# Supplementary material for: MultiDCoX: Multi-factor analysis of differential co-expression
Source: BMC Bioinformatics. 2017 Dec 28;18(Suppl 16):576. doi: 10.1186/s12859-017-1963-7 (PMC5751780; doi:10.1186/s12859-017-1963-7)
Supplement: Supplementary file 1 — Results of Analysis of Breast Cancer Data. Contains all differentially co-expressed genesets with respective differential co-expression model fit (F-test p-value, coefficient value), gene counts, and permutation results over three factors (ER, p53 and Grade) in breast cancer data. Remarks: Grade + indicates higher grade tumor i.e. 2 and 3, while Grade– indicates lower grade tumour i.e. 1. (XLS 804 kb) [file 12859_2017_1963_MOESM1_ESM.xls]

## Sheet: MaxER
Experiment_Method	Run_Number	GIDX	Genes	Total_Genes	ER_coefficient	ER_pvalue	P53_coefficient	P53_value	Grade_coefficient	Grade_pvalue	Count_ER(Permutation:default 100x)	Pvalue_ER(Permutation:default 100x)	Count_P53(Permutation:default 100x)	Pvalue_P53(Permutation:default 100x)	Count_Grade(Permutation:default 100x)	Pvalue_Grade(Permutation:default 100x)
MaxER	1	26661,4418,11584,14684,14693,16402,9756,17186,11588,4542,17283	FLJ25076,S100P,IGHG1,FAM20B,IGKV4-1,IGHM,HLA-DRB4,IGH@,IGK@,MMP1,LOC100130100	11	1.10531	4.71877e-12	0.247863	0.0260959	1.06167	1.2032e-10	0	0	0	0	0	0
MaxER	3	5425,36013,3357,25561,8349,6568,35086	GRIA2,SLITRK6,HLA-DQA1,SLC7A2,PGR,INSM1,ADCY1	7	1.07759	2.57707e-20	-0.0807321	0.255611	1.08277	3.11041e-68	0	0	11	0.11	0	0
MaxER	5	11588,16276,35729,34801,11734,9756,16402,14693,14684,17186,17283,39043	IGK@,IGL@,SH3KBP1,IGLV1-44,IGLJ3,HLA-DRB4,IGHM,IGKV4-1,FAM20B,IGH@,LOC100130100,SLC26A7	12	1.05149	4.20465e-10	0.0626492	0.541525	1.21722	2.43332e-42	0	0	25	0.25	0	0
MaxER	43	22962,11581,14685,11578,11594,11732,9756,4542,16312,11588,14693,14684,17283	BCL11B,IGH@,CLCN4,IGHM,IGHA1,TRBC1,HLA-DRB4,MMP1,LOC652493,IGK@,IGKV4-1,FAM20B,LOC100130100	13	1.04267	2.6735e-10	-0.0611349	0.59535	1.1135	6.65313e-11	0	0	15	0.15	0	0
MaxER	9	9868,26111,9756,16402,11581,14693,17283,4542	SOX10,C20orf114,HLA-DRB4,IGHM,IGH@,IGKV4-1,LOC100130100,MMP1	8	1.02656	1.88453e-13	0.1946	0.0450468	1.02905	8.96845e-13	0	0	0	0	0	0
MaxER	10	11581,31234,16763,14684,39043,14888,4542,16402,23129,117,14693,11588,17283,9756	IGH@,LPAR3,IGLV3-19,FAM20B,SLC26A7,IGHD,MMP1,IGHM,PSAT1,CCL18,IGKV4-1,IGK@,LOC100130100,HLA-DRB4	14	1.02203	1.19026e-13	0.0415372	0.664515	1.24616	2.79354e-18	0	0	0	0	0	0
MaxER	7	19178,17495,11588,17186,9756,14693,17283,14684	TSPAN12,TRPA1,IGK@,IGH@,HLA-DRB4,IGKV4-1,LOC100130100,FAM20B	8	1.00971	1.67879e-13	0.105775	0.204964	0.927798	1.81376e-37	0	0	7	0.07	0	0
MaxER	2	17186,4418,23947,9756,17283,14684,117,14693,16402,11588,23129,4542	IGH@,S100P,STK31,HLA-DRB4,LOC100130100,FAM20B,CCL18,IGKV4-1,IGHM,IGK@,PSAT1,MMP1	12	0.993505	5.47652e-14	0.10389	0.257913	1.16923	1.3381e-17	0	0	0	0	0	0
MaxER	8	31466,17283,4418,11588,14693,9756,14684,11734,17186	SLC5A12,LOC100130100,S100P,IGK@,IGKV4-1,HLA-DRB4,FAM20B,IGLJ3,IGH@	9	0.974111	3.17644e-13	0.236857	0.00364765	0.867041	1.62124e-34	0	0	0	0	0	0
MaxER	5	19316,17283,16932,14693,14684,15090,39043,11588,9756	RAB38,LOC100130100,IGH@,IGKV4-1,FAM20B,LOC100291464,SLC26A7,IGK@,HLA-DRB4	9	0.968762	4.78277e-12	-0.0226951	0.790461	0.912691	9.13385e-35	0	0	39	0.39	0	0
MaxER	8	12922,14693,3704,11577,17186,15090,14684,5224,11578,11734,39043,9756,11594,17283,16312,11588	HLA-DQB1,IGKV4-1,MID1,IGHG1,IGH@,LOC100291464,FAM20B,KRT17,IGHM,IGLJ3,SLC26A7,HLA-DRB4,IGHA1,LOC100130100,LOC652493,IGK@	16	0.966761	2.44734e-12	-0.0441026	0.599925	1.00105	1.23274e-42	0	0	20	0.2	0	0
MaxER	10	7640,19516,14684,11588,9756,16402,11581,23129,14693,17283,4542	MAGEB3,FGG,FAM20B,IGK@,HLA-DRB4,IGHM,IGH@,PSAT1,IGKV4-1,LOC100130100,MMP1	11	0.96349	2.34123e-12	0.059426	0.534328	1.1393	1.20096e-15	0	0	0	0	0	0
MaxER	6	6865,14693,30712,16932,14684,34801,11588,17283,9756	SCGB1D2,IGKV4-1,IGSF10,IGH@,FAM20B,IGLV1-44,IGK@,LOC100130100,HLA-DRB4	9	0.962494	2.72404e-10	-0.227455	0.0143958	1.14453	1.80724e-45	0	0	0	0	0	0
MaxER	8	14693,23785,4418,17283,14684,9756,17186,11588	IGKV4-1,DNAJC12,S100P,LOC100130100,FAM20B,HLA-DRB4,IGH@,IGK@	8	0.957341	1.57494e-12	0.156176	0.0584987	0.910412	6.59031e-37	0	0	1	0.01	0	0
MaxER	1	16421,4418,30664,16312,117,14684,11581,5224,14693,9756,16276,16402,17283,11588	IGHA1,S100P,MLLT4,LOC652493,CCL18,FAM20B,IGH@,KRT17,IGKV4-1,HLA-DRB4,IGL@,IGHM,LOC100130100,IGK@	14	0.942947	5.78307e-14	0.180773	0.0180901	1.03685	1.39712e-54	0	0	0	0	0	0
MaxER	7	8215,19516,17265,11588,17186,17283,14693,5224,23129,15090,14684,11578,4542,11734,9756,117	CHIT1,FGG,IGHA1,IGK@,IGH@,LOC100130100,IGKV4-1,KRT17,PSAT1,LOC100291464,FAM20B,IGHM,MMP1,IGLJ3,HLA-DRB4,CCL18	16	0.9425	9.09379e-13	-0.0461559	0.615085	1.0871	1.74861e-15	0	0	1	0.01	0	0
MaxER	11	40427,17283,4418,11581,11588,14684,14693,15090,9756	GALNT5,LOC100130100,S100P,IGH@,IGK@,FAM20B,IGKV4-1,LOC100291464,HLA-DRB4	9	0.94238	1.77955e-12	0.210627	0.00972224	0.862025	3.79554e-34	0	0	0	0	0	0
MaxER	4	18088,4418,17283,9756,9407,16312,14684,14693,11581,11588,39043	C16orf5,S100P,LOC100130100,HLA-DRB4,IGHM,LOC652493,FAM20B,IGKV4-1,IGH@,IGK@,SLC26A7	11	0.942031	1.39517e-13	0.180034	0.0203494	0.918267	3.71127e-42	0	0	1	0.01	0	0
MaxER	8	5425,8010,8349,10013,35086,5892,6568	GRIA2,PRKCB,PGR,ASCL1,ADCY1,PCSK1,INSM1	7	0.940361	2.00135e-12	-0.161537	0.0473928	0.813045	1.38379e-30	0	0	0	0	0	0
MaxER	2	29061,4418,15293,16402,16763,17186,39043,11588,17283,15090,14684,4922,14693,11734,9756	ZNF385B,S100P,IGL@,IGHM,IGLV3-19,IGH@,SLC26A7,IGK@,LOC100130100,LOC100291464,FAM20B,SERPINB5,IGKV4-1,IGLJ3,HLA-DRB4	15	0.934506	5.29852e-15	0.0785227	0.280737	0.898589	1.15756e-45	0	0	12	0.12	0	0
MaxER	6	30507,31844,6568,8349,29806,5425	HS2ST1,CLEC3A,INSM1,PGR,TPRG1,GRIA2	6	0.925399	1.90784e-13	-0.146314	0.0563284	0.707312	2.05488e-26	0	0	0	0	0	0
MaxER	7	29665,40229,4446,10292,9476,27124,6820	FLJ12993,FLJ45983,FGFR3,CYP2B7P1,SERPINA5,DNALI1,CYP2B6	7	0.9177	3.45099e-19	0.368675	2.30403e-07	0.809633	1.55888e-14	7	0	0	0	0	0
MaxER	8	6457,11578,26661,9384,11593,14693,9756,16276,11577,14685,5224,17055,117,11588,16312,4542,17283	RARRES1,IGHM,FLJ25076,KRT14,IGH@,IGKV4-1,HLA-DRB4,IGL@,IGHG1,CLCN4,KRT17,LOC100293440,CCL18,IGK@,LOC652493,MMP1,LOC100130100	17	0.916395	3.68842e-13	-0.0844087	0.335921	1.20188	4.81609e-20	0	0	7	0.07	0	0
MaxER	6	6357,19961,40229,28596,10013,35086,5425,5892,6568	NTS,XAGE1A,FLJ45983,PGR,ASCL1,ADCY1,GRIA2,PCSK1,INSM1	9	0.911161	3.62328e-11	-0.235277	0.00505693	0.902263	3.49825e-35	0	0	0	0	0	0
MaxER	7	2842,8349,5424,5892,35086,29806,6568,5425	SFRS8,PGR,AGTR1,PCSK1,ADCY1,TPRG1,INSM1,GRIA2	8	0.909976	2.60534e-12	-0.194933	0.0139168	0.810594	5.01489e-32	0	0	0	0	0	0
MaxER	11	27237,6935,4418,16402,11588,14684,9756,14693,17283	FAM3B,CHAD,S100P,IGHM,IGK@,FAM20B,HLA-DRB4,IGKV4-1,LOC100130100	9	0.905792	1.14147e-14	0.14025	0.0496826	0.728218	8.25401e-32	0	0	1	0.01	0	0
MaxER	2	11594,4418,8349,14684,16276,11734,39043,9756,117,17283,11581,11588	IGHA1,S100P,PGR,FAM20B,IGL@,IGLJ3,SLC26A7,HLA-DRB4,CCL18,LOC100130100,IGH@,IGK@	12	0.904221	1.29904e-12	0.369229	3.34498e-05	0.754939	8.60807e-09	0	0	0	0	0	0
MaxER	1	17138,4418,11588,11734,6046,14684,17186,17283,9756,16402,14693	MAST1,S100P,IGK@,IGLJ3,SCGB2A1,FAM20B,IGH@,LOC100130100,HLA-DRB4,IGHM,IGKV4-1	11	0.900082	1.07677e-10	0.114031	0.179679	1.07448	8.72197e-48	0	0	4	0.04	0	0
MaxER	8	4627,17283,4418,17186,14693,39043,11734,11588,9756,16312	FKBP5,LOC100130100,S100P,IGH@,IGKV4-1,SLC26A7,IGLJ3,IGK@,HLA-DRB4,LOC652493	10	0.898658	1.09673e-11	0.14233	0.0775217	0.82179	8.12377e-32	0	0	3	0.03	0	0
MaxER	12	13894,17495,14684,17283,11588,39043,17186,15090,14693	LYZ,TRPA1,FAM20B,LOC100130100,IGK@,SLC26A7,IGH@,LOC100291464,IGKV4-1	9	0.892147	4.75015e-09	-0.165543	0.0747525	1.08743	2.66997e-41	0	0	0	0	0	0
MaxER	8	13377,6935,16276,4418,9756,16312,17186,11588,39043,17283,16402,14684	SOSTDC1,CHAD,IGL@,S100P,HLA-DRB4,LOC652493,IGH@,IGK@,SLC26A7,LOC100130100,IGHM,FAM20B	12	0.88846	3.27809e-14	0.137999	0.0530924	0.814421	2.20528e-39	0	0	2	0.02	0	0
MaxER	4	36806,4418,14888,11588,16402,17186,6859,5224,16276,9756,14693,17283,14684,16312	LOC158402,S100P,IGHD,IGK@,IGHM,IGH@,PNMT,KRT17,IGL@,HLA-DRB4,IGKV4-1,LOC100130100,FAM20B,LOC652493	14	0.887459	2.63955e-14	0.0877114	0.216684	0.874377	1.82944e-45	0	0	11	0.11	0	0
MaxER	2	33804,4418,35754,17283,15090,14693,34801,9756,17186,14684,16402,11588,39043	SOBP,S100P,ZNF229,LOC100130100,LOC100291464,IGKV4-1,IGLV1-44,HLA-DRB4,IGH@,FAM20B,IGHM,IGK@,SLC26A7	13	0.88483	4.52581e-13	0.0683419	0.358825	0.901222	5.70703e-44	0	0	19	0.19	0	0
MaxER	2	7456,35086,30015,6568,23785,5425,28596,29806,5892	HCRTR2,ADCY1,C1orf173,INSM1,DNAJC12,GRIA2,PGR,TPRG1,PCSK1	9	0.883738	1.62317e-13	-0.0844529	0.247272	0.723783	3.24913e-30	0	0	5	0.05	0	0
MaxER	8	13353,2480,16276,34801,17283,19920,16402,39043,16312,11581,5111,11734,4542,14684,14693,15090,11588,9756	MUC5B,IFI27,IGL@,IGLV1-44,LOC100130100,AHNAK,IGHM,SLC26A7,LOC652493,IGH@,GABRP,IGLJ3,MMP1,FAM20B,IGKV4-1,LOC100291464,IGK@,HLA-DRB4	18	0.882713	5.3226e-14	0.11982	0.0936899	0.926164	4.57017e-50	0	0	1	0.01	0	0
MaxER	2	44142,4418,11588,14693,11734,6046,14684,17186,17283,9756	LOC644231,S100P,IGK@,IGKV4-1,IGLJ3,SCGB2A1,FAM20B,IGH@,LOC100130100,HLA-DRB4	10	0.875042	2.25095e-12	0.0339262	0.655221	0.962542	5.78049e-48	0	0	31	0.31	0	0
MaxER	8	6865,16219,2087,17467,4418,16134,6046	SCGB1D2,DGKB,LTF,FAM5C,S100P,MYO10,SCGB2A1	7	0.871738	7.86677e-14	0.0190233	0.788957	0.887199	1.21522e-46	0	0	32	0.32	0	0
MaxER	4	26191,4418,32109,8335,5983,6865,2087	PIGR,S100P,C6orf168,TH,S100A7,SCGB1D2,LTF	7	0.870294	3.12893e-10	0.323033	0.000833655	0.720485	4.21891e-07	0	0	0	0	0	0
MaxER	9	36575,6366,5781,30017,2087,6568	GRIA2,PTHLH,ZMYND10,BMPR1B,LTF,INSM1	6	0.866269	1.00033e-15	-0.190389	0.0037826	0.762178	1.45946e-40	0	0	0	0	0	0
MaxER	3	6865,15381,14370,19672,2087,37432	SCGB1D2,LOC647070,TFAP2B,VTCN1,LTF,CYP4Z1	6	0.863243	1.16111e-07	-0.284498	0.00419295	0.786392	6.61229e-20	0	0	0	0	0	0
MaxER	4	32206,4418,6444,17186,17283,22831,11588,9756,16312,14693	EPPK1,S100P,SCGB2A2,IGH@,LOC100130100,ASRGL1,IGK@,HLA-DRB4,LOC652493,IGKV4-1	10	0.862893	5.86806e-15	0.150867	0.025062	0.930923	1.21569e-56	0	0	1	0.01	0	0
MaxER	6	117,40229,9756,17186,16276,14684,11588,16402,39043,14693,11734,17283	CCL18,FLJ45983,HLA-DRB4,IGH@,IGL@,FAM20B,IGK@,IGHM,SLC26A7,IGKV4-1,IGLJ3,LOC100130100	12	0.861534	3.38307e-10	0.106358	0.203445	1.02563	4.16634e-45	0	0	10	0.1	0	0
MaxER	1	11649,4418,5623,16276,17283,11578,39043,16312,11581,5111,16763,11734,4542,5224,14684,14693,15090,11588,9756	SCD,S100P,MSX2,IGL@,LOC100130100,IGHM,SLC26A7,LOC652493,IGH@,GABRP,IGLV3-19,IGLJ3,MMP1,KRT17,FAM20B,IGKV4-1,LOC100291464,IGK@,HLA-DRB4	19	0.859522	4.71031e-18	0.11437	0.0584189	0.80223	1.97797e-52	0	0	1	0.01	0	0
MaxER	6	8246,10013,19100,4764,5892,23783	DUX3,ASCL1,SCG3,CHGA,PCSK1,RTBDN	6	0.850871	5.43859e-08	-0.201251	0.0350017	0.849359	1.07005e-24	0	0	0	0	0	0
MaxER	2	44530,5892,5862,23593,10013,6568,35086,5425,4327,28596	GPR22,PCSK1,NRXN3,SYT4,ASCL1,INSM1,ADCY1,GRIA2,CHGB,PGR	10	0.846745	6.90923e-09	-0.27744	0.0018569	0.837714	2.41151e-27	0	0	0	0	0	0
MaxER	3	14167,4418,14122,2087,5983,33477,6046,6865	TRIM2,S100P,PRODH,LTF,S100A7,C6orf162,SCGB2A1,SCGB1D2	8	0.846365	7.54509e-15	0.200102	0.00255425	0.750192	1.0188e-38	0	0	0	0	0	0
MaxER	9	31422,17495,16276,4418,9756,16312,17186,11588,17283,16402,14684	C8orf34,TRPA1,IGL@,S100P,HLA-DRB4,LOC652493,IGH@,IGK@,LOC100130100,IGHM,FAM20B	11	0.843422	1.1489e-10	0.204184	0.0104792	0.82941	4.90296e-33	0	0	0	0	0	0
MaxER	6	23635,17495,16312,14693,9756,16763,4418,16276,34801,16402,17186,17283,11588	C1QTNF6,TRPA1,LOC652493,IGKV4-1,HLA-DRB4,IGLV3-19,S100P,IGL@,IGLV1-44,IGHM,IGH@,LOC100130100,IGK@	13	0.843182	6.18771e-10	0.139098	0.0941767	0.975536	1.60932e-41	0	0	9	0.09	0	0
MaxER	3	6865,5425,6357,11588,2087,9756	SCGB1D2,GRIA2,NTS,IGK@,LTF,HLA-DRB4	6	0.838816	4.34111e-11	-0.287023	0.000216385	0.900931	1.0654e-40	0	0	0	0	0	0
MaxER	12	11588,36575,26262,35814,11734,14693,34801,26661,14685,11594,11581,25090,9756,16402,14684,15090,17283,39043	IGK@,GRIA2,IL7R,ANKRD44,IGLJ3,IGKV4-1,IGLV1-44,FLJ25076,CLCN4,IGHA1,IGH@,CCDC88A,HLA-DRB4,IGHM,FAM20B,LOC100291464,LOC100130100,SLC26A7	18	0.83777	1.92977e-14	0.0963157	0.148553	0.856796	2.71507e-49	0	0	8	0.08	0	0
MaxER	2	3706,5892,27806,40229,28596,10013,35086,36013,6568	FGFR2,PCSK1,LYPD6,FLJ45983,PGR,ASCL1,ADCY1,SLITRK6,INSM1	9	0.83465	5.95151e-22	0.0848972	0.107437	0.707845	1.54284e-53	0	0	8	0.08	0	0
MaxER	3	39219,5892,35086,5576,5425,6568,8349	LOC401022,PCSK1,ADCY1,CPB1,GRIA2,INSM1,PGR	7	0.83317	1.28024e-09	-0.356436	2.07324e-05	0.727185	1.24259e-23	0	0	0	0	0	0
MaxER	1	23906,4418,8335,11583,11734,16402,9756,14684,16276,14693,16763,11588,17283	SCARA3,S100P,TH,IGH@,IGLJ3,IGHM,HLA-DRB4,FAM20B,IGL@,IGKV4-1,IGLV3-19,IGK@,LOC100130100	13	0.830579	2.20423e-12	0.202539	0.00497205	0.933445	5.34932e-50	0	0	0	0	0	0
MaxER	4	7309,5892,6860,6568,30017,8349,5425,35086	CYP2A6,PCSK1,ERBB4,INSM1,BMPR1B,PGR,GRIA2,ADCY1	8	0.825056	2.73549e-10	-0.323807	4.85837e-05	0.814392	5.45574e-32	0	0	0	0	0	0
MaxER	4	39628,17283,14684,5957,28790,39043,11581,11577,14685,23129,11732,11594,14693,17055,15090,5224,11588,11578,11734	LRRC37A3,LOC100130100,FAM20B,GABBR1,CD59,SLC26A7,IGH@,IGHG1,CLCN4,PSAT1,TRBC1,IGHA1,IGKV4-1,LOC100293440,LOC100291464,KRT17,IGK@,IGHM,IGLJ3	19	0.824557	4.05742e-10	-0.185383	0.0440448	1.05308	1.37251e-14	0	0	26	0.26	0	0
MaxER	3	5096,5983,20318,117,29194,9756	FABP7,S100A7,CALML5,CCL18,C4orf7,HLA-DRB4	6	0.820352	1.06392e-08	0.199368	0.046702	1.24146	8.90112e-17	0	0	0	0	0	0
MaxER	5	9502,35086,11178,5447,5892,29806,4327,28596,5425,6568	GPM6A,ADCY1,ICOSLG,PDZK1,PCSK1,TPRG1,CHGB,PGR,GRIA2,INSM1	10	0.820346	2.4581e-14	-0.0917042	0.161821	0.725992	3.38966e-37	0	0	0	0	0	0
MaxER	2	4764,5892,34631,2577,23593,35086,10013	CHGA,PCSK1,NCRNA00203,SNAP25,SYT4,ADCY1,ASCL1	7	0.820273	1.54313e-08	-0.18526	0.0361708	0.899329	1.0906e-31	0	0	2	0.02	0	0
MaxER	4	14593,17495,31006,16932,11578,15090,11588,14693,23129,14684,16421,17283,39043,11734	IGL@,TRPA1,FREM2,IGH@,IGHM,LOC100291464,IGK@,IGKV4-1,PSAT1,FAM20B,IGHA1,LOC100130100,SLC26A7,IGLJ3	14	0.816302	3.88638e-10	-0.10121	0.203055	0.938832	5.59969e-42	0	0	13	0.13	0	0
MaxER	7	28389,35086,10014,5892,8349,23593,5425,6568	SIX1,ADCY1,ASCL1,PCSK1,PGR,SYT4,GRIA2,INSM1	8	0.808672	6.08944e-10	-0.225774	0.00460674	0.847064	1.91588e-34	0	0	0	0	0	0
MaxER	5	37822,10013,25561,9495,23783,5892,35086	ASB14,ASCL1,SLC7A2,APLP1,RTBDN,PCSK1,ADCY1	7	0.807367	1.14571e-12	-0.0448122	0.517114	0.734342	2.44402e-34	0	0	21	0.21	0	0
MaxER	11	43147,17283,4542,34509,9756,34801,16312,17186	NPW,LOC100130100,MMP1,GALNT13,HLA-DRB4,IGLV1-44,LOC652493,IGH@	8	0.799884	1.00194e-13	0.192326	0.0033281	0.828363	8.12107e-48	0	0	0	0	0	0
MaxER	10	27102,5983,38642,6439,2087,38937,20318	GPC6,S100A7,NOL4,ZIC1,LTF,HLA-DRB1,CALML5	7	0.791631	9.94495e-18	0.137709	0.0313896	0.772045	5.03711e-16	0	0	0	0	0	0
MaxER	2	10325,5892,26313,23783,5576,6568,8349,5425,29806,35086,10013,4327	PDE4DIP,PCSK1,GDAP1,RTBDN,CPB1,INSM1,PGR,GRIA2,TPRG1,ADCY1,ASCL1,CHGB	12	0.784074	7.81984e-11	-0.174591	0.0175185	0.711861	6.29294e-29	0	0	0	0	0	0
MaxER	3	36065,5892,10013,3099,35086,28596,6568,4327	IBSP,PCSK1,ASCL1,PTPRN2,ADCY1,PGR,INSM1,CHGB	8	0.777448	7.95222e-09	-0.224497	0.00629948	0.841597	4.12324e-32	0	0	0	0	0	0
MaxER	3	33852,5892,10418,23783,6568,29806,8349,10013,35086,5425,4327	EFNA5,PCSK1,GRIN2C,RTBDN,INSM1,TPRG1,PGR,ASCL1,ADCY1,GRIA2,CHGB	11	0.776926	1.45494e-09	-0.169164	0.0307571	0.796611	1.05096e-31	0	0	1	0.01	0	0
MaxER	6	5540,5576,3357,5425,6568,35086,5892	ATP6V1B1,CPB1,HLA-DQA1,GRIA2,INSM1,ADCY1,PCSK1	7	0.776833	9.74192e-08	-0.546603	8.0629e-10	0.781454	3.6655e-24	0	0	0	0	0	0
MaxER	11	24208,16932,5111,11578,15090,17283,14684	ABCC11,IGH@,GABRP,IGHM,LOC100291464,LOC100130100,FAM20B	7	0.761886	1.04394e-07	-0.332075	0.000144834	0.884437	2.03018e-31	0	0	0	0	0	0
MaxER	8	9513,14370,15642,14693,17283,9384,11588	HLA-DQB1,TFAP2B,VGLL1,IGKV4-1,LOC100130100,KRT14,IGK@	7	0.761716	1.48032e-10	-0.435816	1.89192e-09	0.861025	1.76543e-42	0	0	0	0	0	0
MaxER	11	8028,19516,6270,5055,11588,17283,39043,14684,34801,11594	DPT,FGG,GRB14,FGB,IGK@,LOC100130100,SLC26A7,FAM20B,IGLV1-44,IGHA1	10	0.754771	1.04191e-12	-0.136939	0.0633578	0.889143	5.40352e-16	0	0	5	0.05	0	0
MaxER	2	740,5892,7763,7210,30017,4327,6357,29806,8349,6568,5425,35086	SPTBN1,PCSK1,MAGI2,CITED1,BMPR1B,CHGB,NTS,TPRG1,PGR,INSM1,GRIA2,ADCY1	12	0.752547	1.38606e-08	-0.321171	7.18337e-05	0.772513	3.46081e-28	0	0	0	0	0	0
MaxER	5	24353,4418,23251,9756,6865,8335,16894,11588,14684,16402,17283,14693	SPTBN4,S100P,BHLHE41,HLA-DRB4,SCGB1D2,TH,IGL@,IGK@,FAM20B,IGHM,LOC100130100,IGKV4-1	12	0.743468	1.12367e-15	0.216513	0.000128494	0.71028	3.00131e-47	0	0	0	0	0	0
MaxER	7	14867,31844,10013,5892,7981,6568,6133	NCAM1,CLEC3A,ASCL1,PCSK1,CST5,INSM1,WT1	7	0.740162	6.85011e-12	-0.166717	0.011237	0.763084	1.23708e-40	0	0	0	0	0	0
MaxER	4	36292,31844,26315,8349,14928,5892,2577,3099,29806,23783,6568,5425,10013,23785,35086,4327	PLEKHG4B,CLEC3A,GDAP1,PGR,KCND3,PCSK1,SNAP25,PTPRN2,TPRG1,RTBDN,INSM1,GRIA2,ASCL1,DNAJC12,ADCY1,CHGB	16	0.739302	1.16877e-11	-0.0715959	0.281041	0.709298	9.91101e-35	0	0	13	0.13	0	0
MaxER	3	19928,10013,14170,8349,5892,2577,3099,5862,23783,6568,5425,35086,4327	PRX,ASCL1,NUMA1,PGR,PCSK1,SNAP25,PTPRN2,NRXN3,RTBDN,INSM1,GRIA2,ADCY1,CHGB	13	0.72084	9.73619e-11	-0.0960886	0.15704	0.710709	1.92816e-33	0	0	5	0.05	0	0
MaxER	2	6865,6935,12185,6357,5892,6568,36575	SCGB1D2,CHAD,PBXIP1,NTS,PCSK1,INSM1,GRIA2	7	0.717345	3.30517e-07	-0.517323	1.64692e-09	0.873054	8.71811e-32	0	0	0	0	0	0
MaxER	10	11732,5576,30017,30759,5425,6405,5892,6568	TRBC1,CPB1,BMPR1B,LCN12,GRIA2,CARTPT,PCSK1,INSM1	8	0.748022	7.18627e-06	-0.741688	3.28988e-13	0.902934	1.32227e-24	0	0	0	0	0	0
MaxER	4	4728,31844,5425,6357,5892,4327	CD52,CLEC3A,GRIA2,NTS,PCSK1,CHGB	6	0.739009	4.69396e-05	-0.870877	4.30245e-15	1.11831	2.97906e-31	0	0	0	0	0	0
MaxER	4	3552,10292,40229,29806,6820,6568,8349	RTN1,CYP2B7P1,FLJ45983,TPRG1,CYP2B6,INSM1,PGR	7	1.04306	2.07819e-24	0.303937	1.05747e-06	0.447559	1.01588e-16	0	0	0	0	0	0
MaxER	7	26752,6935,6820,6575,6568,10292	ROBO2,CHAD,CYP2B6,PIP,INSM1,CYP2B7P1	6	1.01724	2.01604e-20	0.330395	1.43484e-05	0.480719	1.72278e-05	0	0	0	0	0	0
MaxER	5	6865,6270,22831,4418,5983,2087	SCGB1D2,GRB14,ASRGL1,S100P,S100A7,LTF	6	0.975923	7.04594e-13	0.230607	0.00538355	0.652958	9.49411e-20	0	0	0	0	0	0
MaxER	4	40061,10013,8349,6568,29806,36013,35086	SEC14L2,ASCL1,PGR,INSM1,TPRG1,SLITRK6,ADCY1	7	0.970424	3.82445e-14	0.514723	9.62603e-09	0.249661	0.0566219	0	0	0	0	0	0
MaxER	1	3996,10292,43529,6820,6568,8349,29806	MAPT,CYP2B7P1,THEM4,CYP2B6,INSM1,PGR,TPRG1	7	0.961461	3.65572e-31	0.417396	1.26901e-16	0.44935	7.3192e-25	0	0	0	0	0	0
MaxER	1	21237,10292,19961,8349,6820,6568,36013	FOXP3,CYP2B7P1,XAGE1A,PGR,CYP2B6,INSM1,SLITRK6	7	0.947893	3.71271e-44	0.480227	4.48898e-31	0.564374	1.45477e-55	0	0	0	0	0	0
MaxER	1	34986,35086,6820,40229,8349,29806,10292,6568	LOC283788,ADCY1,CYP2B6,FLJ45983,PGR,TPRG1,CYP2B7P1,INSM1	8	0.945605	1.83165e-29	0.364964	8.97746e-13	0.438038	3.88264e-23	0	0	0	0	0	0
MaxER	3	4913,6820,10292,40229,6575,6568	CP,CYP2B6,CYP2B7P1,FLJ45983,PIP,INSM1	6	0.937867	6.91488e-23	0.450591	1.03323e-11	0.292307	0.00246573	0	0	0	0	0	0
MaxER	5	4216,6820,5447,6568,32218,8349,10292	GSTM4,CYP2B6,PDZK1,INSM1,SLITRK6,PGR,CYP2B7P1	7	0.931177	5.2837e-30	0.436318	2.10596e-18	0.463605	6.25502e-27	0	0	0	0	0	0
MaxER	1	29989,5892,19318,30015,8349,10013,6568,29806,35086	PI15,PCSK1,CLSTN2,C1orf173,PGR,ASCL1,INSM1,TPRG1,ADCY1	9	0.929595	1.08125e-18	0.260392	4.92689e-05	0.589579	3.01738e-26	0	0	0	0	0	0
MaxER	3	21610,40229,27468,32218,8349,6820,6568,10292	FAM176B,FLJ45983,REPS2,SLITRK6,PGR,CYP2B6,INSM1,CYP2B7P1	8	0.921675	8.91606e-39	0.488646	9.48007e-30	0.379203	2.40652e-24	0	0	0	0	0	0
MaxER	2	36013,42046,5447,8349,35086,6935,6568	SLITRK6,SLC6A4,PDZK1,PGR,ADCY1,CHAD,INSM1	7	0.911699	1.36484e-25	0.321298	1.42621e-09	0.536443	2.22974e-31	0	0	0	0	0	0
MaxER	5	40288,10292,28596,5892,35086,29806,6820,6568,36013	IFT80,CYP2B7P1,PGR,PCSK1,ADCY1,TPRG1,CYP2B6,INSM1,SLITRK6	9	0.909118	2.96538e-24	0.245942	6.2947e-06	0.624405	9.23084e-40	0	0	0	0	0	0
MaxER	4	8349,10013,10781,6568,32218,35086	PGR,ASCL1,GRIN1,INSM1,SLITRK6,ADCY1	6	0.908749	6.44056e-27	0.232839	6.06644e-06	0.606418	7.28407e-42	0	0	0	0	0	0
MaxER	2	11581,4418,26170,16402,13353,9756,16276,14693,11588,17283,39043,14684	IGH@,S100P,TBCK,IGHM,MUC5B,HLA-DRB4,IGL@,IGKV4-1,IGK@,LOC100130100,SLC26A7,FAM20B	12	0.900707	1.2762e-11	0.270179	0.00359917	0.682014	6.14724e-07	0	0	0	0	0	0
MaxER	4	26211,31844,5447,35086,6820,5892,5425,8349,29806,10292,6568	SYT7,CLEC3A,PDZK1,ADCY1,CYP2B6,PCSK1,GRIA2,PGR,TPRG1,CYP2B7P1,INSM1	11	0.897798	1.81973e-16	-0.0305812	0.645136	0.652858	9.82971e-30	0	0	27	0.27	0	0
MaxER	4	11764,6820,14961,36575,6568,10292	TNIK,CYP2B6,TRIM58,GRIA2,INSM1,CYP2B7P1	6	0.897065	5.83633e-19	-0.0711388	0.246555	0.561306	5.72063e-26	0	0	12	0.12	0	0
MaxER	4	28277,10292,20939,6568,8349,29806,36013,6820	MGC16121,CYP2B7P1,TEX14,INSM1,PGR,TPRG1,SLITRK6,CYP2B6	8	0.896177	2.91276e-34	0.42212	3.80011e-21	0.48928	1.49713e-36	0	0	0	0	0	0
MaxER	11	13207,40229,8349,10013,35086,29806,6568	ZFR,FLJ45983,PGR,ASCL1,ADCY1,TPRG1,INSM1	7	0.886168	6.92188e-24	0.169436	0.00154112	0.614166	8.07021e-40	0	0	0	0	0	0
MaxER	6	2787,31844,11588,17186,6859,9756,14693,17283,14684	IGFBP2,CLEC3A,IGK@,IGH@,PNMT,HLA-DRB4,IGKV4-1,LOC100130100,FAM20B	9	0.882156	7.98941e-18	0.211991	0.000691331	0.692818	2.63269e-37	0	0	0	0	0	0
MaxER	2	6357,10292,20444,8349,35086,40229,28008,29806,6568,6820,5292	NTS,CYP2B7P1,KCNK15,PGR,ADCY1,FLJ45983,CCDC74A,TPRG1,INSM1,CYP2B6,ESR1	11	0.881868	4.75965e-22	0.379556	2.22474e-09	0.468206	4.81001e-07	0	0	0	0	0	0
MaxER	5	5288,8349,27592,9476,5253,5421,6568,28008,35086,9633,5292,10292,40229,6820	HGD,PGR,GFRA1,SERPINA5,DNALI1,GAMT,INSM1,CCDC74A,ADCY1,GATA3,ESR1,CYP2B7P1,FLJ45983,CYP2B6	14	0.880258	6.25742e-22	0.646479	1.05353e-23	0.503715	6.49377e-08	0	0	0	0	0	0
MaxER	13	9257,40229,4065,5892,29806,8349,10292,35086,6568,6820,36013	NDUFA2,FLJ45983,SYT1,PCSK1,TPRG1,PGR,CYP2B7P1,ADCY1,INSM1,CYP2B6,SLITRK6	11	0.876905	6.08975e-29	0.343712	6.60922e-13	0.526522	6.63263e-37	0	0	0	0	0	0
MaxER	12	3140,5576,5447,6568,32218,8349,35086,5892	SEMA3B,CPB1,PDZK1,INSM1,SLITRK6,PGR,ADCY1,PCSK1	8	0.87586	5.51068e-17	0.0985986	0.121563	0.605178	6.59629e-28	0	0	7	0.07	0	0
MaxER	1	6865,4418,6717,4981,6046,2087,5983	SCGB1D2,S100P,CPB2,SOX11,SCGB2A1,LTF,S100A7	7	0.875668	2.51323e-12	0.203519	0.00758158	0.68885	1.99906e-25	0	0	3	0.03	0	0
MaxER	9	36575,23697,5781,5447,6568,30017,2087,8349,36013	GRIA2,BCAN,ZMYND10,PDZK1,INSM1,BMPR1B,LTF,PGR,SLITRK6	9	0.875432	1.31704e-23	0.104903	0.0485447	0.643616	5.41781e-44	0	0	1	0.01	0	0
MaxER	3	39991,10013,5835,5862,6568,23783,5892,35086,8349	ZNF160,ASCL1,SLC27A2,NRXN3,INSM1,RTBDN,PCSK1,ADCY1,PGR	9	0.875431	8.46052e-17	0.195665	0.00225417	0.593115	1.33772e-26	0	0	0	0	0	0
MaxER	5	5306,31844,5892,6133,10292,6568,6820	AREG,CLEC3A,PCSK1,WT1,CYP2B7P1,INSM1,CYP2B6	7	0.874779	1.43096e-20	-0.00126726	0.982342	0.696904	1.84592e-44	0	0	58	0.58	0	0
MaxER	3	6865,6568,6935,9343,36013,19056,10292,6820,6575	SCGB1D2,INSM1,CHAD,AZGP1,SLITRK6,PODXL2,CYP2B7P1,CYP2B6,PIP	9	0.874682	7.66792e-30	0.459868	1.30982e-22	0.392246	4.55149e-22	0	0	0	0	0	0
MaxER	4	21707,10013,19961,28596,35086,6568,5892,36013	TRABD,ASCL1,XAGE1A,PGR,ADCY1,INSM1,PCSK1,SLITRK6	8	0.870751	1.45801e-24	0.245261	2.20122e-06	0.619133	5.26816e-43	0	0	0	0	0	0
MaxER	9	5076,6270,29061,31844,10292,29806,6568,8349,6820	TFF1,GRB14,ZNF385B,CLEC3A,CYP2B7P1,TPRG1,INSM1,PGR,CYP2B6	9	0.870685	4.85825e-27	0.375852	2.33648e-14	0.37735	8.1228e-19	0	0	0	0	0	0
MaxER	4	5425,8349,30635,30017,6935,28560,35086,6568	GRIA2,PGR,GRIK3,BMPR1B,CHAD,IGH@,ADCY1,INSM1	8	0.868012	1.96951e-12	0.05006	0.559826	0.311034	0.0137501	0	0	37	0.37	0	0
MaxER	7	18652,6935,8349,5835,5892,29806,6568,5425,35086	EXOC5,CHAD,PGR,SLC27A2,PCSK1,TPRG1,INSM1,GRIA2,ADCY1	9	0.863941	3.54544e-14	-0.0171563	0.804922	0.613156	2.51493e-24	0	0	46	0.46	0	0
MaxER	1	9966,35086,14359,23565,8349,29806,5425,6568	PARP3,ADCY1,NAT1,CPLX1,PGR,TPRG1,GRIA2,INSM1	8	0.862328	7.47526e-20	0.0741894	0.197344	0.624452	8.68441e-36	0	0	6	0.06	0	0
MaxER	1	32272,35086,4066,6568,9502,8349,5425,29806,5892	C10orf75,ADCY1,SYT1,INSM1,GPM6A,PGR,GRIA2,TPRG1,PCSK1	9	0.861439	7.98587e-17	0.00939421	0.881391	0.668149	2.57247e-34	0	0	54	0.54	0	0
MaxER	12	17186,31844,13353,16402,4418,8335,11588,9756	IGH@,CLEC3A,MUC5B,IGHM,S100P,TH,IGK@,HLA-DRB4	8	0.860096	1.65698e-16	0.589928	8.42626e-16	0.308585	0.00373067	0	0	0	0	0	0
MaxER	7	36065,31844,6735,6820,6568,10292	IBSP,CLEC3A,GAD1,CYP2B6,INSM1,CYP2B7P1	6	0.859758	1.04021e-15	-0.123202	0.0591298	0.486614	7.70461e-18	0	0	0	0	0	0
MaxER	5	24817,6820,6568,5425,10292,35086	NAV1,CYP2B6,INSM1,GRIA2,CYP2B7P1,ADCY1	6	0.858515	1.94276e-11	-0.25368	0.0011451	0.626324	1.92128e-20	0	0	0	0	0	0
MaxER	6	5246,8349,4065,10292,6467,6568,35086,5292,40229,36013,6820	ADAM8,PGR,SYT1,CYP2B7P1,MAPT,INSM1,ADCY1,ESR1,FLJ45983,SLITRK6,CYP2B6	11	0.856767	1.0244e-19	0.476617	4.67129e-13	0.468115	1.13448e-06	0	0	0	0	0	0
MaxER	3	42941,6820,27806,40229,35086,14928,8349,10292,29806,6568	LOC100293390,CYP2B6,LYPD6,FLJ45983,ADCY1,KCND3,PGR,CYP2B7P1,TPRG1,INSM1	10	0.855794	1.091e-26	0.234064	1.53415e-06	0.52001	8.90517e-35	0	0	0	0	0	0
MaxER	3	32218,10013,44736,18237,8349,35086,6568,5892	SLITRK6,ASCL1,AHI1,BEX1,PGR,ADCY1,INSM1,PCSK1	8	0.851835	1.66283e-18	0.0968377	0.1012	0.66636	1.68986e-38	0	0	3	0.03	0	0
MaxER	2	21727,35086,19961,5425,8349,6568,5892,29806	RBCK1,ADCY1,XAGE1A,GRIA2,PGR,INSM1,PCSK1,TPRG1	8	0.851459	1.6322e-17	0.0181482	0.76558	0.689856	7.55779e-39	0	0	36	0.36	0	0
MaxER	6	6570,6935,6820,28560,6391,36013,40229,8349,10292,35086,6568	CYP24A1,CHAD,CYP2B6,IGH@,SERPINA6,SLITRK6,FLJ45983,PGR,CYP2B7P1,ADCY1,INSM1	11	0.850312	1.67947e-31	0.215849	1.0881e-06	0.503618	3.58855e-39	0	0	0	0	0	0
MaxER	9	6575,26111,8349,40061,5425,35086,29806,38489,6568	PIP,C20orf114,PGR,SEC14L2,GRIA2,ADCY1,TPRG1,FCRLB,INSM1	9	0.850066	2.52865e-20	0.0872869	0.119141	0.564133	4.0996e-31	0	0	6	0.06	0	0
MaxER	2	12205,35086,4065,23785,28560,28596,10013,5892	TMEM97,ADCY1,SYT1,DNAJC12,IGH@,PGR,ASCL1,PCSK1	8	0.848064	2.99332e-23	0.347035	2.53229e-11	0.344184	1.97244e-14	0	0	0	0	0	0
MaxER	5	6357,31844,20939,8349,10292,5425,29806,6820,35086	NTS,CLEC3A,TEX14,PGR,CYP2B7P1,GRIA2,TPRG1,CYP2B6,ADCY1	9	0.848009	3.02145e-14	-0.0772805	0.255748	0.475612	6.73531e-16	0	0	7	0.07	0	0
MaxER	6	21191,10013,6366,8349,5862,29806,6568,35086,5892	GPR22,ASCL1,PTHLH,PGR,NRXN3,TPRG1,INSM1,ADCY1,PCSK1	9	0.846981	1.05494e-15	0.126068	0.0500165	0.670434	3.5161e-33	0	0	2	0.02	0	0
MaxER	2	4795,35086,18237,28596,10013,5892	WDHD1,ADCY1,BEX1,PGR,ASCL1,PCSK1	6	0.846118	2.52394e-20	0.219398	8.36756e-05	0.48412	1.32569e-23	0	0	0	0	0	0
MaxER	5	5811,10013,19961,8349,5862,6568,5892,36013,35086	DOC2A,ASCL1,XAGE1A,PGR,NRXN3,INSM1,PCSK1,SLITRK6,ADCY1	9	0.845704	4.65251e-23	0.258611	6.81212e-07	0.572053	1.08713e-36	0	0	0	0	0	0
MaxER	3	7184,10292,20939,29806,17794,8349,6820,6575,6568	MMP23A,CYP2B7P1,TEX14,TPRG1,CYBRD1,PGR,CYP2B6,PIP,INSM1	9	0.845245	2.36862e-29	0.378301	1.4079e-16	0.373545	3.89836e-21	0	0	0	0	0	0
MaxER	8	19167,10013,4065,5892,35086,6568,5835	RNF128,ASCL1,SYT1,PCSK1,ADCY1,INSM1,SLC27A2	7	0.844424	1.21166e-14	0.10182	0.126758	0.622298	5.53795e-27	0	0	3	0.03	0	0
MaxER	3	14332,35086,5576,10292,29806,5892,6568,36013,8349,6820	TAT,ADCY1,CPB1,CYP2B7P1,TPRG1,PCSK1,INSM1,SLITRK6,PGR,CYP2B6	10	0.842541	1.26417e-19	0.112014	0.0477691	0.560642	3.59349e-30	0	0	4	0.04	0	0
MaxER	1	18634,10292,6935,40229,6820,9476,6575,6568	OGN,CYP2B7P1,CHAD,FLJ45983,CYP2B6,SERPINA5,PIP,INSM1	8	0.839229	2.15482e-22	0.312002	1.78824e-07	0.570079	9.53878e-11	0	0	0	0	0	0
MaxER	1	26066,10292,32938,29806,6820,6568,36013	SASH1,CYP2B7P1,FLJ20444,TPRG1,CYP2B6,INSM1,SLITRK6	7	0.837443	4.98991e-28	0.4085	1.57161e-18	0.415501	5.26297e-25	0	0	0	0	0	0
MaxER	2	9756,6820,27806,6568,20939,8349,10292,40229	HLA-DRB4,CYP2B6,LYPD6,INSM1,TEX14,PGR,CYP2B7P1,FLJ45983	8	0.834135	8.47683e-26	0.211982	1.15358e-05	0.305285	2.86858e-13	0	0	0	0	0	0
MaxER	6	44472,40229,26150,9476,5292,35086,5835,27592,28008,10292,20444,6820	C10orf141,FLJ45983,RNF141,SERPINA5,ESR1,ADCY1,SLC27A2,GFRA1,CCDC74A,CYP2B7P1,KCNK15,CYP2B6	12	0.834024	2.26202e-20	0.423006	1.71736e-11	0.459889	5.69154e-07	0	0	0	0	0	0
MaxER	4	26889,10292,2623,14359,8349,29806,6820,6568	PHYHD1,CYP2B7P1,GSTM3,NAT1,PGR,TPRG1,CYP2B6,INSM1	8	0.828764	1.12002e-29	0.469875	7.37231e-26	0.294752	2.07017e-14	0	0	0	0	0	0
MaxER	5	29980,40229,6935,19961,36013,6820,28596,6568	LOC388564,FLJ45983,CHAD,XAGE1A,SLITRK6,CYP2B6,PGR,INSM1	8	0.82849	2.23116e-35	0.445155	7.47508e-28	0.456393	2.18419e-38	0	0	0	0	0	0
MaxER	5	5862,3357,41906,35086,5425,8349,10013,6568	NRXN3,HLA-DQA1,APOL6,ADCY1,GRIA2,PGR,ASCL1,INSM1	8	0.826668	7.93897e-15	0.156525	0.0343025	0.471588	1.49988e-05	0	0	5	0.05	0	0
MaxER	8	16907,25561,10013,5862,5892,35086,8349	TLE4,SLC7A2,ASCL1,NRXN3,PCSK1,ADCY1,PGR	7	0.824293	2.27705e-16	0.205343	0.00079155	0.564668	1.95013e-26	0	0	0	0	0	0
MaxER	5	19100,31844,40229,10013,35086,4065,8349,29806,23785,5892,6568	SCG3,CLEC3A,FLJ45983,ASCL1,ADCY1,SYT1,PGR,TPRG1,DNAJC12,PCSK1,INSM1	11	0.824275	6.79417e-15	0.215508	0.000832839	0.545366	1.73463e-22	0	0	0	0	0	0
MaxER	7	11108,9502,29806,6467,8349,35086	KITLG,GPM6A,TPRG1,MAPT,PGR,ADCY1	6	0.822305	1.56688e-26	0.32004	9.57169e-12	0.465077	3.24715e-30	0	0	0	0	0	0
MaxER	5	27841,40229,10292,6568,35086,5835,6935,3996,28596,5292,36013,6820,28008,29806	MYO1G,FLJ45983,CYP2B7P1,INSM1,ADCY1,SLC27A2,CHAD,MAPT,PGR,ESR1,SLITRK6,CYP2B6,CCDC74A,TPRG1	14	0.821823	2.83573e-19	0.481177	5.85203e-14	0.2881	0.00198772	0	0	0	0	0	0
MaxER	11	4787,6935,30017,40229,6568,28596,10292	DNAJC6,CHAD,BMPR1B,FLJ45983,INSM1,PGR,CYP2B7P1	7	0.821271	2.95336e-16	0.123881	0.0755256	0.414619	5.37156e-05	0	0	0	0	0	0
MaxER	8	10660,8349,28560,30017,9476,40229,35086,23785	FOXO3,PGR,IGH@,BMPR1B,SERPINA5,FLJ45983,ADCY1,DNAJC12	8	0.819966	2.02065e-17	0.34373	3.18541e-07	0.296506	0.00258628	0	0	0	0	0	0
MaxER	4	3357,10292,25640,30017,27592,6568,40229,5425,6820	HLA-DQA1,CYP2B7P1,CREBZF,BMPR1B,GFRA1,INSM1,FLJ45983,GRIA2,CYP2B6	9	0.819141	5.94011e-16	0.0795374	0.197105	0.430932	7.12618e-16	0	0	11	0.11	0	0
MaxER	9	28677,25561,27806,40229,28596,10013,35086,36013,6568	PCDH10,SLC7A2,LYPD6,FLJ45983,PGR,ASCL1,ADCY1,SLITRK6,INSM1	9	0.816451	8.58775e-24	0.140614	0.00441759	0.665941	5.19142e-54	0	0	0	0	0	0
MaxER	6	24458,8349,6935,6467,32218,35086,6568,10292,29806	RP6-213H19.1,PGR,CHAD,MAPT,SLITRK6,ADCY1,INSM1,CYP2B7P1,TPRG1	9	0.815725	1.17904e-18	0.401354	4.96587e-10	0.314741	0.000837276	0	0	0	0	0	0
MaxER	10	6523,42046,20939,6015,6820,27592,10292	DIO1,SLC6A4,TEX14,PTPRT,CYP2B6,GFRA1,CYP2B7P1	7	0.814707	1.06482e-23	0.337989	8.29359e-12	0.251534	3.93586e-09	0	0	0	0	0	0
MaxER	4	247,40229,22896,6820,23817,10292	COL11A1,FLJ45983,IL20RA,CYP2B6,CFC1,CYP2B7P1	6	0.814277	1.5207e-23	0.321674	8.87181e-11	0.329234	1.64574e-14	0	0	0	0	0	0
MaxER	9	23928,27592,34078,7309,6820,10292	ANKRD30A,GFRA1,HELLS,CYP2A6,CYP2B6,CYP2B7P1	6	0.813976	5.95825e-19	0.473743	2.22893e-17	0.341607	1.42289e-12	0	0	0	0	0	0
MaxER	5	3607,40229,5892,30017,23786,28560,6568,8349,35086,5425	GFAP,FLJ45983,PCSK1,BMPR1B,DNAJC12,IGH@,INSM1,PGR,ADCY1,GRIA2	10	0.813333	1.14016e-15	-0.130125	0.0353773	0.57159	1.68021e-26	0	0	0	0	0	0
MaxER	1	42841,35086,5538,5447,6568,40229,6820,5835,36013,10292,8349	POLN,ADCY1,DACH1,PDZK1,INSM1,FLJ45983,CYP2B6,SLC27A2,SLITRK6,CYP2B7P1,PGR	11	0.812543	2.51122e-30	0.458208	3.70161e-26	0.40247	5.8435e-27	0	0	0	0	0	0
MaxER	3	6865,14519,16924,14792,10292,6820,17794,29806,6568,8349,6575	SCGB1D2,TPH1,AZGP1,CDKAL1,CYP2B7P1,CYP2B6,CYBRD1,TPRG1,INSM1,PGR,PIP	11	0.812364	1.95569e-22	0.311028	9.12249e-10	0.379849	5.48186e-18	0	0	0	0	0	0
MaxER	5	6270,27592,14441,6820,40229,32154,10292	GRB14,GFRA1,HIST1H2AD,CYP2B6,FLJ45983,RALGPS2,CYP2B7P1	7	0.810977	6.63856e-22	0.552866	7.01035e-27	0.0573696	0.195661	0	0	0	0	4	0.04
MaxER	6	10660,40229,9632,28596,9476,35086,29806,28008,36013,5835	FOXO3,FLJ45983,GATA3,PGR,SERPINA5,ADCY1,TPRG1,CCDC74A,SLITRK6,SLC27A2	10	0.808873	1.07741e-30	0.447365	1.55767e-25	0.405663	6.33691e-28	0	0	0	0	0	0
MaxER	1	19961,40229,6697,28596,35086,6568,32523,10292,6820	XAGE1A,FLJ45983,PTGER2,PGR,ADCY1,INSM1,SLITRK6,CYP2B7P1,CYP2B6	9	0.807691	1.65333e-41	0.455119	1.08864e-35	0.386369	1.6452e-34	0	0	0	0	0	0
MaxER	4	31016,4418,11577,9756,26111,17283,14684,16402,17186	DDX19B,S100P,IGHG1,HLA-DRB4,C20orf114,LOC100130100,FAM20B,IGHM,IGH@	9	0.805746	6.57208e-15	0.42767	1.20724e-11	0.574515	7.44064e-26	0	0	0	0	0	0
MaxER	3	10739,5892,13379,28596,6568,32218,35086,10013	SLC4A4,PCSK1,FAM149B1,PGR,INSM1,SLITRK6,ADCY1,ASCL1	8	0.805039	3.14041e-20	0.248833	2.92484e-06	0.498247	3.51398e-27	0	0	0	0	0	0
MaxER	2	2884,35086,9476,6820,28008,40229,8349,29806,5292,5835,10292	HEXIM1,ADCY1,SERPINA5,CYP2B6,CCDC74A,FLJ45983,PGR,TPRG1,ESR1,SLC27A2,CYP2B7P1	11	0.804856	6.08561e-27	0.602829	1.47265e-39	0.175253	8.54674e-06	0	0	0	0	0	0
MaxER	3	14391,5892,14737,23783,10013,2577,35086	HIST1H2AD,PCSK1,FAM5B,RTBDN,ASCL1,SNAP25,ADCY1	7	0.804535	2.19729e-11	-0.00290319	0.968393	0.672347	3.81803e-26	0	0	52	0.52	0	0
MaxER	7	24525,40229,6270,10292,27592,6820,6568	MESP1,FLJ45983,GRB14,CYP2B7P1,GFRA1,CYP2B6,INSM1	7	0.803885	6.98746e-29	0.598944	5.00762e-42	0.129631	0.000620639	0	0	0	0	0	0
MaxER	4	6571,28596,10292,6935,35086,4065,29011,40229,28008,3996,5421,29806,9476,6820,5292	UGT2B4,PGR,CYP2B7P1,CHAD,ADCY1,SYT1,AGR2,FLJ45983,CCDC74A,MAPT,GAMT,TPRG1,SERPINA5,CYP2B6,ESR1	15	0.803341	2.44953e-20	0.496746	3.38747e-16	0.469129	1.23363e-07	0	0	0	0	0	0
MaxER	4	28795,10013,9476,28008,40229,8349,35086,29806,36013	LOC100128737,ASCL1,SERPINA5,CCDC74A,FLJ45983,PGR,ADCY1,TPRG1,SLITRK6	9	0.803325	1.05885e-30	0.395217	1.41729e-20	0.447388	5.44542e-34	0	0	0	0	0	0
MaxER	1	5983,6820,6270,10292,6568,36013	S100A7,CYP2B6,GRB14,CYP2B7P1,INSM1,SLITRK6	6	0.802353	7.12167e-15	0.41478	8.68382e-09	0.0976586	0.353048	0	0	0	0	0	0
MaxER	5	44823,31844,44608,8349,29806,35086,5892,5425,6568,10292	SNHG10,CLEC3A,TTC12,PGR,TPRG1,ADCY1,PCSK1,GRIA2,INSM1,CYP2B7P1	10	0.801555	2.34441e-15	-0.0369124	0.549218	0.599756	3.59502e-29	0	0	27	0.27	0	0
MaxER	1	2087,10292,36575,10532,6575,29806,8349,6935,6046,28008,6568,6820	LTF,CYP2B7P1,GRIA2,BMPR1B,PIP,TPRG1,PGR,CHAD,SCGB2A1,CCDC74A,INSM1,CYP2B6	12	0.800352	1.35689e-15	0.217658	0.0017773	0.424886	3.36727e-05	0	0	0	0	0	0
MaxER	1	13834,4418,6568,2087,13353,5425,30017	NKG7,S100P,INSM1,LTF,MUC5B,GRIA2,BMPR1B	7	0.799452	1.98445e-15	0.0331228	0.589009	0.422832	1.68126e-15	0	0	28	0.28	0	0
MaxER	3	5447,10013,38234,13123,35086,28596,28008	PDZK1,ASCL1,GATA5,TNNT1,ADCY1,PGR,CCDC74A	7	0.799201	1.86471e-20	0.473911	3.92113e-15	0.294406	0.000783534	0	0	0	0	0	0
MaxER	8	4446,11581,8644,28008,9756,16276,14684,16402,14693,17283	FGFR3,IGH@,WNT4,CCDC74A,HLA-DRB4,IGL@,FAM20B,IGHM,IGKV4-1,LOC100130100	10	0.79908	4.53385e-15	0.393448	2.48221e-10	0.639147	2.07347e-32	0	0	0	0	0	0
MaxER	3	19909,10292,5892,8065,23785,5862,4327,10013,6568,8349,29806,35086,5425	P2RY13,CYP2B7P1,PCSK1,AGTR1,DNAJC12,NRXN3,CHGB,ASCL1,INSM1,PGR,TPRG1,ADCY1,GRIA2	13	0.798723	1.21982e-12	-0.065354	0.340188	0.532096	3.22732e-19	0	0	13	0.13	0	0
MaxER	1	5425,6935,31365,29061,6568,32218,2087,29806,8349,35086	GRIA2,CHAD,PSMB2,ZNF385B,INSM1,SLITRK6,LTF,TPRG1,PGR,ADCY1	10	0.798345	1.02423e-23	0.0684031	0.157347	0.528345	3.11585e-36	0	0	5	0.05	0	0
MaxER	3	21001,10292,23817,5292,4065,10013,8349,6568,35086,40229,36013,5892,29806,6820	UTP14A,CYP2B7P1,CFC1,ESR1,SYT1,ASCL1,PGR,INSM1,ADCY1,FLJ45983,SLITRK6,PCSK1,TPRG1,CYP2B6	14	0.797835	3.7365e-30	0.308491	4.25741e-13	0.496926	3.19173e-41	0	0	0	0	0	0
MaxER	1	19283,35086,33043,5447,6391,6820,40229,4065,36013,8349,29806,10292,6568	ZNF358,ADCY1,PPP4R4,PDZK1,SERPINA6,CYP2B6,FLJ45983,SYT1,SLITRK6,PGR,TPRG1,CYP2B7P1,INSM1	13	0.797115	8.1471e-28	0.306388	5.16992e-12	0.423071	3.9201e-28	0	0	0	0	0	0
MaxER	6	5425,10108,33043,40229,35086,5292,23786,6467,28596,29806,6820,10292	GRIA2,TPSAB1,PPP4R4,FLJ45983,ADCY1,ESR1,DNAJC12,MAPT,PGR,TPRG1,CYP2B6,CYP2B7P1	12	0.796448	1.62631e-14	0.342528	2.22628e-06	0.170684	0.106972	0	0	0	0	0	0
MaxER	4	2087,6820,27824,6575,33043,36575,6568,10292,6046	LTF,CYP2B6,ZBTB7C,PIP,PPP4R4,GRIA2,INSM1,CYP2B7P1,SCGB2A1	9	0.793294	4.12091e-16	0.186458	0.00169762	0.218578	2.08059e-05	0	0	0	0	0	0
MaxER	1	30489,4418,26276,20318,5983,6046,2087	C6orf168,S100P,GDF11,CALML5,S100A7,SCGB2A1,LTF	7	0.792561	1.11153e-16	0.290209	6.29654e-07	0.532098	5.80051e-26	0	0	0	0	0	0
MaxER	10	18446,44472,40061,17794,6935,6568,8349,10292,5425,29806,36013,6820	C8orf4,C10orf141,SEC14L2,CYBRD1,CHAD,INSM1,PGR,CYP2B7P1,GRIA2,TPRG1,SLITRK6,CYP2B6	12	0.791559	2.74252e-16	-0.00579892	0.921572	0.556332	1.37243e-27	0	0	48	0.48	0	0
MaxER	4	30420,30017,28560,28008,33043,40229,23785	SCGB3A1,BMPR1B,IGH@,CCDC74A,PPP4R4,FLJ45983,DNAJC12	7	0.789658	1.32639e-14	0.466774	8.07505e-11	0.248489	0.0176122	0	0	0	0	1	0.01
MaxER	5	30017,10014,24424,32645,35086,23785,28560,28008,28596,14928,6568,5892,29806	BMPR1B,ASCL1,CAPS2,DCDC5,ADCY1,DNAJC12,IGH@,CCDC74A,PGR,KCND3,INSM1,PCSK1,TPRG1	13	0.789468	9.01646e-25	0.3199	8.15673e-12	0.41921	4.48533e-25	0	0	0	0	0	0
MaxER	3	6571,25561,35086,23785,4065,5421,10013	UGT2B4,SLC7A2,ADCY1,DNAJC12,SYT1,GAMT,ASCL1	7	0.788317	1.24084e-13	0.276346	0.000193556	0.251143	0.020868	0	0	0	0	32	0.32
MaxER	9	11732,5892,30017,2087,5425,6568	TRBC1,PCSK1,BMPR1B,LTF,GRIA2,INSM1	6	0.78779	3.65386e-07	-0.365793	0.000754583	0.372302	0.0194185	0	0	0	0	0	0
MaxER	1	10736,35086,21568,6820,10292,27592,29806,8349,40229	CA12,ADCY1,HSPB8,CYP2B6,CYP2B7P1,GFRA1,TPRG1,PGR,FLJ45983	9	0.786836	1.71295e-22	0.455105	2.26704e-20	0.261498	7.29847e-10	0	0	0	0	0	0
MaxER	3	5680,10013,19056,28008,29011,9476,5421,35086,5292,23785	SYT17,ASCL1,PODXL2,CCDC74A,AGR2,SERPINA5,GAMT,ADCY1,ESR1,DNAJC12	10	0.786086	1.3357e-20	0.519147	1.98256e-18	0.472394	4.27123e-08	0	0	0	0	0	0
MaxER	4	31246,31844,7210,36013,5447,28596,6568,35086,29806,5892	C4orf21,CLEC3A,CITED1,SLITRK6,PDZK1,PGR,INSM1,ADCY1,TPRG1,PCSK1	10	0.785358	6.48724e-22	0.225631	5.62821e-06	0.481516	5.72664e-29	0	0	0	0	0	0
MaxER	11	10532,42046,20702,40229,9476,23786,27592	BMPR1B,SLC6A4,PRG2,FLJ45983,SERPINA5,DNAJC12,GFRA1	7	0.785051	1.09312e-27	0.183013	2.92186e-05	0.584774	4.44742e-53	0	0	0	0	0	0
MaxER	4	17319,10013,5292,3996,29806,27592,5892,5835,28596,35086,28008,6568	HBA1,ASCL1,ESR1,MAPT,TPRG1,GFRA1,PCSK1,SLC27A2,PGR,ADCY1,CCDC74A,INSM1	12	0.785042	3.81402e-30	0.551464	2.91395e-39	0.276316	2.33421e-14	0	0	0	0	0	0
MaxER	1	29662,10292,16595,23817,40229,29806,8349,6820	SEPP1,CYP2B7P1,MTAP,CFC1,FLJ45983,TPRG1,PGR,CYP2B6	8	0.783469	3.2745e-29	0.366383	7.24957e-18	0.339294	2.87594e-20	0	0	0	0	0	0
MaxER	1	30017,31844,17105,23786,8349,6568,5892	BMPR1B,CLEC3A,IGH@,DNAJC12,PGR,INSM1,PCSK1	7	0.782331	1.53256e-14	0.0832394	0.179531	0.525099	1.58785e-22	0	0	8	0.08	0	0
MaxER	1	28596,10292,221,28008,14928,5892,30015,29806,17097,6568,40229,6820,35086	PGR,CYP2B7P1,BMP2K,CCDC74A,KCND3,PCSK1,C1orf173,TPRG1,ESR1,INSM1,FLJ45983,CYP2B6,ADCY1	13	0.782328	2.72897e-30	0.349427	5.00903e-17	0.440991	2.64457e-34	0	0	0	0	0	0
MaxER	2	13413,6820,13033,27592,9476,4575,5253,5421,28008,9633,20444,5292,10292,40229	COL2A1,CYP2B6,COL4A5,GFRA1,SERPINA5,CA12,DNALI1,GAMT,CCDC74A,GATA3,KCNK15,ESR1,CYP2B7P1,FLJ45983	14	0.780927	1.31239e-18	0.559339	3.14035e-19	0.456602	4.66733e-07	0	0	0	0	0	0
MaxER	6	38478,17495,23785,9476,5892,5576	PRKAA2,TRPA1,DNAJC12,SERPINA5,PCSK1,CPB1	6	0.780831	5.94455e-14	-0.125459	0.047677	0.663282	1.84166e-33	0	0	1	0.01	0	0
MaxER	5	37432,35086,6270,6046,4418,6568,2087	CYP4Z1,ADCY1,GRB14,SCGB2A1,S100P,INSM1,LTF	7	0.780509	6.31876e-20	0.320032	7.81908e-10	0.358963	1.55104e-15	0	0	0	0	0	0
MaxER	2	33043,6935,5576,7309,6391,5447,36013,28596,35086,6568,40229,6820,29806,5892,10292	PPP4R4,CHAD,CPB1,CYP2A6,SERPINA6,PDZK1,SLITRK6,PGR,ADCY1,INSM1,FLJ45983,CYP2B6,TPRG1,PCSK1,CYP2B7P1	15	0.778413	4.64505e-21	0.100547	0.0456489	0.430019	6.30309e-23	0	0	0	0	0	0
MaxER	9	30072,6935,6575,40061,3996,6046,6568,8349,10292,29806,6820	HS6ST2,CHAD,PIP,SEC14L2,MAPT,SCGB2A1,INSM1,PGR,CYP2B7P1,TPRG1,CYP2B6	11	0.777424	1.50269e-17	0.377315	2.99004e-09	0.449414	1.41675e-06	0	0	0	0	0	0
MaxER	9	23380,30017,9476,25690,33043,23786,6575,5253	NTN4,BMPR1B,SERPINA5,EHF,PPP4R4,DNAJC12,PIP,DNALI1	8	0.77725	4.39479e-22	0.22143	6.93397e-05	0.672747	3.83902e-16	0	0	0	0	0	0
MaxER	5	39505,31844,23786,27592,5892,35086,6568,36013,28560,8349,10013	MKX,CLEC3A,DNAJC12,GFRA1,PCSK1,ADCY1,INSM1,SLITRK6,IGH@,PGR,ASCL1	11	0.776462	2.19755e-29	0.301369	7.22381e-13	0.426468	1.08655e-31	0	0	0	0	0	0
MaxER	3	24235,10013,40864,35086,5892,23783,8349,23593,6568	TRIM34,ASCL1,FLJ45983,ADCY1,PCSK1,RTBDN,PGR,SYT4,INSM1	9	0.774456	6.21783e-14	0.0122958	0.844965	0.695246	4.47594e-37	0	0	34	0.34	0	0
MaxER	6	5560,10013,1200,18237,23783,8349,35086,5892	DPYSL4,ASCL1,CDH1,BEX1,RTBDN,PGR,ADCY1,PCSK1	8	0.77432	2.62889e-17	0.135948	0.0147081	0.578113	6.78701e-33	0	0	0	0	0	0
MaxER	7	28031,40229,9476,4065,5292,8349,29806,10013,35086,28008,5835,23785	LTBP4,FLJ45983,SERPINA5,SYT1,ESR1,PGR,TPRG1,ASCL1,ADCY1,CCDC74A,SLC27A2,DNAJC12	12	0.773117	1.17108e-33	0.536877	6.22676e-43	0.242119	5.93748e-13	0	0	0	0	0	0
MaxER	10	13584,6935,5507,6575,36575,40061,2087,29806,8349,6568,36013	SLC1A1,CHAD,NPY1R,PIP,GRIA2,SEC14L2,LTF,TPRG1,PGR,INSM1,SLITRK6	11	0.772155	6.61454e-21	0.0400823	0.423656	0.542986	1.03815e-35	0	0	21	0.21	0	0
MaxER	2	40341,40229,30017,28008,12693,5421,36013,6935,6568,8349	TMC5,FLJ45983,BMPR1B,CCDC74A,OLFM4,GAMT,SLITRK6,CHAD,INSM1,PGR	10	0.771903	5.38317e-38	0.409156	3.81646e-29	0.431861	1.84175e-42	0	0	0	0	0	0
MaxER	3	29820,5892,32946,10013,6568,35086	C12orf39,PCSK1,GTF2H5,ASCL1,INSM1,ADCY1	6	0.769107	8.38114e-14	0.138991	0.0268448	0.418705	1.34015e-14	0	0	1	0.01	0	0
MaxER	5	3357,27592,11958,30017,9476,33043,5421,40229,35086,36533,23786,6820,10292	HLA-DQA1,GFRA1,PTOV1,BMPR1B,SERPINA5,PPP4R4,GAMT,FLJ45983,ADCY1,DEGS2,DNAJC12,CYP2B6,CYP2B7P1	13	0.768615	1.33094e-18	0.344207	1.51094e-08	0.4774	8.84979e-08	0	0	0	0	0	0
MaxER	8	11466,6935,31844,40061,6568,10292,6575,29806,36013	GRIA1,CHAD,CLEC3A,SEC14L2,INSM1,CYP2B7P1,PIP,TPRG1,SLITRK6	9	0.768149	3.25759e-25	0.394744	2.26744e-18	0.299375	1.62571e-14	0	0	0	0	0	0
MaxER	11	35096,5576,5424,29806,23785,5425,6568,30017,40229,35086,28596,5892	RAB12,CPB1,AGTR1,TPRG1,DNAJC12,GRIA2,INSM1,BMPR1B,FLJ45983,ADCY1,PGR,PCSK1	12	0.76384	2.14109e-10	-0.27934	0.000139909	0.57384	1.69777e-19	0	0	0	0	0	0
MaxER	9	15272,25561,28560,28596,33043,5892,32523,35086,6568,5425	ZNF37B,SLC7A2,IGH@,PGR,PPP4R4,PCSK1,SLITRK6,ADCY1,INSM1,GRIA2	10	0.763334	2.25209e-16	0.0337486	0.55125	0.571814	2.98413e-31	0	0	18	0.18	0	0
MaxER	5	36804,6820,9312,27592,33043,28560,36013,35086,10292	IQCF2,CYP2B6,TFPI2,GFRA1,PPP4R4,IGH@,SLITRK6,ADCY1,CYP2B7P1	9	0.760695	8.95847e-33	0.496174	3.93263e-37	0.197053	4.17953e-09	0	0	0	0	0	0
MaxER	3	13353,30017,28560,33043,23786,4065,40229,6391	MUC5B,BMPR1B,IGH@,PPP4R4,DNAJC12,SYT1,FLJ45983,SERPINA6	8	0.760203	1.88959e-14	0.102193	0.138496	0.276998	0.00631576	0	0	20	0.2	0	0
MaxER	10	14893,7210,5983,6865,19056,4418	PPFIA4,CITED1,S100A7,SCGB1D2,PODXL2,S100P	6	0.758909	1.62052e-21	0.38142	4.09129e-15	0.300783	7.64237e-13	0	0	0	0	0	0
MaxER	1	44163,35086,9335,5539,40229,5447,6568,10292,6467,36013,29806,8349,6820	PEX11G,ADCY1,CA2,DACH1,FLJ45983,PDZK1,INSM1,CYP2B7P1,MAPT,SLITRK6,TPRG1,PGR,CYP2B6	13	0.758903	3.2867e-31	0.383198	6.21698e-22	0.449754	7.50462e-39	0	0	0	0	0	0
MaxER	6	16932,10013,30589,19100,35086,23785,23783,2577,5892	IGH@,ASCL1,KCNC1,SCG3,ADCY1,DNAJC12,RTBDN,SNAP25,PCSK1	9	0.758573	2.15806e-12	0.0333611	0.612209	0.654059	2.42398e-30	0	0	27	0.27	0	0
MaxER	7	35720,31844,23928,14792,29806,6575,10292,6820	SESN3,CLEC3A,ANKRD30A,CDKAL1,TPRG1,PIP,CYP2B7P1,CYP2B6	8	0.75821	3.30629e-22	0.47405	3.26827e-23	0.122641	0.00288118	0	0	0	0	0	0
MaxER	3	9445,10292,4065,35086,14359,33043,29011,23786,29806,40229,6820,8349	TRAPPC10,CYP2B7P1,SYT1,ADCY1,NAT1,PPP4R4,AGR2,DNAJC12,TPRG1,FLJ45983,CYP2B6,PGR	12	0.757542	1.05095e-27	0.483069	4.61389e-30	0.209263	1.00816e-08	0	0	0	0	0	0
MaxER	2	36245,10292,6575,24512,20939,6568,8349,5425,29806,35086,6820	MOCS2,CYP2B7P1,PIP,C11orf70,TEX14,INSM1,PGR,GRIA2,TPRG1,ADCY1,CYP2B6	11	0.756691	3.00341e-24	0.229919	3.95871e-07	0.340161	4.4746e-18	0	0	0	0	0	0
MaxER	7	36013,6935,27696,27806,5421,40229,28596,28008,6568,10292,35086,6820	SLITRK6,CHAD,FAM65C,LYPD6,GAMT,FLJ45983,PGR,CCDC74A,INSM1,CYP2B7P1,ADCY1,CYP2B6	12	0.755979	1.37595e-33	0.444639	2.51217e-31	0.311038	3.76673e-21	0	0	0	0	0	0
MaxER	6	39345,40229,9476,8349,23786,10013,30017,5892,6568,35086	LOC100128484,FLJ45983,SERPINA5,PGR,DNAJC12,ASCL1,BMPR1B,PCSK1,INSM1,ADCY1	10	0.755739	4.35983e-22	0.150007	0.00162642	0.425859	5.94351e-25	0	0	0	0	0	0
MaxER	6	36575,4446,5424,30017,2087,6357	GRIA2,FGFR3,AGTR1,BMPR1B,LTF,NTS	6	0.755179	3.38381e-12	-0.284055	1.75618e-05	0.603278	7.13887e-26	0	0	0	0	0	0
MaxER	9	20444,6935,17834,27806,6820,5292,28008,29806,6467,8349,10292,35086,27592,40229,5835	KCNK15,CHAD,KIAA0319L,LYPD6,CYP2B6,ESR1,CCDC74A,TPRG1,MAPT,PGR,CYP2B7P1,ADCY1,GFRA1,FLJ45983,SLC27A2	15	0.749087	1.58759e-23	0.556608	5.89688e-34	0.154565	8.8051e-05	0	0	0	0	0	0
MaxER	2	6865,4745,19056,22831,6575,5983,2087	SCGB1D2,KCNK1,PODXL2,ASRGL1,PIP,S100A7,LTF	7	0.74813	2.6441e-11	0.128816	0.0597302	0.528606	4.82308e-19	0	0	0	0	0	0
MaxER	7	42338,31844,40229,30017,28560,23786	CBLN2,CLEC3A,FLJ45983,BMPR1B,IGH@,DNAJC12	6	0.747007	7.73074e-18	0.131271	0.0130384	0.13954	0.00226268	0	0	0	0	1	0.01
MaxER	8	29767,27592,6820,20939,4575,35086,6568,3995,5929,36013,5421,8349,10292,29806,5292	ACSL6,GFRA1,CYP2B6,TEX14,CA12,ADCY1,INSM1,MAPT,GREB1,SLITRK6,GAMT,PGR,CYP2B7P1,TPRG1,ESR1	15	0.746935	1.57578e-19	0.543301	9.61281e-21	0.340778	5.15956e-05	0	0	0	0	0	0
MaxER	11	5983,17973,4418,33477,20318,6046	S100A7,ZNF672,S100P,C6orf162,CALML5,SCGB2A1	6	0.745724	7.82891e-14	0.245295	5.51447e-05	0.578074	6.16172e-28	0	0	0	0	0	0
MaxER	9	23874,4065,33043,5892,31844,30017,6391,23786,10013,6568,8349,35086	KLHL1,SYT1,PPP4R4,PCSK1,CLEC3A,BMPR1B,SERPINA6,DNAJC12,ASCL1,INSM1,PGR,ADCY1	12	0.74303	8.07456e-14	0.0482514	0.425953	0.360754	6.14385e-12	0	0	22	0.22	0	0
MaxER	4	5983,3996,35086,19547,30017,10013,28008	S100A7,MAPT,ADCY1,LRP1B,BMPR1B,ASCL1,CCDC74A	7	0.742032	3.19681e-15	0.458551	3.69627e-12	0.211746	0.0274983	0	0	0	0	5	0.05
MaxER	6	10583,6536,9384,14486,14684,9756,16421,17186,16312,6626,11734,11588,5224,39043,9407	CYP4F8,PLXNC1,KRT14,XCL1,FAM20B,HLA-DRB4,IGHA1,IGH@,LOC652493,MIA,IGLJ3,IGK@,KRT17,SLC26A7,IGHM	15	0.74114	1.11222e-15	0.0313241	0.578132	0.573324	9.90836e-32	0	0	28	0.28	0	0
MaxER	6	6865,12018,14370,4817,14792,37432,12693,17467	SCGB1D2,PEG10,TFAP2B,DSC2,CDKAL1,CYP4Z1,OLFM4,FAM5C	8	0.739326	4.27306e-13	0.0742717	0.232186	0.518281	6.82245e-22	0	0	7	0.07	0	0
MaxER	10	19449,31844,29061,6568,30017,2087,36575,8349	KCTD14,CLEC3A,ZNF385B,INSM1,BMPR1B,LTF,GRIA2,PGR	8	0.739113	4.53364e-14	-0.13138	0.0277328	0.61468	1.92615e-32	0	0	1	0.01	0	0
MaxER	9	38084,5425,31844,5781,2087,35086,6568,30015,29806,5892	RP13-102H20.1,GRIA2,CLEC3A,ZMYND10,LTF,ADCY1,INSM1,C1orf173,TPRG1,PCSK1	10	0.738706	3.12089e-12	-0.18745	0.00370212	0.593825	2.9553e-26	0	0	0	0	0	0
MaxER	2	10109,4418,6046,2087,6568,29806,8349	ANXA9,S100P,SCGB2A1,LTF,INSM1,TPRG1,PGR	7	0.738609	1.59763e-21	0.411899	3.04825e-18	0.410622	1.03807e-23	0	0	0	0	0	0
MaxER	4	10906,6820,6015,5892,31844,23593,4327,10013,6568,8349,29806,10292,35086,5425	PHLPP1,CYP2B6,PTPRT,PCSK1,CLEC3A,SYT4,CHGB,ASCL1,INSM1,PGR,TPRG1,CYP2B7P1,ADCY1,GRIA2	14	0.737694	8.92238e-13	-0.147335	0.019184	0.645219	3.39666e-32	0	0	0	0	0	0
MaxER	8	2087,7210,41649,31844,6046,4418,6575,6865,6568,14519,29806	LTF,CITED1,FOXD3,CLEC3A,SCGB2A1,S100P,PIP,SCGB1D2,INSM1,TPH1,TPRG1	11	0.734041	1.18594e-17	0.326425	4.39152e-10	0.32723	4.68685e-13	0	0	0	0	0	0
MaxER	47	41135,41135,20318,4418,5983,6270,8335	CLEC7A,CLEC7A,CALML5,S100P,S100A7,GRB14,TH	7	0.733683	1.17285e-14	0.434255	6.98729e-11	0.123959	0.201189	0	0	0	0	0	0
MaxER	1	23928,4418,41135,4981,6046,19056,5983,33477	ANKRD30A,S100P,CLEC7A,SOX11,SCGB2A1,PODXL2,S100A7,C6orf162	8	0.733599	1.40976e-30	0.293525	4.21569e-14	0.350224	2.21622e-25	0	0	0	0	0	0
MaxER	3	12956,10013,23783,19100,5892,23785,35086	NFIB,ASCL1,RTBDN,SCG3,PCSK1,DNAJC12,ADCY1	7	0.732402	2.22523e-13	0.172135	0.00467591	0.451601	1.06195e-17	0	0	0	0	0	0
MaxER	5	3986,31844,6015,5447,35086,23786,5892,29806,5425,8349,4327	TCEA2,CLEC3A,PTPRT,PDZK1,ADCY1,DNAJC12,PCSK1,TPRG1,GRIA2,PGR,CHGB	11	0.731832	8.36564e-14	-0.141415	0.0179276	0.619344	7.45508e-33	0	0	0	0	0	0
MaxER	3	15929,10013,8065,6133,25561,9495,5892,35086,6568	NAB2,ASCL1,AGTR1,WT1,SLC7A2,APLP1,PCSK1,ADCY1,INSM1	9	0.729527	1.62061e-12	-0.0672127	0.285529	0.680423	1.52386e-35	0	0	15	0.15	0	0
MaxER	9	8644,6935,20702,19590,42046,6820,27806,40229,10292,27592	WNT4,CHAD,PRG2,STK32B,SLC6A4,CYP2B6,LYPD6,FLJ45983,CYP2B7P1,GFRA1	10	0.724998	7.61402e-22	0.227779	7.21698e-07	0.395982	2.72403e-23	0	0	0	0	0	0
MaxER	7	3464,31844,6735,5425,2087,29806,30015,6575,6568,8349	GALNT3,CLEC3A,GAD1,GRIA2,LTF,TPRG1,C1orf173,PIP,INSM1,PGR	10	0.724255	2.31019e-15	-0.0497439	0.371604	0.529884	5.51717e-28	0	0	11	0.11	0	0
MaxER	9	28283,17495,23786,42046,5892,40229,9476,27592	AGR3,TRPA1,DNAJC12,SLC6A4,PCSK1,FLJ45983,SERPINA5,GFRA1	8	0.718529	1.0226e-23	0.171132	8.53361e-05	0.586981	5.4075e-54	0	0	0	0	0	0
MaxER	4	23646,4418,13033,5983,30017,6568	GPR98,S100P,COL4A5,S100A7,BMPR1B,INSM1	6	0.718218	8.38842e-13	0.375813	8.81821e-08	0.394368	0.00012652	0	0	0	0	0	0
MaxER	3	35594,10013,6033,19100,3357,30017,35086,23785	GPAT2,ASCL1,TAF13,SCG3,HLA-DQA1,BMPR1B,ADCY1,DNAJC12	8	0.717668	1.53261e-17	0.170181	0.00357158	0.579139	2.08399e-11	0	0	0	0	0	0
MaxER	1	31466,10292,13353,17794,5253,40061,6575,6568,6820	SLC5A12,CYP2B7P1,MUC5B,CYBRD1,DNALI1,SEC14L2,PIP,INSM1,CYP2B6	9	0.717635	1.23397e-18	0.243453	1.67567e-05	0.414576	6.23384e-07	0	0	0	0	0	0
MaxER	2	13998,5892,14441,10013,28560,35086	DHRS2,PCSK1,HIST1H2AD,ASCL1,IGH@,ADCY1	6	0.715349	1.88772e-17	0.214643	2.83282e-05	0.280316	2.59154e-10	0	0	0	0	0	0
MaxER	7	20826,17495,44472,5425,25561,35086,5892	SPANXA1,TRPA1,C10orf141,GRIA2,SLC7A2,ADCY1,PCSK1	7	0.71249	2.80082e-11	-0.366425	2.01203e-08	0.640811	1.09501e-29	0	0	0	0	0	0
MaxER	10	5983,38498,4418,33477,20318,6046	S100A7,EIF4E3,S100P,C6orf162,CALML5,SCGB2A1	6	0.710696	1.86909e-13	0.269072	4.9012e-06	0.536248	8.33273e-26	0	0	0	0	0	0
MaxER	7	6917,40229,9476,4065,35086,23817,28283,6820,23786,10292,27592	RNASE3,FLJ45983,SERPINA5,SYT1,ADCY1,CFC1,AGR3,CYP2B6,DNAJC12,CYP2B7P1,GFRA1	11	0.71041	8.07065e-29	0.504697	2.51043e-38	0.284598	2.35603e-17	0	0	0	0	0	0
MaxER	5	7259,10013,30017,6133,35086,6391,23785,27592,23783,28560,5892,6568,8349	ICAM4,ASCL1,BMPR1B,WT1,ADCY1,SERPINA6,DNAJC12,GFRA1,RTBDN,IGH@,PCSK1,INSM1,PGR	13	0.709372	5.92823e-23	0.19806	6.06136e-06	0.454187	6.22156e-33	0	0	0	0	0	0
MaxER	5	9401,40229,2623,19590,42046,27806,3505,9476,27592	EPHX2,FLJ45983,GSTM3,STK32B,SLC6A4,LYPD6,STC2,SERPINA5,GFRA1	9	0.705918	2.10811e-29	0.347091	1.05971e-19	0.41695	2.35905e-36	0	0	0	0	0	0
MaxER	4	41932,5576,5892,23786,30017,5424	LOC440905,CPB1,PCSK1,DNAJC12,BMPR1B,AGTR1	6	0.703148	2.27007e-10	-0.100359	0.137583	0.333033	1.23064e-08	0	0	3	0.03	0	0
MaxER	2	26191,5892,30017,29505,10013,6568	PIGR,PCSK1,BMPR1B,NTRK2,ASCL1,INSM1	6	0.700243	1.41636e-07	-0.0173956	0.830233	0.516667	1.91586e-13	0	0	37	0.37	0	0
MaxER	3	29287,40229,9476,28008,6820,10292	PLEKHA6,FLJ45983,SERPINA5,CCDC74A,CYP2B6,CYP2B7P1	6	0.890399	1.31132e-31	0.756402	4.43506e-59	0.1609	5.72353e-05	0	0	0	0	0	0
MaxER	5	4111,27592,40229,6820,9476,5835,28008,10292	QPRT,GFRA1,FLJ45983,CYP2B6,SERPINA5,SLC27A2,CCDC74A,CYP2B7P1	8	0.844006	9.03471e-33	0.812285	1.00136e-77	0.0839814	0.0238445	0	0	0	0	0	0
MaxER	123	14928,14928,38518,28596,39514,29061,28008,5292,27592	KCND3,KCND3,MGP,PGR,EFHB,ZNF385B,CCDC74A,ESR1,GFRA1	9	0.760096	1.27761e-16	0.774877	3.07482e-32	0.172396	0.0654232	0	0	0	0	0	0
MaxER	2	117,10013,15090,4764,5892,35086,23783,2577,5425	CCL18,ASCL1,LOC100291464,CHGA,PCSK1,ADCY1,RTBDN,SNAP25,GRIA2	9	0.697874	3.69185e-10	-0.213544	0.00166329	0.717968	4.25063e-34	0	0	0	0	0	0
MaxER	2	20318,4418,8948,5957,9428,31689,2087,4542,20529,6439	CALML5,S100P,GGA2,GABBR1,CHI3L1,FCRL5,LTF,MMP1,ELF5,ZIC1	10	0.691731	1.1468e-13	0.211677	0.00111182	0.883752	6.93575e-20	0	0	0	0	0	0
MaxER	4	16946,31844,5892,10418,7981,4327,5425,10013,6568	LOC100293679,CLEC3A,PCSK1,GRIN2C,CST5,CHGB,GRIA2,ASCL1,INSM1	9	0.675181	6.05793e-06	-0.495716	5.32399e-08	0.896526	7.84656e-30	0	0	0	0	0	0
MaxER	7	22962,40229,30017,6568,36575,6357	BCL11B,FLJ45983,BMPR1B,INSM1,GRIA2,NTS	6	0.671012	2.8415e-08	-0.4841	5.45725e-11	0.792165	3.82995e-35	0	0	0	0	0	0
MaxER	4	6444,31844,18981,6270,6568,5425,6575,2087,29806,6046	SCGB2A2,CLEC3A,WWOX,GRB14,INSM1,GRIA2,PIP,LTF,TPRG1,SCGB2A1	10	0.698886	2.91048e-12	0.133039	0.0292054	0.363646	5.70364e-12	0	0	1	0.01	0	0
MaxER	7	13504,31844,30015,23928,5421,40229,29806,10292,6820	CREBZF,CLEC3A,C1orf173,ANKRD30A,GAMT,FLJ45983,TPRG1,CYP2B7P1,CYP2B6	9	0.691201	7.70304e-23	0.488634	5.20188e-30	0.074672	0.0432498	0	0	0	0	3	0.03
MaxER	5	4888,4418,19997,5983,6046,2087,32109	BTN3A3,S100P,ANTXR1,S100A7,SCGB2A1,LTF,C6orf168	7	0.690932	9.74559e-19	0.312166	5.76809e-11	0.460968	6.45459e-29	0	0	0	0	0	0
MaxER	4	9617,10292,4418,3357,22831,6568,6046	PITX1,CYP2B7P1,S100P,HLA-DQA1,ASRGL1,INSM1,SCGB2A1	7	0.690852	5.98244e-20	0.172352	0.000179275	0.468393	8.87522e-32	0	0	0	0	0	0
MaxER	9	6054,42046,27806,23785,27592,5892	CD1C,SLC6A4,LYPD6,DNAJC12,GFRA1,PCSK1	6	0.688688	1.58167e-14	-0.00771178	0.887719	0.583877	8.612e-35	0	0	44	0.44	0	0
MaxER	10	2479,42046,27806,9476,19590,40229,27592	IGF2,SLC6A4,LYPD6,SERPINA5,STK32B,FLJ45983,GFRA1	7	0.687724	1.68789e-22	0.329348	1.77182e-14	0.502825	1.92311e-41	0	0	0	0	0	0
MaxER	5	7122,40229,27806,42046,5892,19590,5801,9476,27592	SLC4A8,FLJ45983,LYPD6,SLC6A4,PCSK1,STK32B,AFF3,SERPINA5,GFRA1	9	0.685693	2.65385e-31	0.365714	2.44143e-24	0.476672	9.91753e-53	0	0	0	0	0	0
MaxER	4	16459,31844,4065,23785,5421,5892,30015,29806,40229	TBC1D22B,CLEC3A,SYT1,DNAJC12,GAMT,PCSK1,C1orf173,TPRG1,FLJ45983	9	0.68534	1.01958e-20	0.275161	7.74838e-10	0.351841	1.0363e-19	0	0	0	0	0	0
MaxER	14	5983,1009,4418,41135,33477,20318,6046	S100A7,RERE,S100P,CLEC7A,C6orf162,CALML5,SCGB2A1	7	0.683823	9.73358e-19	0.287337	1.11024e-09	0.413242	4.69708e-24	0	0	0	0	0	0
MaxER	1	24208,4418,1360,19962,6046,8335	ABCC11,S100P,TOP2A,C17orf39,SCGB2A1,TH	6	0.683823	4.96093e-21	0.225041	3.68838e-07	0.471126	1.43197e-34	0	0	0	0	0	0
MaxER	9	31162,31844,39842,14961,27124,40229,28008,27592,9476,23785,5292	PKIB,CLEC3A,SLC13A2,TRIM58,DNALI1,FLJ45983,CCDC74A,GFRA1,SERPINA5,DNAJC12,ESR1	11	0.683681	2.75004e-17	0.493445	4.17576e-18	0.493785	2.5384e-09	0	0	0	0	0	0
MaxER	10	14988,6270,6046,6735,4674,4418	MYO1B,GRB14,SCGB2A1,GAD1,HMGCS2,S100P	6	0.68054	1.06141e-12	0.398215	8.58168e-12	0.0159964	0.750552	0	0	0	0	41	0.41
MaxER	6	5983,15086,14370,10989,6865,42201	S100A7,PTPN20A,TFAP2B,TRIM29,SCGB1D2,LRIG2	6	0.678585	1.24869e-12	0.0257824	0.657983	0.325596	1.04966e-10	0	0	26	0.26	0	0
MaxER	8	14893,17495,42046,27592,5892,40229,5576,23785	PPFIA4,TRPA1,SLC6A4,GFRA1,PCSK1,FLJ45983,CPB1,DNAJC12	8	0.678163	1.20633e-14	-0.100665	0.0601253	0.532085	2.45175e-30	0	0	2	0.02	0	0
MaxER	6	10057,31844,19823,4418,6568,8349,29806,6046	SPAG6,CLEC3A,SSH3,S100P,INSM1,PGR,TPRG1,SCGB2A1	8	0.671778	2.00995e-24	0.548935	3.31296e-42	0.161641	3.08363e-06	0	0	0	0	0	0
MaxER	8	20849,31844,29806,23785,6015,28008,9476,17097,40229,10292,27592	MANSC1,CLEC3A,TPRG1,DNAJC12,PTPRT,CCDC74A,SERPINA5,ESR1,FLJ45983,CYP2B7P1,GFRA1	11	0.670974	2.5002e-23	0.452071	5.02625e-28	0.217059	9.63744e-10	0	0	0	0	0	0
MaxER	57	6553,6553,23928,33043,3996,6820,9312,10292,19563,23786,27592,30017,35086,40229	UNC84A,UNC84A,ANKRD30A,PPP4R4,MAPT,CYP2B6,TFPI2,CYP2B7P1,ATP8A2,DNAJC12,GFRA1,BMPR1B,ADCY1,FLJ45983	14	0.665939	8.74393e-19	0.379229	5.70176e-13	0.381125	7.05262e-07	0	0	0	0	0	0
MaxER	9	5983,1477,4418,41135,33477,20318,6046	S100A7,PPP1CB,S100P,CLEC7A,C6orf162,CALML5,SCGB2A1	7	0.664577	3.21389e-17	0.257752	7.88977e-08	0.431501	3.29349e-25	0	0	0	0	0	0
MaxER	2	6366,4418,14388,20318,6270,6046,2087,5983	PTHLH,S100P,HIST1H2AE,CALML5,GRB14,SCGB2A1,LTF,S100A7	8	0.663325	4.616e-16	0.312846	3.37158e-10	0.319345	1.22244e-13	0	0	0	0	0	0
MaxER	3	23472,4418,28577,8335,6046,6575,6568,2087	C16orf48,S100P,RAD1,TH,SCGB2A1,PIP,INSM1,LTF	8	0.661453	2.09046e-39	0.399898	1.06812e-38	0.323067	4.43508e-34	0	0	0	0	0	0
MaxER	2	3314,4418,35454,6270,6568,6046	TUSC4,S100P,SPOCD1,GRB14,INSM1,SCGB2A1	6	0.661138	4.63286e-24	0.355411	4.78404e-19	0.200274	5.76244e-09	0	0	0	0	0	0
MaxER	20	5983,35944,4418,18581,6270,6046	S100A7,TMEM33,S100P,S100A14,GRB14,SCGB2A1	6	0.661057	9.32423e-14	0.0699526	0.195676	0.412903	1.20451e-18	0	0	9	0.09	0	0
MaxER	6	37432,31234,4669,3577,14370,4801,12693	CYP4Z1,LPAR3,DKK1,MET,TFAP2B,KRT15,OLFM4	7	0.654968	1.95847e-15	-0.0244852	0.668696	0.572039	1.55055e-11	0	0	20	0.2	0	0
MaxER	7	11075,42046,23786,4065,27806,9476,40229,30017,27592	NF2,SLC6A4,DNAJC12,SYT1,LYPD6,SERPINA5,FLJ45983,BMPR1B,GFRA1	9	0.654021	1.83491e-21	0.182543	1.29384e-05	0.471355	1.99426e-38	0	0	0	0	0	0
MaxER	3	23472,4418,12039,6270,6568,5076,6046	C16orf48,S100P,LOC552889,GRB14,INSM1,TFF1,SCGB2A1	7	0.650902	1.22113e-25	0.301663	1.71851e-15	0.297958	9.77367e-20	0	0	0	0	0	0
MaxER	2	37743,4418,32207,6270,5983,6046	STXBP4,S100P,EPPK1,GRB14,S100A7,SCGB2A1	6	0.640322	2.9589e-15	0.249126	4.7264e-07	0.272068	1.99362e-10	0	0	0	0	0	0
MaxER	9	23695,23785,9476,20444,19056,23817	C19orf33,DNAJC12,SERPINA5,KCNK15,PODXL2,CFC1	6	0.63605	7.32548e-21	0.0927925	0.024725	0.36726	1.20138e-24	0	0	2	0.02	0	0
MaxER	2	10254,4418,26132,5076,6568,6133	IL1RAP,S100P,ZDHHC12,TFF1,INSM1,WT1	6	0.635431	2.55441e-31	0.169829	3.11383e-07	0.424567	6.22593e-49	0	0	0	0	0	0
MaxER	7	6230,34054,8335,5983,31770,33477,10264	CLCA2,LOC90499,TH,S100A7,CAPS,C6orf162,CAMP	7	0.631679	4.89594e-17	0.333852	2.21463e-10	0.438918	1.27438e-08	0	0	0	0	35	0.35
MaxER	16	5983,17170,10013,8335,4418,20318	S100A7,PLLP,ASCL1,TH,S100P,CALML5	6	0.631131	9.44336e-17	0.398259	8.63173e-18	0.318459	1.84042e-15	0	0	0	0	0	0
MaxER	7	11214,10013,35086,18237,27592,23785,19100	FGFR4,ASCL1,ADCY1,BEX1,GFRA1,DNAJC12,SCG3	7	0.625824	4.57481e-13	0.262045	1.42364e-05	0.517826	5.84615e-09	0	0	0	0	0	0
MaxER	5	15059,31844,5221,4418,5076,6046,6568	CNTNAP2,CLEC3A,LRRN2,S100P,TFF1,SCGB2A1,INSM1	7	0.625403	2.93017e-20	0.35642	7.1265e-18	0.289308	5.87568e-16	0	0	0	0	0	0
MaxER	124	31466,31466,7863,20529,4418,5983,6270	SLC5A12,SLC5A12,CRISP3,ELF5,S100P,S100A7,GRB14	7	0.622173	3.53066e-12	0.0623522	0.316781	0.389729	2.18382e-05	0	0	0	0	0	0
MaxER	5	13322,17495,42046,27592,9476,23786	TBL1X,TRPA1,SLC6A4,GFRA1,SERPINA5,DNAJC12	6	0.622044	4.2574e-20	0.0273111	0.507759	0.505912	3.88366e-45	0	0	19	0.19	0	0
MaxER	1	4913,4418,5758,10532,6046,3357	CP,S100P,SYNGR3,BMPR1B,SCGB2A1,HLA-DQA1	6	0.619001	9.55385e-16	0.140355	0.00279391	0.555974	3.11551e-42	0	0	0	0	0	0
MaxER	15	5983,4932,29332,4745,5417,4542	S100A7,CA3,DAPL1,KCNK1,CRABP1,MMP1	6	0.616247	1.40301e-15	0.299465	1.98843e-10	0.183637	6.25689e-06	0	0	0	0	0	0
MaxER	7	29676,27592,42046,6467,27806,23786,3505,40229	TMEM139,GFRA1,SLC6A4,MAPT,LYPD6,DNAJC12,STC2,FLJ45983	8	0.612481	9.59769e-20	0.101314	0.0134801	0.42551	6.46441e-33	0	0	1	0.01	0	0
MaxER	73	41797,12456,4418,5983,6270,10013,26111	RORA,LCN2,S100P,S100A7,GRB14,ASCL1,C20orf114	7	0.601625	1.93613e-13	0.269389	2.43043e-06	0.344418	3.9933e-05	7	0	0	0	0	0

## Sheet: MinER
Experiment_Method	Run_Number	GIDX	Genes	Total_Genes	ER_coefficient	ER_pvalue	P53_coefficient	P53_value	Grade_coefficient	Grade_pvalue	Count_ER(Permutation:default 100x)	Pvalue_ER(Permutation:default 100x)	Count_P53(Permutation:default 100x)	Pvalue_P53(Permutation:default 100x)	Count_Grade(Permutation:default 100x)	Pvalue_Grade(Permutation:default 100x)
MinER	5	28269,3034,5111,38055,15642,21754,6626,4922,18867,4913,35112,9828,5096,23540	ITGB1BP1,CAPN6,GABRP,FAM150B,VGLL1,PKP1,MIA,SERPINB5,KRT23,CP,DSG3,KRT16,FABP7,CRISPLD1	14	-1.60363	8.62525e-124	0.711843	1.50555e-67	-0.18045	2.70381e-07	0	0	0	0	0	0
MinER	29	9476,14498,15642,28441,4913,9828,35112,35275,5096,1889,5111,21754,23540,4922,18867,6626	SERPINA5,KRT6A,VGLL1,OSR1,CP,KRT16,DSG3,SHC4,FABP7,KRT5,GABRP,PKP1,CRISPLD1,SERPINB5,KRT23,MIA	16	-1.67054	2.80466e-135	0.500988	4.28458e-35	-0.178302	3.17527e-07	0	0	0	0	0	0
MinER	20	5417,23695,4952,14530,35112,6626,5111,23540,38055,9828,35275,21754,5096,4922,26956,19319	CRABP1,C19orf33,MSLN,MAGEA6,DSG3,MIA,GABRP,CRISPLD1,FAM150B,KRT16,SHC4,PKP1,FABP7,SERPINB5,SOX8,TTYH1	16	-1.6399	5.72144e-151	0.584623	2.32457e-54	-0.272163	3.98666e-17	0	0	0	0	0	0
MinER	11	5425,31173,10554,35112,26956,4922,5096,4801,21754,6626,23540,35275,19319,9828,5111	GRIA2,FAM133A,CTAG1A,DSG3,SOX8,SERPINB5,FABP7,KRT15,PKP1,MIA,CRISPLD1,SHC4,TTYH1,KRT16,GABRP	15	-1.63503	4.67599e-154	0.586819	3.37184e-56	-0.126247	7.36274e-05	0	0	0	0	0	0
MinER	12	9714,31349,9868,21754,4922,26956,14530,38055,4801,23540,5111,5096,9828,6626,35112	S100B,LOC100130725,SOX10,PKP1,SERPINB5,SOX8,MAGEA6,FAM150B,KRT15,CRISPLD1,GABRP,FABP7,KRT16,MIA,DSG3	15	-1.63165	6.61423e-120	0.598601	1.55946e-45	-0.255193	2.1653e-12	0	0	0	0	0	0
MinER	12	39215,31349,5111,38055,26956,9868,21754,19319,6626,4922,14530,35112,9828,5096,23540	FGF9,LOC100130725,GABRP,FAM150B,SOX8,SOX10,PKP1,TTYH1,MIA,SERPINB5,MAGEA6,DSG3,KRT16,FABP7,CRISPLD1	15	-1.61889	1.81978e-144	0.528809	4.78333e-44	-0.228672	2.5508e-12	0	0	0	0	0	0
MinER	10	4791,20336,27684,14530,5224,23540,4779,4913,26956,35112,38055,4922,1889,9828,6626,5111,19319,21754	COL9A3,CYP39A1,TFCP2L1,MAGEA6,KRT17,CRISPLD1,WIF1,CP,SOX8,DSG3,FAM150B,SERPINB5,KRT5,KRT16,MIA,GABRP,TTYH1,PKP1	18	-1.59509	9.90214e-37	0.397948	3.74825e-06	0.0915337	0.466966	0	0	0	0	0	0
MinER	10	26821,5097,4922,18867,27684,1889,5224,21754,23540,9828,4779,5111,35112,6626,35275,26956	C8orf42,FABP7,SERPINB5,KRT23,TFCP2L1,KRT5,KRT17,PKP1,CRISPLD1,KRT16,WIF1,GABRP,DSG3,MIA,SHC4,SOX8	16	-1.58674	8.26746e-105	0.473261	5.45923e-27	-0.150001	7.52294e-05	0	0	0	0	0	0
MinER	3	13267,17244,30580,5111,38055,26956,9868,6373,21754,19319,6626,4922,14530,35112,9828,5096,23540	C13orf27,CTAG1A,SHC4,GABRP,FAM150B,SOX8,SOX10,FOXD1,PKP1,TTYH1,MIA,SERPINB5,MAGEA6,DSG3,KRT16,FABP7,CRISPLD1	17	-1.57408	1.54733e-177	0.501915	8.02811e-52	-0.165472	5.96996e-09	0	0	0	0	0	0
MinER	10	32903,10016,30580,5111,38055,15642,26956,9868,21754,19319,6626,1889,4922,4913,35112,9828,4779,5096,23540	ABHD5,GABBR2,SHC4,GABRP,FAM150B,VGLL1,SOX8,SOX10,PKP1,TTYH1,MIA,KRT5,SERPINB5,CP,DSG3,KRT16,WIF1,FABP7,CRISPLD1	19	-1.56911	8.65491e-115	0.58735	2.77088e-45	-0.16827	2.4697e-06	0	0	0	0	0	0
MinER	4	8540,19319,14498,4952,1550,14530,35112,6626,5111,23540,38055,9828,35275,21754,5096,4922,1889,26956,4779	PITX1,TTYH1,KRT6A,MSLN,PYGB,MAGEA6,DSG3,MIA,GABRP,CRISPLD1,FAM150B,KRT16,SHC4,PKP1,FABP7,SERPINB5,KRT5,SOX8,WIF1	19	-1.56182	4.59078e-165	0.51879	5.10906e-52	-0.175238	2.34342e-09	0	0	0	0	0	0
MinER	8	15082,13631,10554,5096,28441,6626,41979,23540,4922,35275,9828,5111,35112	TIMM17A,KRT81,CTAG1A,FABP7,OSR1,MIA,PXDNL,CRISPLD1,SERPINB5,SHC4,KRT16,GABRP,DSG3	13	-1.55751	3.40292e-125	0.44693	6.50912e-30	-0.128748	0.000143368	0	0	0	0	0	0
MinER	18	32523,2105,4913,18867,1550,26956,15642,23540,9828,1889,28441,35112,9384,35275,5224,4922,5111,4779,5096,6626,21754	SLITRK6,SFRP1,CP,KRT23,PYGB,SOX8,VGLL1,CRISPLD1,KRT16,KRT5,OSR1,DSG3,KRT14,SHC4,KRT17,SERPINB5,GABRP,WIF1,FABP7,MIA,PKP1	21	-1.55697	1.28569e-93	0.491246	7.86065e-27	-0.169358	1.76767e-05	0	0	0	0	0	0
MinER	6	37131,20528,4108,21754,3705,9828,4801,4779,38055,6626,23540,35275,5096,4922,26956,5111,35112	FAM19A5,ELF5,MAOB,PKP1,FGFR2,KRT16,KRT15,WIF1,FAM150B,MIA,CRISPLD1,SHC4,FABP7,SERPINB5,SOX8,GABRP,DSG3	17	-1.5533	1.04722e-117	0.524342	3.47019e-38	-0.208313	2.42147e-09	0	0	0	0	0	0
MinER	25	42616,13377,35112,6626,17905,5111,23540,38055,15642,9828,35275,21754,5096,4922,1889,4913,4779	BMPR1B,SOSTDC1,DSG3,MIA,PHLDA1,GABRP,CRISPLD1,FAM150B,VGLL1,KRT16,SHC4,PKP1,FABP7,SERPINB5,KRT5,CP,WIF1	17	-1.55095	9.48041e-114	0.531417	5.81513e-38	-0.196156	3.25052e-08	0	0	0	0	0	0
MinER	2	29194,11616,12693,26956,14530,5111,5096,6626,21754	C4orf7,CTAG1A,OLFM4,SOX8,MAGEA6,GABRP,FABP7,MIA,PKP1	9	-1.55094	4.39162e-82	0.562011	1.522e-30	-0.239619	1.29202e-08	0	0	0	0	0	0
MinER	17	6270,2445,6626,4801,14530,4779,5096,38055,27684,35275,4913,21754,23540,26956,5111,19319,4922,35112,9828	GRB14,SERPINA3,MIA,KRT15,MAGEA6,WIF1,FABP7,FAM150B,TFCP2L1,SHC4,CP,PKP1,CRISPLD1,SOX8,GABRP,TTYH1,SERPINB5,DSG3,KRT16	19	-1.54426	3.1449e-42	0.381582	7.40056e-07	0.160191	0.155136	0	0	0	0	0	0
MinER	10	1938,13942,10554,26956,21754,9868,5096,35275,14530,38055,4922,35112,23540,5111,9828,19319,6626	TBL1X,TUBB2B,CTAG1A,SOX8,PKP1,SOX10,FABP7,SHC4,MAGEA6,FAM150B,SERPINB5,DSG3,CRISPLD1,GABRP,KRT16,TTYH1,MIA	17	-1.5435	1.17965e-138	0.521785	4.16963e-45	-0.246211	1.05549e-14	0	0	0	0	0	0
MinER	5	19056,17244,5096,2105,1889,14792,5111,21754,23540,4922,18867,6626,26956,14530	PODXL2,CTAG1A,FABP7,SFRP1,KRT5,CDKAL1,GABRP,PKP1,CRISPLD1,SERPINB5,KRT23,MIA,SOX8,MAGEA6	14	-1.54298	4.83865e-188	0.439291	2.60862e-44	-0.188355	3.32506e-12	0	0	0	0	0	0
MinER	3	34957,15642,13600,12693,18867,26956,23540,9828,1889,28441,35112,35275,5224,4922,5111,38055,5096,19319,6626,21754	ZNF7,VGLL1,KRT6B,OLFM4,KRT23,SOX8,CRISPLD1,KRT16,KRT5,OSR1,DSG3,SHC4,KRT17,SERPINB5,GABRP,FAM150B,FABP7,TTYH1,MIA,PKP1	20	-1.53915	2.67178e-103	0.550226	2.27721e-37	-0.232677	3.43434e-10	0	0	0	0	0	0
MinER	24	16012,5097,35112,6626,17905,5111,23540,38055,15642,9828,35275,21754,4922,1889,26956,4913,18867,4779	TOR1AIP1,FABP7,DSG3,MIA,PHLDA1,GABRP,CRISPLD1,FAM150B,VGLL1,KRT16,SHC4,PKP1,SERPINB5,KRT5,SOX8,CP,KRT23,WIF1	18	-1.5363	3.44275e-138	0.538006	4.57078e-48	-0.166383	1.5508e-07	0	0	0	0	0	0
MinER	1	11616,5096,15646,1889,9820,19319,26956,35275	CTAG1A,FABP7,CTAG2,KRT5,KLK10,TTYH1,SOX8,SHC4	8	-1.53551	2.87157e-31	0.504293	2.80761e-08	0.320398	0.0157524	0	0	0	0	14	0.14
MinER	17	33043,4425,5096,1889,14792,4779,5111,21754,23540,4922,6626,26956	PPP4R4,FLRT2,FABP7,KRT5,CDKAL1,WIF1,GABRP,PKP1,CRISPLD1,SERPINB5,MIA,SOX8	12	-1.53447	5.90447e-142	0.390925	4.03756e-27	-0.187229	2.04926e-09	0	0	0	0	0	0
MinER	8	19342,13631,30580,27752,4922,23540,10989,9868,5096,26956,6626,1889,4913,21754,18867,5111,19319,9828,35112	NKAIN1,KRT81,SHC4,LOC100190939,SERPINB5,CRISPLD1,TRIM29,SOX10,FABP7,SOX8,MIA,KRT5,CP,PKP1,KRT23,GABRP,TTYH1,KRT16,DSG3	19	-1.53418	3.34988e-132	0.534813	1.4086e-45	-0.218192	1.74772e-11	0	0	0	0	0	0
MinER	15	29258,13942,27684,4922,5096,9828,19319,5224,4779,33043,26956,35275,38055,5111,23540,6626,21754,35112	CSNK2A1,TUBB2B,TFCP2L1,SERPINB5,FABP7,KRT16,TTYH1,KRT17,WIF1,PPP4R4,SOX8,SHC4,FAM150B,GABRP,CRISPLD1,MIA,PKP1,DSG3	18	-1.53137	9.56099e-134	0.430863	8.84136e-31	-0.165677	2.5879e-07	0	0	0	0	0	0
MinER	24	5560,5554,4913,9828,5507,35112,35275,14514,5096,1889,4779,5111,21754,23540,4922,18867,6626,26956,38055,5224	DPYSL4,VGLL1,CP,KRT16,NPY1R,DSG3,SHC4,CHRM3,FABP7,KRT5,WIF1,GABRP,PKP1,CRISPLD1,SERPINB5,KRT23,MIA,SOX8,FAM150B,KRT17	20	-1.52912	2.35165e-146	0.471473	5.23379e-40	-0.135883	9.03431e-06	0	0	0	0	0	0
MinER	5	5224,3034,11644,1550,4108,23540,4779,9820,27684,35112,14514,21754,38055,26956,5111,4913,5096,4922,9828,1889,6626	KRT17,CAPN6,TM2D1,PYGB,MAOB,CRISPLD1,WIF1,KLK10,TFCP2L1,DSG3,CHRM3,PKP1,FAM150B,SOX8,GABRP,CP,FABP7,SERPINB5,KRT16,KRT5,MIA	21	-1.52901	5.55567e-149	0.424755	1.85305e-33	-0.160901	1.12617e-07	0	0	0	0	0	0
MinER	3	19899,11616,20336,18867,6373,19319,6626,35112,9828,4913,5111,5096,23540,21754,35275,4922,4779,1889,38055,26956	ZNF750,CTAG1A,CYP39A1,KRT23,FOXD1,TTYH1,MIA,DSG3,KRT16,CP,GABRP,FABP7,CRISPLD1,PKP1,SHC4,SERPINB5,WIF1,KRT5,FAM150B,SOX8	20	-1.5284	5.54886e-150	0.516281	9.58384e-49	-0.117927	9.40875e-05	0	0	0	0	0	0
MinER	21	23565,31349,4801,10554,26956,21754,9868,5096,35275,14530,38055,4922,35112,23540,5111,9828,19319,6626	CPLX1,LOC100130725,KRT15,CTAG1A,SOX8,PKP1,SOX10,FABP7,SHC4,MAGEA6,FAM150B,SERPINB5,DSG3,CRISPLD1,GABRP,KRT16,TTYH1,MIA	18	-1.52578	1.91528e-149	0.50934	1.71973e-47	-0.181533	1.89881e-09	0	0	0	0	0	0
MinER	6	2937,3034,14514,9868,21754,4922,26956,14530,27684,38055,4801,23540,5111,5096,1889,9828,6626,35112,4779	POP4,CAPN6,CHRM3,SOX10,PKP1,SERPINB5,SOX8,MAGEA6,TFCP2L1,FAM150B,KRT15,CRISPLD1,GABRP,FABP7,KRT5,KRT16,MIA,DSG3,WIF1	19	-1.52488	6.55458e-124	0.517396	1.38515e-40	-0.18118	5.55105e-08	0	0	0	0	0	0
MinER	9	31529,20528,19167,41979,4922,18867,27684,1889,5224,21754,23540,9828,4779,5096,5111,35112,6626,35275,26956	COX8C,ELF5,RNF128,PXDNL,SERPINB5,KRT23,TFCP2L1,KRT5,KRT17,PKP1,CRISPLD1,KRT16,WIF1,FABP7,GABRP,DSG3,MIA,SHC4,SOX8	19	-1.52451	1.41919e-132	0.479859	1.11717e-37	-0.188842	4.38863e-09	0	0	0	0	0	0
MinER	5	31466,17244,14792,1889,27684,18867,15642,9828,14530,35275,5111,35112,19319,5096,4922,21754,26956,23540,6626	SLC5A12,CTAG1A,CDKAL1,KRT5,TFCP2L1,KRT23,VGLL1,KRT16,MAGEA6,SHC4,GABRP,DSG3,TTYH1,FABP7,SERPINB5,PKP1,SOX8,CRISPLD1,MIA	19	-1.52267	1.94913e-161	0.561161	5.66312e-62	-0.213599	1.65884e-13	0	0	0	0	0	0
MinER	24	14893,10016,5307,1889,4335,6626,14530,4779,5096,38055,35275,4913,21754,23540,26956,5111,19319,4922,35112,9828	PPFIA4,GABBR2,GPSM2,KRT5,S100A2,MIA,MAGEA6,WIF1,FABP7,FAM150B,SHC4,CP,PKP1,CRISPLD1,SOX8,GABRP,TTYH1,SERPINB5,DSG3,KRT16	20	-1.52216	2.90243e-42	0.432817	1.26977e-08	0.150556	0.175038	0	0	0	0	0	0
MinER	7	14638,5097,4922,6223,9828,28441,19319,5224,4779,26956,35275,38055,5111,23540,4913,6626,21754,1889,35112	NOTCH2NL,FABP7,SERPINB5,PTX3,KRT16,OSR1,TTYH1,KRT17,WIF1,SOX8,SHC4,FAM150B,GABRP,CRISPLD1,CP,MIA,PKP1,KRT5,DSG3	19	-1.5216	3.4104e-116	0.435923	1.0459e-27	-0.129377	0.000169911	0	0	0	0	0	0
MinER	16	30017,27684,6865,9828,4801,14498,4922,5111,21754,26956,4779,1889,6626,35275,23540,35112,5096	BMPR1B,TFCP2L1,SCGB1D2,KRT16,KRT15,KRT6A,SERPINB5,GABRP,PKP1,SOX8,WIF1,KRT5,MIA,SHC4,CRISPLD1,DSG3,FABP7	17	-1.52114	1.93888e-123	0.310593	8.81565e-16	-0.0250496	0.451929	0	0	0	0	18	0.18
MinER	6	35882,12693,21754,14530,6223,26956,9828,4801,19319,4779,23540,4922,35275,9868,35112,5111,6626,38055,5096	SP5,OLFM4,PKP1,MAGEA6,PTX3,SOX8,KRT16,KRT15,TTYH1,WIF1,CRISPLD1,SERPINB5,SHC4,SOX10,DSG3,GABRP,MIA,FAM150B,FABP7	19	-1.5205	9.78254e-116	0.504213	2.61038e-36	-0.260845	4.05801e-14	0	0	0	0	0	0
MinER	12	31341,20528,14530,3034,35112,6626,5111,9868,23540,38055,9828,35275,21754,5096,4922,26956,19319,4779	AGAP3,ELF5,MAGEA6,CAPN6,DSG3,MIA,GABRP,SOX10,CRISPLD1,FAM150B,KRT16,SHC4,PKP1,FABP7,SERPINB5,SOX8,TTYH1,WIF1	18	-1.51753	1.10611e-110	0.579554	2.33762e-45	-0.30281	9.24673e-18	0	0	0	0	0	0
MinER	9	6293,13631,2445,35112,6626,5111,23540,15642,9828,35275,21754,5096,4922,1889,4913,18867	CILP,KRT81,SERPINA3,DSG3,MIA,GABRP,CRISPLD1,VGLL1,KRT16,SHC4,PKP1,FABP7,SERPINB5,KRT5,CP,KRT23	16	-1.51657	4.18635e-111	0.572267	1.6671e-44	-0.156947	7.871e-06	0	0	0	0	0	0
MinER	6	32539,17244,12693,26956,23540,9828,1889,9868,35112,35275,14530,5224,4922,5111,4779,38055,5096,19319,6626,21754	ZNF3,CTAG1A,OLFM4,SOX8,CRISPLD1,KRT16,KRT5,SOX10,DSG3,SHC4,MAGEA6,KRT17,SERPINB5,GABRP,WIF1,FAM150B,FABP7,TTYH1,MIA,PKP1	20	-1.51511	1.52204e-110	0.396397	2.67605e-22	-0.246446	2.59835e-12	0	0	0	0	0	0
MinER	1	13631,5096,34631,6964,35275,6626,18867,21754,41979,14792,19319,35112,5111,23540,9828,4922,1889	KRT81,FABP7,NCRNA00203,CDH19,SHC4,MIA,KRT23,PKP1,PXDNL,CDKAL1,TTYH1,DSG3,GABRP,CRISPLD1,KRT16,SERPINB5,KRT5	17	-1.51466	4.18393e-173	0.515754	3.16875e-57	-0.208769	5.50463e-14	0	0	0	0	0	0
MinER	16	23882,23587,5096,1889,14792,4779,5111,21754,23540,4922,18867,6626,26956,38055,14530,19319	RSF1,TMEM108,FABP7,KRT5,CDKAL1,WIF1,GABRP,PKP1,CRISPLD1,SERPINB5,KRT23,MIA,SOX8,FAM150B,MAGEA6,TTYH1	16	-1.51234	1.22398e-190	0.402987	1.2174e-39	-0.215085	3.15517e-16	0	0	0	0	0	0
MinER	8	6439,20528,23829,4779,3705,26956,14530,35275,9828,19319,5096,6626,21754,23540,1889,35112,38055,4922,5111	ZIC1,ELF5,KBTBD4,WIF1,FGFR2,SOX8,MAGEA6,SHC4,KRT16,TTYH1,FABP7,MIA,PKP1,CRISPLD1,KRT5,DSG3,FAM150B,SERPINB5,GABRP	19	-1.51212	3.15681e-141	0.572477	5.6059e-57	-0.235149	2.68737e-14	0	0	0	0	0	0
MinER	5	23817,17244,9868,5111,5097,35275,9828,18867,21754,4922,23540,14530,6626,26956,35112,19319,1889	CFC1,CTAG1A,SOX10,GABRP,FABP7,SHC4,KRT16,KRT23,PKP1,SERPINB5,CRISPLD1,MAGEA6,MIA,SOX8,DSG3,TTYH1,KRT5	17	-1.5107	1.20792e-155	0.480811	3.37913e-45	-0.173508	3.1249e-09	0	0	0	0	0	0
MinER	17	29989,6457,15642,18867,28441,6626,35112,9828,4913,5111,5096,23540,21754,35275,4922,1889	PI15,RARRES1,VGLL1,KRT23,OSR1,MIA,DSG3,KRT16,CP,GABRP,FABP7,CRISPLD1,PKP1,SHC4,SERPINB5,KRT5	16	-1.50894	4.70938e-91	0.536322	1.26325e-32	-0.194096	5.69565e-07	0	0	0	0	0	0
MinER	23	31917,30580,6626,15646,5111,9868,23540,38055,9828,21754,5096,4922,26956,19319	KIF21A,SHC4,MIA,CTAG2,GABRP,SOX10,CRISPLD1,FAM150B,KRT16,PKP1,FABP7,SERPINB5,SOX8,TTYH1	14	-1.50775	3.10718e-131	0.645328	7.78827e-67	-0.177204	3.03774e-08	0	0	0	0	0	0
MinER	6	309,17244,4922,14530,35112,5224,27684,23540,6626,5111,35275,38055,4779,4913,21754,26956,5096,9828,19319	LPCAT4,CTAG1A,SERPINB5,MAGEA6,DSG3,KRT17,TFCP2L1,CRISPLD1,MIA,GABRP,SHC4,FAM150B,WIF1,CP,PKP1,SOX8,FABP7,KRT16,TTYH1	19	-1.50734	7.60975e-39	0.36116	4.56974e-06	0.0334735	0.771432	0	0	0	0	0	0
MinER	19	23343,4918,3034,35112,6626,5111,23540,38055,15642,12693,9828,21754,5096,4922,26956	GJB2,DCX,CAPN6,DSG3,MIA,GABRP,CRISPLD1,FAM150B,VGLL1,OLFM4,KRT16,PKP1,FABP7,SERPINB5,SOX8	15	-1.50667	1.1995e-105	0.586811	6.14346e-45	-0.322524	2.65125e-19	0	0	0	0	0	0
MinER	20	5425,30454,21754,35275,4335,5096,6223,4922,18867,9384,14514,9828,35112,1889,26956,23540,19319,6626,5111,38055	GRIA2,NPAS3,PKP1,SHC4,S100A2,FABP7,PTX3,SERPINB5,KRT23,KRT14,CHRM3,KRT16,DSG3,KRT5,SOX8,CRISPLD1,TTYH1,MIA,GABRP,FAM150B	20	-1.50641	1.69622e-147	0.523368	1.46801e-50	-0.0831852	0.00558718	0	0	0	0	0	0
MinER	7	19027,20528,30580,5111,38055,15642,26956,9868,21754,19319,9820,6626,4922,35112,9828,4779,5096,23540	ZNF232,ELF5,SHC4,GABRP,FAM150B,VGLL1,SOX8,SOX10,PKP1,TTYH1,KLK10,MIA,SERPINB5,DSG3,KRT16,WIF1,FABP7,CRISPLD1	18	-1.50544	2.52109e-97	0.675344	3.81471e-54	-0.258687	4.72434e-12	0	0	0	0	0	0
MinER	16	4080,23695,36013,4952,4779,9820,29167,21754,35275,4335,4922,9384,9828,35112,26956,23540,19319,6626,5111,38055	LCMT2,C19orf33,SLITRK6,MSLN,WIF1,KLK10,KANK4,PKP1,SHC4,S100A2,SERPINB5,KRT14,KRT16,DSG3,SOX8,CRISPLD1,TTYH1,MIA,GABRP,FAM150B	20	-1.50445	1.77599e-156	0.433396	1.24068e-37	-0.159148	4.40956e-08	0	0	0	0	0	0
MinER	25	14375,38466,14498,4922,18867,1889,19099,5224,4952,21754,23540,9828,4779,38055,5111,35112,6626,35275,26956,4913	SAA1,TMEM71,KRT6A,SERPINB5,KRT23,KRT5,PPARGC1A,KRT17,MSLN,PKP1,CRISPLD1,KRT16,WIF1,FAM150B,GABRP,DSG3,MIA,SHC4,SOX8,CP	20	-1.50419	1.78548e-133	0.414737	1.41525e-29	-0.064488	0.0412829	0	0	0	0	3	0.03
MinER	18	28008,31813,15642,4326,6964,9828,5224,19319,18867,21754,35275,28441,26956,6626,38055,4913,35112,23540,5111,4922,1889,5096,4779	CCDC74A,GJB6,VGLL1,MMP7,CDH19,KRT16,KRT17,TTYH1,KRT23,PKP1,SHC4,OSR1,SOX8,MIA,FAM150B,CP,DSG3,CRISPLD1,GABRP,SERPINB5,KRT5,FABP7,WIF1	23	-1.50172	3.18026e-136	0.475764	3.41887e-39	-0.143448	4.36051e-06	0	0	0	0	0	0
MinER	14	19663,9820,10554,5096,12693,6626,21754,19319,23540,4922,35275,26956,9828,38055,5111,35112	ERAP2,KLK10,CTAG1A,FABP7,OLFM4,MIA,PKP1,TTYH1,CRISPLD1,SERPINB5,SHC4,SOX8,KRT16,FAM150B,GABRP,DSG3	16	-1.49946	3.09867e-129	0.502033	2.83358e-41	-0.167587	1.73576e-07	0	0	0	0	0	0
MinER	24	42338,20336,4922,23540,35275,10989,5111,4913,9820,9828,1889,19319,6626,18867,5096	CBLN2,CYP39A1,SERPINB5,CRISPLD1,SHC4,TRIM29,GABRP,CP,KLK10,KRT16,KRT5,TTYH1,MIA,KRT23,FABP7	15	-1.49728	1.972e-123	0.600106	1.88666e-55	-0.170198	2.13368e-07	0	0	0	0	0	0
MinER	11	14869,23587,14514,9968,9868,21754,4922,26956,14530,38055,4801,35275,23540,5111,5096,1889,9828,19319,6626,35112,4779	SUSD5,TMEM108,CHRM3,MAGEA3,SOX10,PKP1,SERPINB5,SOX8,MAGEA6,FAM150B,KRT15,SHC4,CRISPLD1,GABRP,FABP7,KRT5,KRT16,TTYH1,MIA,DSG3,WIF1	21	-1.49642	6.06634e-145	0.464594	3.84142e-40	-0.198356	4.63624e-11	0	0	0	0	0	0
MinER	16	30420,28185,38055,6373,10989,2105,19319,18867,9828,21754,9384,35112,6626,26956,9820,5111,4922,5096,4779,35275,23540	SCGB3A1,CP,FAM150B,FOXD1,TRIM29,SFRP1,TTYH1,KRT23,KRT16,PKP1,KRT14,DSG3,MIA,SOX8,KLK10,GABRP,SERPINB5,FABP7,WIF1,SHC4,CRISPLD1	21	-1.49636	1.06947e-114	0.44356	3.73772e-29	-0.110948	0.00112642	0	0	0	0	0	0
MinER	23	5108,20336,6626,6373,9828,14530,27684,1889,35275,5224,26956,4779,35112,9820,5096,4922,19319,5111,21754,23540,38055	ORM1,CYP39A1,MIA,FOXD1,KRT16,MAGEA6,TFCP2L1,KRT5,SHC4,KRT17,SOX8,WIF1,DSG3,KLK10,FABP7,SERPINB5,TTYH1,GABRP,PKP1,CRISPLD1,FAM150B	21	-1.49506	1.22267e-39	0.356951	3.85102e-06	0.0708017	0.530961	0	0	0	0	0	0
MinER	5	20628,17244,15646,35275,9868,26956,6373,23540,9828,4922,35112,14530,19319,18867,5096,5224,38055,6626,5111,21754,1889	CWH43,CTAG1A,CTAG2,SHC4,SOX10,SOX8,FOXD1,CRISPLD1,KRT16,SERPINB5,DSG3,MAGEA6,TTYH1,KRT23,FABP7,KRT17,FAM150B,MIA,GABRP,PKP1,KRT5	21	-1.4947	3.47018e-153	0.477412	8.86837e-45	-0.126994	1.37092e-05	0	0	0	0	0	0
MinER	6	15082,12693,5111,18867,41979,21754,14792,10989,26956,19319,4779,1889,6626,35275,23540,14530,35112,38055,5096	TIMM17A,OLFM4,GABRP,KRT23,PXDNL,PKP1,CDKAL1,TRIM29,SOX8,TTYH1,WIF1,KRT5,MIA,SHC4,CRISPLD1,MAGEA6,DSG3,FAM150B,FABP7	19	-1.49302	6.0283e-172	0.343482	4.04103e-27	-0.278647	4.1128e-24	0	0	0	0	0	0
MinER	4	3140,15642,20100,29472,14792,1889,27684,18867,9828,35275,5111,35112,5096,4922,21754,4913,23540,6626	SEMA3B,VGLL1,MUC16,C8orf46,CDKAL1,KRT5,TFCP2L1,KRT23,KRT16,SHC4,GABRP,DSG3,FABP7,SERPINB5,PKP1,CP,CRISPLD1,MIA	18	-1.49094	3.13009e-146	0.600523	2.10932e-66	-0.192167	1.26933e-10	0	0	0	0	0	0
MinER	21	5507,42130,13631,28441,4922,23540,35275,5111,4913,9828,1889,6626,18867,5096	NPY1R,SYTL5,KRT81,OSR1,SERPINB5,CRISPLD1,SHC4,GABRP,CP,KRT16,KRT5,MIA,KRT23,FABP7	14	-1.48958	9.52856e-137	0.330763	2.80391e-20	-0.0800756	0.00955308	0	0	0	0	0	0
MinER	18	19100,14872,12693,10554,26956,21754,9868,5096,35275,14530,4922,35112,23540,5111,9828,6626	SCG3,ACTL8,OLFM4,CTAG1A,SOX8,PKP1,SOX10,FABP7,SHC4,MAGEA6,SERPINB5,DSG3,CRISPLD1,GABRP,KRT16,MIA	16	-1.48647	7.93955e-139	0.402284	1.07024e-29	-0.238905	6.4068e-15	0	0	0	0	0	0
MinER	27	5892,19099,10554,2105,1889,29167,6626,4913,4801,5096,35112,41979,9828,23540,35275,14514,21754,5224,19319,5111,4779,4922,26956	PCSK1,PPARGC1A,CTAG1A,SFRP1,KRT5,KANK4,MIA,CP,KRT15,FABP7,DSG3,PXDNL,KRT16,CRISPLD1,SHC4,CHRM3,PKP1,KRT17,TTYH1,GABRP,WIF1,SERPINB5,SOX8	23	-1.48449	9.06935e-154	0.399334	1.65654e-32	-0.151992	1.52698e-07	0	0	0	0	0	0
MinER	4	24760,15646,27684,29296,4922,5096,9828,28441,19319,5224,4779,10989,26956,35275,38055,5111,23540,4913,6626,21754,1889,35112	MKI67IP,CTAG2,TFCP2L1,MFSD4,SERPINB5,FABP7,KRT16,OSR1,TTYH1,KRT17,WIF1,TRIM29,SOX8,SHC4,FAM150B,GABRP,CRISPLD1,CP,MIA,PKP1,KRT5,DSG3	22	-1.4839	3.46387e-129	0.456448	3.69189e-35	-0.153357	1.35335e-06	0	0	0	0	0	0
MinER	25	7184,5470,15642,18867,6373,19319,28441,6626,35112,10989,9828,4913,5111,5096,23540,21754,35275,4922,4779,1889,38055,26956	MMP23A,IL1R2,VGLL1,KRT23,FOXD1,TTYH1,OSR1,MIA,DSG3,TRIM29,KRT16,CP,GABRP,FABP7,CRISPLD1,PKP1,SHC4,SERPINB5,WIF1,KRT5,FAM150B,SOX8	22	-1.48368	1.39105e-134	0.443649	1.00834e-34	-0.125867	5.03407e-05	0	0	0	0	0	0
MinER	1	23874,5096,22096,17244,35112,21754,38055,4779,26956,14514,14530,4922,23540,35275,5111,9828,1889,19319,6626	KLHL1,FABP7,LOC286434,CTAG1A,DSG3,PKP1,FAM150B,WIF1,SOX8,CHRM3,MAGEA6,SERPINB5,CRISPLD1,SHC4,GABRP,KRT16,KRT5,TTYH1,MIA	19	-1.47889	2.39601e-164	0.437503	1.42205e-41	-0.209788	5.17871e-14	0	0	0	0	0	0
MinER	25	14596,4335,40220,29472,4779,1889,6373,18867,15642,9828,35275,10989,5111,35112,19319,5096,4922,38055,21754,26956,4913,23540,6626	NTRK2,S100A2,TMEM213,C8orf46,WIF1,KRT5,FOXD1,KRT23,VGLL1,KRT16,SHC4,TRIM29,GABRP,DSG3,TTYH1,FABP7,SERPINB5,FAM150B,PKP1,SOX8,CP,CRISPLD1,MIA	23	-1.47829	8.80567e-138	0.542497	2.22563e-52	-0.20738	1.19556e-11	0	0	0	0	0	0
MinER	15	6439,31349,23540,10989,4913,5096,9828,14792,4779,26956,21754,4922,1889,38055,5111,35112,6626	ZIC1,LOC100130725,CRISPLD1,TRIM29,CP,FABP7,KRT16,CDKAL1,WIF1,SOX8,PKP1,SERPINB5,KRT5,FAM150B,GABRP,DSG3,MIA	17	-1.47728	2.49457e-38	0.381149	9.78745e-07	0.128281	0.259665	0	0	0	0	0	0
MinER	9	4938,13631,29989,4922,5111,18867,21754,10989,26956,19319,4779,1889,6626,35275,23540,4913,35112,38055,5096	MTERF,KRT81,PI15,SERPINB5,GABRP,KRT23,PKP1,TRIM29,SOX8,TTYH1,WIF1,KRT5,MIA,SHC4,CRISPLD1,CP,DSG3,FAM150B,FABP7	19	-1.4744	3.24018e-108	0.438611	1.02582e-27	-0.178396	2.58472e-07	0	0	0	0	0	0
MinER	3	44283,15642,29989,28441,29472,4913,9828,35112,35275,5096,1889,4779,5111,21754,23540,4922,18867,6626	MIPOL1,VGLL1,PI15,OSR1,C8orf46,CP,KRT16,DSG3,SHC4,FABP7,KRT5,WIF1,GABRP,PKP1,CRISPLD1,SERPINB5,KRT23,MIA	18	-1.4742	1.32725e-117	0.493669	1.39977e-37	-0.166241	5.25875e-07	0	0	0	0	0	0
MinER	5	42057,17244,26956,14530,27198,35275,15646,9828,19319,5096,6626,21754,23540,1889,35112,38055,4922,5111	ZBP1,CTAG1A,SOX8,MAGEA6,LMO4,SHC4,CTAG2,KRT16,TTYH1,FABP7,MIA,PKP1,CRISPLD1,KRT5,DSG3,FAM150B,SERPINB5,GABRP	18	-1.47412	1.45279e-169	0.449132	2.27626e-45	-0.154781	1.42684e-08	0	0	0	0	0	0
MinER	9	34061,15646,1261,6373,19319,6626,35112,9828,4913,5111,5096,23540,21754,35275,4922,1889,38055,26956	CENPJ,CTAG2,PITPNA,FOXD1,TTYH1,MIA,DSG3,KRT16,CP,GABRP,FABP7,CRISPLD1,PKP1,SHC4,SERPINB5,KRT5,FAM150B,SOX8	18	-1.47133	1.04447e-159	0.480301	1.12769e-48	-0.107459	0.000132146	0	0	0	0	0	0
MinER	17	4789,5097,21754,14530,6223,14792,26956,5224,9828,4801,19319,4779,33043,23540,4922,35275,35112,5111,6626,38055	SCN3B,FABP7,PKP1,MAGEA6,PTX3,CDKAL1,SOX8,KRT17,KRT16,KRT15,TTYH1,WIF1,PPP4R4,CRISPLD1,SERPINB5,SHC4,DSG3,GABRP,MIA,FAM150B	20	-1.47125	1.04649e-158	0.408085	1.53165e-35	-0.148175	1.51249e-07	0	0	0	0	0	0
MinER	12	16907,5097,10610,15642,28441,4913,9828,5507,35112,35275,1889,4779,5111,21754,23540,4922,18867,6626	TLE4,FABP7,MFGE8,VGLL1,OSR1,CP,KRT16,NPY1R,DSG3,SHC4,KRT5,WIF1,GABRP,PKP1,CRISPLD1,SERPINB5,KRT23,MIA	18	-1.47122	7.65012e-130	0.386097	3.01245e-26	-0.120181	0.000127866	0	0	0	0	0	0
MinER	5	30117,12693,3948,4952,14530,3034,35112,6626,5111,23540,38055,9828,35275,21754,5096,4922,1889,26956,19319	RAB39B,OLFM4,DMD,MSLN,MAGEA6,CAPN6,DSG3,MIA,GABRP,CRISPLD1,FAM150B,KRT16,SHC4,PKP1,FABP7,SERPINB5,KRT5,SOX8,TTYH1	19	-1.46918	6.88277e-150	0.498669	3.67819e-49	-0.248657	1.26859e-17	0	0	0	0	0	0
MinER	8	34789,20528,14792,10554,1889,6626,4913,4801,5096,35112,41979,9868,9828,23540,14530,35275,21754,5224,19319,5111,4779,4922,26956	DMD,ELF5,CDKAL1,CTAG1A,KRT5,MIA,CP,KRT15,FABP7,DSG3,PXDNL,SOX10,KRT16,CRISPLD1,MAGEA6,SHC4,PKP1,KRT17,TTYH1,GABRP,WIF1,SERPINB5,SOX8	23	-1.46852	7.88854e-138	0.437406	2.68371e-35	-0.236922	6.40828e-15	0	0	0	0	0	0
MinER	2	10282,5096,10610,14792,10554,1889,6626,4913,4801,35112,41979,9868,9828,23540,14530,35275,21754,5224,19319,5111,4922,26956	CRISP2,FABP7,MFGE8,CDKAL1,CTAG1A,KRT5,MIA,CP,KRT15,DSG3,PXDNL,SOX10,KRT16,CRISPLD1,MAGEA6,SHC4,PKP1,KRT17,TTYH1,GABRP,SERPINB5,SOX8	22	-1.46649	2.58095e-150	0.442729	1.728e-39	-0.191939	3.4516e-11	0	0	0	0	0	0
MinER	4	6293,15642,44881,18867,28441,6626,35112,10989,9828,4913,5111,5096,23540,21754,35275,4922,4779,1889	CILP,VGLL1,MRS2,KRT23,OSR1,MIA,DSG3,TRIM29,KRT16,CP,GABRP,FABP7,CRISPLD1,PKP1,SHC4,SERPINB5,WIF1,KRT5	18	-1.46449	3.36699e-108	0.448647	2.83734e-29	-0.16621	1.35028e-06	0	0	0	0	0	0
MinER	3	26685,17244,18751,35112,4922,9868,6373,15646,26956,23540,5111,21754,4779,38055,9828,14530,35275,19319,1889,6626,5096	NUDCD2,CTAG1A,IGF2BP2,DSG3,SERPINB5,SOX10,FOXD1,CTAG2,SOX8,CRISPLD1,GABRP,PKP1,WIF1,FAM150B,KRT16,MAGEA6,SHC4,TTYH1,KRT5,MIA,FABP7	21	-1.46441	2.13583e-157	0.409406	8.93597e-36	-0.141292	5.47674e-07	0	0	0	0	0	0
MinER	19	19547,6964,5111,19519,18867,5224,19099,23540,14514,38055,6626,35112,5096,4913,19319,35275,1889,21754,4922,4779,26956	LRP1B,CDH19,GABRP,KCNK5,KRT23,KRT17,PPARGC1A,CRISPLD1,CHRM3,FAM150B,MIA,DSG3,FABP7,CP,TTYH1,SHC4,KRT5,PKP1,SERPINB5,WIF1,SOX8	21	-1.46425	6.27503e-155	0.390051	3.72307e-32	-0.149404	1.50321e-07	0	0	0	0	0	0
MinER	25	35432,23695,2419,4779,26956,35275,11616,9828,19319,9820,9384,5096,6626,21754,4913,23540,1889,5224,35112,38055,4922,5111	SEC63,C19orf33,MATN2,WIF1,SOX8,SHC4,CTAG1A,KRT16,TTYH1,KLK10,KRT14,FABP7,MIA,PKP1,CP,CRISPLD1,KRT5,KRT17,DSG3,FAM150B,SERPINB5,GABRP	22	-1.46336	2.68278e-113	0.452797	3.26978e-31	-0.201835	1.80988e-09	0	0	0	0	0	0
MinER	14	31123,23587,5111,13942,38055,26956,9868,21754,19319,6626,4922,14530,35112,9828,35275,4779,5096,23540	C2orf73,TMEM108,GABRP,TUBB2B,FAM150B,SOX8,SOX10,PKP1,TTYH1,MIA,SERPINB5,MAGEA6,DSG3,KRT16,SHC4,WIF1,FABP7,CRISPLD1	18	-1.46146	6.52028e-129	0.463013	4.31443e-37	-0.278528	6.51454e-19	0	0	0	0	0	0
MinER	17	36575,35774,15646,10554,5096,43147	GRIA2,TSLP,CTAG2,CTAG1A,FABP7,NPW	6	-1.46107	1.97326e-219	0.126455	3.46842e-06	0.127036	6.91834e-08	0	0	0	0	0	0
MinER	6	31112,13631,29989,15642,28441,29472,4913,9828,35112,35275,5096,1889,4779,5111,21754,23540,4922,18867,6626	IYD,KRT81,PI15,VGLL1,OSR1,C8orf46,CP,KRT16,DSG3,SHC4,FABP7,KRT5,WIF1,GABRP,PKP1,CRISPLD1,SERPINB5,KRT23,MIA	19	-1.46057	2.96842e-102	0.453789	1.98584e-28	-0.145321	3.9056e-05	0	0	0	0	0	0
MinER	10	3716,13631,18867,26925,19319,28441,6626,35112,9828,4913,5111,5096,23540,21754,35275,4922,4779,1889,5224,26956	PLA2G2A,KRT81,KRT23,WDR4,TTYH1,OSR1,MIA,DSG3,KRT16,CP,GABRP,FABP7,CRISPLD1,PKP1,SHC4,SERPINB5,WIF1,KRT5,KRT17,SOX8	20	-1.4592	2.86182e-113	0.454803	1.24215e-31	-0.138975	3.25302e-05	0	0	0	0	0	0
MinER	15	36013,13942,4801,30514,1550,10989,35112,9820,4335,5111,4922,26956,9828,19319,38055,4913,5096,1889,6626,21754,4779,23540	SLITRK6,TUBB2B,KRT15,IRX1,PYGB,TRIM29,DSG3,KLK10,S100A2,GABRP,SERPINB5,SOX8,KRT16,TTYH1,FAM150B,CP,FABP7,KRT5,MIA,PKP1,WIF1,CRISPLD1	22	-1.4574	8.27033e-39	0.375557	8.48966e-07	-0.0576543	0.605009	0	0	0	0	0	0
MinER	4	34721,17244,8400,15646,12693,21754,35275,5096,35112,26956,23540,19319,6626,5111	KRTAP4-4,CTAG1A,UGT8,CTAG2,OLFM4,PKP1,SHC4,FABP7,DSG3,SOX8,CRISPLD1,TTYH1,MIA,GABRP	14	-1.45662	1.30619e-162	0.406783	6.88188e-37	-0.1989	5.75871e-13	0	0	0	0	0	0
MinER	10	30506,3034,38055,27684,23540,6626,5224,10989,4913,21754,5096,14514,4922,1889,5111,9828,35112,4779	S1PR5,CAPN6,FAM150B,TFCP2L1,CRISPLD1,MIA,KRT17,TRIM29,CP,PKP1,FABP7,CHRM3,SERPINB5,KRT5,GABRP,KRT16,DSG3,WIF1	18	-1.45538	9.76216e-34	0.401713	1.07906e-06	0.0790308	0.511576	0	0	0	0	0	0
MinER	1	5763,5096,16750,4801,12693,10554,26956,21754,9868,35275,1889,14530,38055,4922,35112,23540,5111,9828,19319,6626	GFRA1,FABP7,LAMA2,KRT15,OLFM4,CTAG1A,SOX8,PKP1,SOX10,SHC4,KRT5,MAGEA6,FAM150B,SERPINB5,DSG3,CRISPLD1,GABRP,KRT16,TTYH1,MIA	20	-1.45436	4.46006e-134	0.416595	6.55631e-32	-0.216889	1.21264e-12	0	0	0	0	0	0
MinER	4	12018,12693,26956,14530,13181,14514,35275,11616,9828,19319,5096,6626,21754,23540,1889,9868,35112,38055,4922,5111	PEG10,OLFM4,SOX8,MAGEA6,FOXC1,CHRM3,SHC4,CTAG1A,KRT16,TTYH1,FABP7,MIA,PKP1,CRISPLD1,KRT5,SOX10,DSG3,FAM150B,SERPINB5,GABRP	20	-1.45431	6.50977e-137	0.508904	1.49866e-47	-0.216117	8.21182e-13	0	0	0	0	0	0
MinER	13	43401,9820,43019,27684,29296,4922,5096,9828,28441,19319,5224,6373,4779,10989,26956,35275,38055,5111,23540,4913,6626,21754,1889,35112	AUTS2,KLK10,ITGB8,TFCP2L1,MFSD4,SERPINB5,FABP7,KRT16,OSR1,TTYH1,KRT17,FOXD1,WIF1,TRIM29,SOX8,SHC4,FAM150B,GABRP,CRISPLD1,CP,MIA,PKP1,KRT5,DSG3	24	-1.45234	2.01206e-132	0.449413	1.91511e-36	-0.131138	1.88695e-05	0	0	0	0	0	0
MinER	13	3421,13942,6626,9828,9868,12693,14530,27684,1889,35275,26956,35112,5096,41979,4922,19319,5111,21754,23540,38055	PSD3,TUBB2B,MIA,KRT16,SOX10,OLFM4,MAGEA6,TFCP2L1,KRT5,SHC4,SOX8,DSG3,FABP7,PXDNL,SERPINB5,TTYH1,GABRP,PKP1,CRISPLD1,FAM150B	20	-1.45164	2.23432e-44	0.344972	9.74938e-07	-0.0408489	0.691567	0	0	0	0	0	0
MinER	12	10041,12693,30423,17244,4918,21754,38055,26956,14530,4922,23540,35275,5111,9828,1889,19319,6626,5096	MYT1L,OLFM4,C1orf186,CTAG1A,DCX,PKP1,FAM150B,SOX8,MAGEA6,SERPINB5,CRISPLD1,SHC4,GABRP,KRT16,KRT5,TTYH1,MIA,FABP7	18	-1.45085	3.98322e-162	0.431651	1.8921e-41	-0.240033	3.04716e-18	0	0	0	0	0	0
MinER	1	6209,5096,1261,19319,6626,35112,9828,6395,4913,5111,23540,21754,14514,35275,4922,4779,1889,38055,5224,26956	SLC26A3,FABP7,PITPNA,TTYH1,MIA,DSG3,KRT16,EXTL1,CP,GABRP,CRISPLD1,PKP1,CHRM3,SHC4,SERPINB5,WIF1,KRT5,FAM150B,KRT17,SOX8	20	-1.45024	3.62123e-138	0.406476	1.45902e-31	-0.141876	2.14159e-06	0	0	0	0	0	0
MinER	8	40867,12693,20528,26956,6373,6626,18867,21754,19319,5096,35112,5111,4779,14530,38055,23540,9828,4922,1889	SCARNA17,OLFM4,ELF5,SOX8,FOXD1,MIA,KRT23,PKP1,TTYH1,FABP7,DSG3,GABRP,WIF1,MAGEA6,FAM150B,CRISPLD1,KRT16,SERPINB5,KRT5	19	-1.44974	3.32048e-137	0.38552	2.08961e-28	-0.19205	1.65817e-10	0	0	0	0	0	0
MinER	18	30017,13942,1889,17244,2573,29167,6626,9384,4913,4952,4801,5096,35112,41979,9828,23540,35275,14514,38055,21754,5224,19319,5111,4779,4922,26956	BMPR1B,TUBB2B,KRT5,CTAG1A,TRIM29,KANK4,MIA,KRT14,CP,MSLN,KRT15,FABP7,DSG3,PXDNL,KRT16,CRISPLD1,SHC4,CHRM3,FAM150B,PKP1,KRT17,TTYH1,GABRP,WIF1,SERPINB5,SOX8	26	-1.4471	1.27564e-151	0.440996	1.51266e-40	-0.099772	0.000447579	0	0	0	0	0	0
MinER	23	37091,5470,15642,29472,9828,35112,35275,14514,5096,1889,14792,4779,5111,21754,23540,4922,18867,6626,26956,38055	ENPP5,IL1R2,VGLL1,C8orf46,KRT16,DSG3,SHC4,CHRM3,FABP7,KRT5,CDKAL1,WIF1,GABRP,PKP1,CRISPLD1,SERPINB5,KRT23,MIA,SOX8,FAM150B	20	-1.44658	6.46608e-155	0.51555	9.12616e-56	-0.17701	3.06057e-10	0	0	0	0	0	0
MinER	8	38994,12693,1967,5111,38055,15642,26956,9868,4918,21754,19319,6626,1889,4922,35112,9828,35275,5096,23540	PDXDC2,OLFM4,UBE2A,GABRP,FAM150B,VGLL1,SOX8,SOX10,DCX,PKP1,TTYH1,MIA,KRT5,SERPINB5,DSG3,KRT16,SHC4,FABP7,CRISPLD1	19	-1.44429	2.48937e-105	0.541069	1.26558e-41	-0.286743	8.7285e-17	0	0	0	0	0	0
MinER	9	28677,5097,41720,9868,21754,4922,26956,14530,38055,4801,35275,23540,5111,9828,19319,6626,35112,4779	PCDH10,FABP7,HECTD1,SOX10,PKP1,SERPINB5,SOX8,MAGEA6,FAM150B,KRT15,SHC4,CRISPLD1,GABRP,KRT16,TTYH1,MIA,DSG3,WIF1	18	-1.44429	6.06558e-123	0.444512	1.66576e-33	-0.182159	9.33868e-09	0	0	0	0	0	0
MinER	8	9756,10016,14792,27684,23540,6626,5111,38055,4913,21754,26956,5096,9828,1889,19319	HLA-DRB4,GABBR2,CDKAL1,TFCP2L1,CRISPLD1,MIA,GABRP,FAM150B,CP,PKP1,SOX8,FABP7,KRT16,KRT5,TTYH1	15	-1.44354	3.08765e-34	0.50674	4.55631e-10	0.213739	0.071313	0	0	0	0	0	0
MinER	19	44654,13800,6964,9714,9868,41979,5111,38055,15642,35275,9828,18867,21754,4922,4779,23540,5096,6626,26956,5224,35112,19319,4913,1889	GPR26,LGR5,CDH19,S100B,SOX10,PXDNL,GABRP,FAM150B,VGLL1,SHC4,KRT16,KRT23,PKP1,SERPINB5,WIF1,CRISPLD1,FABP7,MIA,SOX8,KRT17,DSG3,TTYH1,CP,KRT5	24	-1.44316	1.58531e-138	0.514815	6.63754e-50	-0.197292	3.4192e-11	0	0	0	0	0	0
MinER	13	33384,5470,38055,6373,10989,2105,19319,18867,9828,21754,9384,35112,6626,14530,26956,9820,5111,4922,5096,4913,1889,4779,35275,23540	KIAA1875,IL1R2,FAM150B,FOXD1,TRIM29,SFRP1,TTYH1,KRT23,KRT16,PKP1,KRT14,DSG3,MIA,MAGEA6,SOX8,KLK10,GABRP,SERPINB5,FABP7,CP,KRT5,WIF1,SHC4,CRISPLD1	24	-1.44209	7.4178e-130	0.412439	8.00213e-31	-0.109028	0.000391544	0	0	0	0	0	0
MinER	23	13379,23695,6626,17905,4801,4779,5096,38055,5224,6964,35275,4913,14514,21754,9820,23540,26956,5111,19319,4922,35112,9828	FAM149B1,C19orf33,MIA,PHLDA1,KRT15,WIF1,FABP7,FAM150B,KRT17,CDH19,SHC4,CP,CHRM3,PKP1,KLK10,CRISPLD1,SOX8,GABRP,TTYH1,SERPINB5,DSG3,KRT16	22	-1.44142	9.58459e-43	0.366656	2.90779e-07	0.0779672	0.455305	0	0	0	0	0	0
MinER	3	15035,15642,5096,10016,18867,12693,28441,6626,41979,1889,21754,19319,23540,4922,35275,26956,4913,9828,38055,5111,35112	IGL@,VGLL1,FABP7,GABBR2,KRT23,OLFM4,OSR1,MIA,PXDNL,KRT5,PKP1,TTYH1,CRISPLD1,SERPINB5,SHC4,SOX8,CP,KRT16,FAM150B,GABRP,DSG3	21	-1.43967	6.61941e-138	0.436971	1.3587e-36	-0.135504	5.22355e-06	0	0	0	0	0	0
MinER	15	15381,5097,12693,10554,26956,21754,9868,35275,1889,6373,14530,27684,38055,4779,4922,35112,23540,5111,9828,19319,6626	LOC647070,FABP7,OLFM4,CTAG1A,SOX8,PKP1,SOX10,SHC4,KRT5,FOXD1,MAGEA6,TFCP2L1,FAM150B,WIF1,SERPINB5,DSG3,CRISPLD1,GABRP,KRT16,TTYH1,MIA	21	-1.43829	2.12306e-140	0.368928	3.60431e-27	-0.169786	8.1337e-09	0	0	0	0	0	0
MinER	15	23343,10016,23916,15642,4326,9828,5224,19319,18867,10989,27684,21754,35275,28441,26956,6626,14514,38055,4913,35112,23540,5111,4922,1889,5096,4779	GJB2,GABBR2,STK40,VGLL1,MMP7,KRT16,KRT17,TTYH1,KRT23,TRIM29,TFCP2L1,PKP1,SHC4,OSR1,SOX8,MIA,CHRM3,FAM150B,CP,DSG3,CRISPLD1,GABRP,SERPINB5,KRT5,FABP7,WIF1	26	-1.43765	1.02718e-143	0.496701	9.81335e-49	-0.10235	0.000426561	0	0	0	0	0	0
MinER	23	15755,13942,15642,20336,18867,19319,28441,6626,35112,10989,9828,4913,5111,5096,23540,21754,35275,4922,4779,1889,38055,26956	ATP11A,TUBB2B,VGLL1,CYP39A1,KRT23,TTYH1,OSR1,MIA,DSG3,TRIM29,KRT16,CP,GABRP,FABP7,CRISPLD1,PKP1,SHC4,SERPINB5,WIF1,KRT5,FAM150B,SOX8	22	-1.43691	7.72908e-106	0.543199	1.51261e-42	-0.200967	4.01123e-09	0	0	0	0	0	0
MinER	2	9559,11616,6517,5096,19319,26956,35275,38055,5111,23540,9868,6626,21754,35112,14530	HDGFRP3,CTAG1A,TBCCD1,FABP7,TTYH1,SOX8,SHC4,FAM150B,GABRP,CRISPLD1,SOX10,MIA,PKP1,DSG3,MAGEA6	15	-1.43687	4.95697e-153	0.501369	6.58384e-53	-0.20101	8.80267e-13	0	0	0	0	0	0
MinER	6	36013,3034,29167,38466,20100,26956,21754,18867,5096,35533,9820,35275,1889,6373,14514,38055,5224,4779,4913,4922,35112,23540,5111,9384,9828,19319,6626	SLITRK6,CAPN6,KANK4,TMEM71,MUC16,SOX8,PKP1,KRT23,FABP7,HRCT1,KLK10,SHC4,KRT5,FOXD1,CHRM3,FAM150B,KRT17,WIF1,CP,SERPINB5,DSG3,CRISPLD1,GABRP,KRT14,KRT16,TTYH1,MIA	27	-1.43645	1.03346e-149	0.444135	3.81261e-41	-0.123245	1.4376e-05	0	0	0	0	0	0
MinER	6	38084,15642,5307,1889,4335,6626,14530,4779,5096,38055,27684,35275,14792,4913,21754,23540,26956,5111,19319,4922,35112,9828	RP13-102H20.1,VGLL1,GPSM2,KRT5,S100A2,MIA,MAGEA6,WIF1,FABP7,FAM150B,TFCP2L1,SHC4,CDKAL1,CP,PKP1,CRISPLD1,SOX8,GABRP,TTYH1,SERPINB5,DSG3,KRT16	22	-1.43545	1.39424e-41	0.398352	3.68907e-08	0.124402	0.238965	0	0	0	0	0	0
MinER	8	5000,20528,29989,15642,28441,9714,29472,4913,9828,35112,35275,5096,1889,4779,5111,21754,23540,4922,18867,6626	TNFRSF11B,ELF5,PI15,VGLL1,OSR1,S100B,C8orf46,CP,KRT16,DSG3,SHC4,FABP7,KRT5,WIF1,GABRP,PKP1,CRISPLD1,SERPINB5,KRT23,MIA	20	-1.43515	6.21717e-109	0.496703	4.65118e-37	-0.197982	3.81159e-09	0	0	0	0	0	0
MinER	14	21128,10016,12693,11616,19319,5096,6626,21754,23540,1889,35112,38055,4922,5111	DCAKD,GABBR2,OLFM4,CTAG1A,TTYH1,FABP7,MIA,PKP1,CRISPLD1,KRT5,DSG3,FAM150B,SERPINB5,GABRP	14	-1.43471	2.58443e-110	0.459593	1.92488e-32	-0.179403	7.54962e-08	0	0	0	0	0	0
MinER	24	14504,9714,5096,4913,6626,41979,14514,28441,5111,9828,19319,21754,38055,23540,4922,5224,4779,35112,26956	GPR37,S100B,FABP7,CP,MIA,PXDNL,CHRM3,OSR1,GABRP,KRT16,TTYH1,PKP1,FAM150B,CRISPLD1,SERPINB5,KRT17,WIF1,DSG3,SOX8	19	-1.4304	2.42394e-40	0.265795	0.000275941	0.188975	0.0776967	0	0	0	0	0	0
MinER	13	19100,3615,15642,18867,5108,28441,6626,35112,9828,4913,5111,5096,23540,21754,35275,4922,4779,1889,5224	SCG3,LPL,VGLL1,KRT23,ORM1,OSR1,MIA,DSG3,KRT16,CP,GABRP,FABP7,CRISPLD1,PKP1,SHC4,SERPINB5,WIF1,KRT5,KRT17	19	-1.42942	9.05027e-110	0.404822	1.20227e-25	-0.223699	1.96208e-11	0	0	0	0	0	0
MinER	15	35391,31349,5111,13942,4779,1889,21754,35112,33043,9868,14530,38055,23540,9828,6626,4801,4922,26956,5096,19319	RSRC1,LOC100130725,GABRP,TUBB2B,WIF1,KRT5,PKP1,DSG3,PPP4R4,SOX10,MAGEA6,FAM150B,CRISPLD1,KRT16,MIA,KRT15,SERPINB5,SOX8,FABP7,TTYH1	20	-1.42935	1.79962e-136	0.411942	7.50805e-33	-0.195791	4.45391e-11	0	0	0	0	0	0
MinER	14	15664,3034,40220,4779,1889,27684,6373,18867,15642,9828,35275,10989,9384,5111,35112,9820,5096,14514,4922,38055,21754,26956,4913,23540,6626	RBM26,CAPN6,TMEM213,WIF1,KRT5,TFCP2L1,FOXD1,KRT23,VGLL1,KRT16,SHC4,TRIM29,KRT14,GABRP,DSG3,KLK10,FABP7,CHRM3,SERPINB5,FAM150B,PKP1,SOX8,CP,CRISPLD1,MIA	25	-1.42804	5.98794e-131	0.510973	1.95773e-47	-0.172632	1.26548e-08	0	0	0	0	0	0
MinER	3	5425,26713,1889,31426,6626,4801,14530,4779,17244,5096,38055,27684,35275,14792,4913,21754,23540,26956,5111,19319,4922,35112,9828	GRIA2,PABPC1L,KRT5,GRIN2A,MIA,KRT15,MAGEA6,WIF1,CTAG1A,FABP7,FAM150B,TFCP2L1,SHC4,CDKAL1,CP,PKP1,CRISPLD1,SOX8,GABRP,TTYH1,SERPINB5,DSG3,KRT16	23	-1.42755	5.00424e-49	0.324391	7.30864e-07	0.102804	0.282864	0	0	0	0	0	0
MinER	13	9948,20528,29472,14792,4779,1889,27684,6373,18867,15642,9828,35275,10989,5111,35112,5096,4922,38055,21754,26956,4913,23540,6626	BRAP,ELF5,C8orf46,CDKAL1,WIF1,KRT5,TFCP2L1,FOXD1,KRT23,VGLL1,KRT16,SHC4,TRIM29,GABRP,DSG3,FABP7,SERPINB5,FAM150B,PKP1,SOX8,CP,CRISPLD1,MIA	23	-1.42746	5.33998e-147	0.512299	1.35869e-53	-0.190197	2.6336e-11	0	0	0	0	0	0
MinER	8	29203,20528,19274,4922,5096,6223,9828,28441,5224,4779,33043,26956,35275,38055,5111,23540,14514,6626,21754,1889,35112	IQCG,ELF5,RPRM,SERPINB5,FABP7,PTX3,KRT16,OSR1,KRT17,WIF1,PPP4R4,SOX8,SHC4,FAM150B,GABRP,CRISPLD1,CHRM3,MIA,PKP1,KRT5,DSG3	21	-1.42387	2.93903e-139	0.383396	1.65497e-29	-0.104976	0.000333297	0	0	0	0	0	0
MinER	9	13119,5470,20528,4922,15642,27684,12693,23540,5111,21754,4779,38055,9828,1889,6626,5096	ASTN1,IL1R2,ELF5,SERPINB5,VGLL1,TFCP2L1,OLFM4,CRISPLD1,GABRP,PKP1,WIF1,FAM150B,KRT16,KRT5,MIA,FABP7	16	-1.42296	3.22957e-92	0.57054	1.82275e-41	-0.256184	1.9118e-12	0	0	0	0	0	0
MinER	1	25145,10554,6517,5096,19319,26956,35275,38055,5111,23540,9868,6626,21754,35112,14530	FBXO45,CTAG1A,TBCCD1,FABP7,TTYH1,SOX8,SHC4,FAM150B,GABRP,CRISPLD1,SOX10,MIA,PKP1,DSG3,MAGEA6	15	-1.42133	3.87176e-152	0.487974	5.30977e-51	-0.222245	1.70151e-15	0	0	0	0	0	0
MinER	20	4149,5470,12693,26956,21754,9868,5096,6373,14530,38055,4779,4922,35112,23540,5111,9828,19319,6626	PBX3,IL1R2,OLFM4,SOX8,PKP1,SOX10,FABP7,FOXD1,MAGEA6,FAM150B,WIF1,SERPINB5,DSG3,CRISPLD1,GABRP,KRT16,TTYH1,MIA	18	-1.41915	8.83552e-141	0.374042	1.16922e-28	-0.209115	5.90625e-13	0	0	0	0	0	0
MinER	26	20939,25527,12693,5417,22958,26956,21754,9868,5096,35275,1889,14530,38055,4922,35112,23540,5111,9828,19319,6626	TEX14,KIF1A,OLFM4,CRABP1,BCL11A,SOX8,PKP1,SOX10,FABP7,SHC4,KRT5,MAGEA6,FAM150B,SERPINB5,DSG3,CRISPLD1,GABRP,KRT16,TTYH1,MIA	20	-1.41879	6.64209e-134	0.415188	3.56455e-33	-0.251892	3.03151e-17	0	0	0	0	0	0
MinER	3	1565,15642,2445,14498,4952,1550,3034,35112,6626,5111,23540,38055,9828,35275,21754,5096,4922,1889,26956,4913,18867,5224,4779	MYH11,VGLL1,SERPINA3,KRT6A,MSLN,PYGB,CAPN6,DSG3,MIA,GABRP,CRISPLD1,FAM150B,KRT16,SHC4,PKP1,FABP7,SERPINB5,KRT5,SOX8,CP,KRT23,KRT17,WIF1	23	-1.41819	4.61968e-124	0.512627	8.30988e-46	-0.146298	2.34693e-06	0	0	0	0	0	0
MinER	11	4658,12693,15642,28441,9714,29472,4913,9828,35112,35275,5096,1889,4779,5111,21754,23540,4922,18867,6626,26956,38055,19319	CHL1,OLFM4,VGLL1,OSR1,S100B,C8orf46,CP,KRT16,DSG3,SHC4,FABP7,KRT5,WIF1,GABRP,PKP1,CRISPLD1,SERPINB5,KRT23,MIA,SOX8,FAM150B,TTYH1	22	-1.41716	8.96214e-113	0.478222	1.4328e-36	-0.22341	7.15482e-12	0	0	0	0	0	0
MinER	28	7239,35533,5096,2105,28185,1889,14792,9820,4779,5111,21754,23540,4922,27684,18867,6626,26956,38055,19319	GPC5,HRCT1,FABP7,SFRP1,CP,KRT5,CDKAL1,KLK10,WIF1,GABRP,PKP1,CRISPLD1,SERPINB5,TFCP2L1,KRT23,MIA,SOX8,FAM150B,TTYH1	19	-1.41622	2.4576e-152	0.483527	1.56648e-50	-0.0982261	0.00039999	0	0	0	0	0	0
MinER	2	21857,17244,284,35275,20336,5111,4779,41979,1889,21754,6373,5224,35112,9868,14530,38055,4913,18867,23540,9828,6626,4922,26956,5096,19319	PDK3,CTAG1A,NPAS2,SHC4,CYP39A1,GABRP,WIF1,PXDNL,KRT5,PKP1,FOXD1,KRT17,DSG3,SOX10,MAGEA6,FAM150B,CP,KRT23,CRISPLD1,KRT16,MIA,SERPINB5,SOX8,FABP7,TTYH1	25	-1.41613	1.99294e-172	0.368026	3.60802e-34	-0.133836	2.59851e-07	0	0	0	0	0	0
MinER	4	6391,23587,10554,1889,6626,44298,5096,35112,41979,9868,9828,23540,14530,35275,21754,5224,19319,5111,4779,4922,26956	SERPINA6,TMEM108,CTAG1A,KRT5,MIA,IL28RA,FABP7,DSG3,PXDNL,SOX10,KRT16,CRISPLD1,MAGEA6,SHC4,PKP1,KRT17,TTYH1,GABRP,WIF1,SERPINB5,SOX8	21	-1.41591	1.77483e-151	0.407391	2.41808e-36	-0.203654	2.69405e-13	0	0	0	0	0	0
MinER	11	5417,5097,33874,20100,38055,10989,14792,2105,19319,18867,9828,21754,10016,9868,35112,6626,14530,26956,5111,4922,4913,1889,35275,23540	CRABP1,FABP7,TNRC6A,MUC16,FAM150B,TRIM29,CDKAL1,SFRP1,TTYH1,KRT23,KRT16,PKP1,GABBR2,SOX10,DSG3,MIA,MAGEA6,SOX8,GABRP,SERPINB5,CP,KRT5,SHC4,CRISPLD1	24	-1.41454	3.97905e-160	0.428529	2.32759e-42	-0.1512	2.15808e-08	0	0	0	0	0	0
MinER	18	39476,13942,28695,28304,4801,9828,35112,35275,14514,5096,1889,14792,4779,5111,33043,21754,23540,4922,27684,6626,26956,38055,14530,19319	AFF4,TUBB2B,SAMD5,MAP7D2,KRT15,KRT16,DSG3,SHC4,CHRM3,FABP7,KRT5,CDKAL1,WIF1,GABRP,PPP4R4,PKP1,CRISPLD1,SERPINB5,TFCP2L1,MIA,SOX8,FAM150B,MAGEA6,TTYH1	24	-1.41362	7.53143e-197	0.361898	5.71616e-38	-0.183969	2.83231e-14	0	0	0	0	0	0
MinER	15	40588,9820,14198,14498,9160,19167,4922,18867,27684,1889,5224,21754,23540,9828,4779,9384,5096,38055,5111,35112,6626,35275,26956,4913	ZBTB45,KLK10,NDRG2,KRT6A,KRT6B,RNF128,SERPINB5,KRT23,TFCP2L1,KRT5,KRT17,PKP1,CRISPLD1,KRT16,WIF1,KRT14,FABP7,FAM150B,GABRP,DSG3,MIA,SHC4,SOX8,CP	24	-1.413	1.42313e-126	0.425153	4.73278e-33	-0.0742851	0.0149755	0	0	0	0	0	0
MinER	8	38116,13631,1889,20542,18867,3793,15642,9828,35275,10989,5111,35112,5096,4922,28441,21754,4913,23540,6626	TPM3,KRT81,KRT5,CBLC,KRT23,LAMA3,VGLL1,KRT16,SHC4,TRIM29,GABRP,DSG3,FABP7,SERPINB5,OSR1,PKP1,CP,CRISPLD1,MIA	19	-1.4129	1.12677e-114	0.47979	1.25889e-37	-0.167835	1.84557e-07	0	0	0	0	0	0
MinER	6	39380,13631,1659,2445,35275,9828,28441,19319,9820,9384,5096,6626,21754,18867,4913,23540,1889,5224,35112,4922,5111	LOC728705,KRT81,ANXA2,SERPINA3,SHC4,KRT16,OSR1,TTYH1,KLK10,KRT14,FABP7,MIA,PKP1,KRT23,CP,CRISPLD1,KRT5,KRT17,DSG3,SERPINB5,GABRP	21	-1.41288	1.15322e-112	0.426521	1.22591e-29	-0.117235	0.000305873	0	0	0	0	0	0
MinER	4	3069,15642,30423,27684,26950,35112,4918,21754,38055,4779,26956,1550,4922,23540,5111,4913,9828,1889,6626,5096	STMN2,VGLL1,C1orf186,TFCP2L1,PPP1R14C,DSG3,DCX,PKP1,FAM150B,WIF1,SOX8,PYGB,SERPINB5,CRISPLD1,GABRP,CP,KRT16,KRT5,MIA,FABP7	20	-1.41075	4.79579e-128	0.526172	3.52501e-50	-0.219255	5.01656e-13	0	0	0	0	0	0
MinER	15	23928,23587,21754,14530,6223,26956,4952,9828,4801,19319,4779,33043,6964,23540,4922,35275,35112,5111,6626,38055,5096	ANKRD30A,TMEM108,PKP1,MAGEA6,PTX3,SOX8,MSLN,KRT16,KRT15,TTYH1,WIF1,PPP4R4,CDH19,CRISPLD1,SERPINB5,SHC4,DSG3,GABRP,MIA,FAM150B,FABP7	21	-1.40997	7.00619e-173	0.41788	6.59004e-44	-0.105321	4.54319e-05	0	0	0	0	0	0
MinER	22	33985,13800,34509,6964,35275,9868,23925,26956,14514,23540,9828,4922,35112,41979,14530,19319,5096,5224,38055,6626,5111,4779,21754	LOC255480,LGR5,GALNT13,CDH19,SHC4,SOX10,HORMAD1,SOX8,CHRM3,CRISPLD1,KRT16,SERPINB5,DSG3,PXDNL,MAGEA6,TTYH1,FABP7,KRT17,FAM150B,MIA,GABRP,WIF1,PKP1	23	-1.4099	8.07021e-182	0.406378	7.83196e-44	-0.187651	9.02046e-14	0	0	0	0	0	0
MinER	14	6439,19917,1889,31426,6626,17905,4801,14530,4779,17244,5096,38055,35275,4913,21754,41979,23540,26956,5111,19319,4922,35112,9828	ZIC1,EPHX3,KRT5,GRIN2A,MIA,PHLDA1,KRT15,MAGEA6,WIF1,CTAG1A,FABP7,FAM150B,SHC4,CP,PKP1,PXDNL,CRISPLD1,SOX8,GABRP,TTYH1,SERPINB5,DSG3,KRT16	23	-1.40776	3.60338e-45	0.377458	2.51834e-08	0.0629867	0.524058	0	0	0	0	0	0
MinER	14	22993,20528,36990,15642,28441,6626,35112,10989,9828,4913,5111,5096,23540,21754,35275,4922,4779,1889,38055,26956	DCDC2,ELF5,NHLRC3,VGLL1,OSR1,MIA,DSG3,TRIM29,KRT16,CP,GABRP,FABP7,CRISPLD1,PKP1,SHC4,SERPINB5,WIF1,KRT5,FAM150B,SOX8	20	-1.40751	7.63841e-102	0.481782	5.94254e-34	-0.198232	6.38821e-09	0	0	0	0	0	0
MinER	3	37508,15642,44422,1889,4922,9828,4335,28441,4779,23540,5111,6626,14514,38055,18867,21754,5096,4913,5224,35275,35112	tcag7.1307,VGLL1,KDM4C,KRT5,SERPINB5,KRT16,S100A2,OSR1,WIF1,CRISPLD1,GABRP,MIA,CHRM3,FAM150B,KRT23,PKP1,FABP7,CP,KRT17,SHC4,DSG3	21	-1.40664	2.1976e-122	0.456727	6.87047e-37	-0.153835	6.74029e-07	0	0	0	0	0	0
MinER	7	16976,3034,5096,9828,14792,15642,21754,4922,1889,38055,5111,35112,6626	DMP1,CAPN6,FABP7,KRT16,CDKAL1,VGLL1,PKP1,SERPINB5,KRT5,FAM150B,GABRP,DSG3,MIA	13	-1.40658	3.04098e-27	0.527602	4.40751e-09	0.137731	0.293612	0	0	0	0	0	0
MinER	3	42046,15642,5096,10554,6626,21754,14792,18867,10989,4913,23540,1889,5224,35112,38055,4922,5111	SLC6A4,VGLL1,FABP7,CTAG1A,MIA,PKP1,CDKAL1,KRT23,TRIM29,CP,CRISPLD1,KRT5,KRT17,DSG3,FAM150B,SERPINB5,GABRP	17	-1.40646	2.89571e-115	0.503811	7.76139e-42	-0.223201	2.95766e-12	0	0	0	0	0	0
MinER	17	8191,13942,3055,20528,27684,5111,3705,38055,9828,21754,4922,4779,23540,14530,5096,6626,26956,35112,19319	FAM12A,TUBB2B,ARNT2,ELF5,TFCP2L1,GABRP,FGFR2,FAM150B,KRT16,PKP1,SERPINB5,WIF1,CRISPLD1,MAGEA6,FABP7,MIA,SOX8,DSG3,TTYH1	19	-1.40591	1.9139e-166	0.478411	6.37388e-55	-0.217578	1.40385e-16	0	0	0	0	0	0
MinER	16	5834,29167,30089,11616,19319,9820,35275,38055,23540,6626,5224,4913,21754,5096,4922,1889,26956,5111,9828,35112,4779	EREG,KANK4,FLJ32810,CTAG1A,TTYH1,KLK10,SHC4,FAM150B,CRISPLD1,MIA,KRT17,CP,PKP1,FABP7,SERPINB5,KRT5,SOX8,GABRP,KRT16,DSG3,WIF1	21	-1.40475	3.04041e-34	0.396441	5.00129e-07	0.140784	0.221977	0	0	0	0	0	0
MinER	6	20424,13631,23695,2573,5111,19699,2445,35275,9828,18867,21754,4922,4779,23540,5096,28441,6626,26956,5224,35112,4913,1889	NUP62CL,KRT81,C19orf33,TRIM29,GABRP,SLC6A14,SERPINA3,SHC4,KRT16,KRT23,PKP1,SERPINB5,WIF1,CRISPLD1,FABP7,OSR1,MIA,SOX8,KRT17,DSG3,CP,KRT5	22	-1.40349	1.32184e-120	0.359602	2.35279e-23	-0.200618	1.1908e-10	0	0	0	0	0	0
MinER	11	7582,20528,12693,26956,15642,23540,9828,1889,9868,27684,28441,35112,35275,10989,14530,5224,4922,5111,41979,4779,14514,38055,5096,19319,6626,21754	ATP2A3,ELF5,OLFM4,SOX8,VGLL1,CRISPLD1,KRT16,KRT5,SOX10,TFCP2L1,OSR1,DSG3,SHC4,TRIM29,MAGEA6,KRT17,SERPINB5,GABRP,PXDNL,WIF1,CHRM3,FAM150B,FABP7,TTYH1,MIA,PKP1	26	-1.40324	8.27338e-120	0.413785	3.86802e-30	-0.250681	1.10481e-15	0	0	0	0	0	0
MinER	27	6046,859,10554,4703,26956,21754,9868,5096,9820,35275,6373,38055,4779,4922,35112,23540,5111,9828,19319,6626	SCGB2A1,ODC1,CTAG1A,COL17A1,SOX8,PKP1,SOX10,FABP7,KLK10,SHC4,FOXD1,FAM150B,WIF1,SERPINB5,DSG3,CRISPLD1,GABRP,KRT16,TTYH1,MIA	20	-1.40293	1.5765e-129	0.306373	1.15307e-18	-0.0959629	0.00135586	0	0	0	0	0	0
MinER	16	23878,13631,35112,9820,18867,7242,15642,41979,5111,4922,9828,38055,4913,5096,1889,6626,35275,21754,4779,23540	TRNT1,KRT81,DSG3,KLK10,KRT23,PTGFR,VGLL1,PXDNL,GABRP,SERPINB5,KRT16,FAM150B,CP,FABP7,KRT5,MIA,SHC4,PKP1,WIF1,CRISPLD1	20	-1.40226	1.29479e-34	0.379009	1.26816e-06	0.256275	0.0251614	0	0	0	0	0	0
MinER	5	33475,17244,14498,9160,4922,18867,27684,1889,19099,2106,5224,4952,21754,23540,9828,19319,4779,9384,5096,38055,5111,35112,6626,35275,26956,4913	MTBP,CTAG1A,KRT6A,KRT6B,SERPINB5,KRT23,TFCP2L1,KRT5,PPARGC1A,SFRP1,KRT17,MSLN,PKP1,CRISPLD1,KRT16,TTYH1,WIF1,KRT14,FABP7,FAM150B,GABRP,DSG3,MIA,SHC4,SOX8,CP	26	-1.40148	9.21381e-134	0.448639	3.02306e-39	-0.0690818	0.0188332	0	0	0	0	0	0
MinER	3	11890,17244,19274,30314,4922,5096,6223,9828,28441,19319,5224,4779,10989,26956,35275,38055,5111,23540,4913,18867,6626,21754,1889,35112	ARPC5,CTAG1A,RPRM,LOC645323,SERPINB5,FABP7,PTX3,KRT16,OSR1,TTYH1,KRT17,WIF1,TRIM29,SOX8,SHC4,FAM150B,GABRP,CRISPLD1,CP,KRT23,MIA,PKP1,KRT5,DSG3	24	-1.40102	5.98577e-154	0.430336	8.59845e-42	-0.118743	1.36592e-05	0	0	0	0	0	0
MinER	12	25561,29167,19319,20318,6626,35112,9828,6395,4913,5111,5096,23540,21754,14514,9384,35275,4922,4779,9820,1889,38055,5224,26956	SLC7A2,KANK4,TTYH1,CALML5,MIA,DSG3,KRT16,EXTL1,CP,GABRP,FABP7,CRISPLD1,PKP1,CHRM3,KRT14,SHC4,SERPINB5,WIF1,KLK10,KRT5,FAM150B,KRT17,SOX8	23	-1.40009	7.90052e-122	0.424462	2.81838e-32	-0.0973156	0.00162197	0	0	0	0	0	0
MinER	1	15642,10554,9090,29472,14792,9714,4779,1889,27684,6373,18867,9828,14530,35275,10989,5111,35112,9820,19319,5096,4922,38055,5224,21754,26956,4913,23540,6626	VGLL1,CTAG1A,CDC5L,C8orf46,CDKAL1,S100B,WIF1,KRT5,TFCP2L1,FOXD1,KRT23,KRT16,MAGEA6,SHC4,TRIM29,GABRP,DSG3,KLK10,TTYH1,FABP7,SERPINB5,FAM150B,KRT17,PKP1,SOX8,CP,CRISPLD1,MIA	28	-1.39916	1.79127e-157	0.484896	9.24772e-54	-0.19419	6.01273e-13	0	0	0	0	0	0
MinER	6	35540,12693,15642,30423,5111,5096,21754,4922,38055,26956	ASB5,OLFM4,VGLL1,C1orf186,GABRP,FABP7,PKP1,SERPINB5,FAM150B,SOX8	10	-1.39837	1.10197e-96	0.560408	2.00668e-43	-0.321877	3.05528e-20	0	0	0	0	0	0
MinER	19	23554,23588,5096,38055,35275,14792,21754,23540,26956,5111,19319,4922,35112,9828	EXOSC3,TMEM108,FABP7,FAM150B,SHC4,CDKAL1,PKP1,CRISPLD1,SOX8,GABRP,TTYH1,SERPINB5,DSG3,KRT16	14	-1.39824	1.70215e-42	0.404704	6.31318e-09	0.185344	0.0683697	0	0	0	0	0	0
MinER	13	16219,20336,35112,9384,28667,13631,4922,15642,27752,28441,4335,27684,26956,23540,5111,21754,4779,38055,1550,9828,5224,35275,9820,4913,19319,1889,6626,18867,5096	DGKB,CYP39A1,DSG3,KRT14,CITED4,KRT81,SERPINB5,VGLL1,LOC100190939,OSR1,S100A2,TFCP2L1,SOX8,CRISPLD1,GABRP,PKP1,WIF1,FAM150B,PYGB,KRT16,KRT17,SHC4,KLK10,CP,TTYH1,KRT5,MIA,KRT23,FABP7	29	-1.39805	3.5684e-121	0.453127	2.10528e-36	-0.128805	3.11387e-05	0	0	0	0	0	0
MinER	8	11013,15646,9159,9828,4801,2105,27296,4922,5111,18867,41979,21754,10989,26956,19319,4779,1889,6626,5224,35275,23540,14530,35112,38055,5096	IKBKB,CTAG2,KRT6A,KRT16,KRT15,SFRP1,CP,SERPINB5,GABRP,KRT23,PXDNL,PKP1,TRIM29,SOX8,TTYH1,WIF1,KRT5,MIA,KRT17,SHC4,CRISPLD1,MAGEA6,DSG3,FAM150B,FABP7	25	-1.39796	6.88379e-141	0.395105	1.09116e-32	-0.131112	4.40642e-06	0	0	0	0	0	0
MinER	8	30905,26191,6373,19319,6626,9828,12693,9714,5111,5096,23540,21754,35275,4922,1889,38055,26956	LRP2,PIGR,FOXD1,TTYH1,MIA,KRT16,OLFM4,S100B,GABRP,FABP7,CRISPLD1,PKP1,SHC4,SERPINB5,KRT5,FAM150B,SOX8	17	-1.39635	2.55932e-115	0.326745	6.27554e-19	-0.241865	2.5867e-14	0	0	0	0	0	0
MinER	1	28600,5096,14498,9160,19167,41979,4922,18867,27684,1889,5224,21754,23540,9828,10989,19319,4779,9384,38055,5111,35112,6626,35275,14514,26956,4913	C14orf80,FABP7,KRT6A,KRT6B,RNF128,PXDNL,SERPINB5,KRT23,TFCP2L1,KRT5,KRT17,PKP1,CRISPLD1,KRT16,TRIM29,TTYH1,WIF1,KRT14,FAM150B,GABRP,DSG3,MIA,SHC4,CHRM3,SOX8,CP	26	-1.39633	7.40573e-151	0.385137	1.99096e-33	-0.110395	5.97048e-05	0	0	0	0	0	0
MinER	2	10718,10554,23933,5111,38055,9968,2105,26956,5224,9868,6373,27684,21754,19319,9820,6626,1889,4922,14530,18867,4913,35112,9828,35275,4779,5096,23540	CLIP1,CTAG1A,SOST,GABRP,FAM150B,MAGEA3,SFRP1,SOX8,KRT17,SOX10,FOXD1,TFCP2L1,PKP1,TTYH1,KLK10,MIA,KRT5,SERPINB5,MAGEA6,KRT23,CP,DSG3,KRT16,SHC4,WIF1,FABP7,CRISPLD1	27	-1.39489	5.61128e-156	0.404155	6.37637e-38	-0.130124	1.43686e-06	0	0	0	0	0	0
MinER	25	3865,31349,5096,22988,5111,21754,23540,12693,4922,6626,26956,38055,19319,9868	VSNL1,LOC100130725,FABP7,HEY2,GABRP,PKP1,CRISPLD1,OLFM4,SERPINB5,MIA,SOX8,FAM150B,TTYH1,SOX10	14	-1.39082	2.66811e-120	0.429473	5.39805e-33	-0.296915	8.89931e-22	0	0	0	0	0	0
MinER	11	23785,13800,10554,29167,6626,30580,9714,4913,4801,5096,35112,41979,9868,9828,23540,14514,38055,21754,5224,19319,5111,4779,4922,26956	DNAJC12,LGR5,CTAG1A,KANK4,MIA,SHC4,S100B,CP,KRT15,FABP7,DSG3,PXDNL,SOX10,KRT16,CRISPLD1,CHRM3,FAM150B,PKP1,KRT17,TTYH1,GABRP,WIF1,SERPINB5,SOX8	24	-1.3906	4.27327e-172	0.4056	2.11184e-42	-0.133579	1.70043e-07	0	0	0	0	0	0
MinER	29	17309,14498,30514,1550,10989,2106,35112,9820,18867,7242,4335,5111,4922,26956,5224,14530,9828,19319,38055,4913,5096,1889,6626,35275,21754,4779,23540	COL2A1,KRT6A,IRX1,PYGB,TRIM29,SFRP1,DSG3,KLK10,KRT23,PTGFR,S100A2,GABRP,SERPINB5,SOX8,KRT17,MAGEA6,KRT16,TTYH1,FAM150B,CP,FABP7,KRT5,MIA,SHC4,PKP1,WIF1,CRISPLD1	27	-1.39011	6.03954e-39	0.26536	0.000249396	0.18814	0.0764076	0	0	0	0	0	0
MinER	12	7981,3615,15642,9828,12693,4918,35275,10989,5111,35112,9868,19319,5096,4922,28441,38055,21754,26956,4913,23540,6626	CST5,LPL,VGLL1,KRT16,OLFM4,DCX,SHC4,TRIM29,GABRP,DSG3,SOX10,TTYH1,FABP7,SERPINB5,OSR1,FAM150B,PKP1,SOX8,CP,CRISPLD1,MIA	21	-1.38931	1.19465e-113	0.456612	4.59273e-35	-0.248742	5.59879e-15	0	0	0	0	0	0
MinER	22	31891,13942,17244,35112,9968,2105,21754,38055,4779,26956,4952,14514,1550,6373,14530,4922,23540,35275,5111,4913,9828,4801,1889,19319,6626,5096,5224	KRT80,TUBB2B,CTAG1A,DSG3,MAGEA3,SFRP1,PKP1,FAM150B,WIF1,SOX8,MSLN,CHRM3,PYGB,FOXD1,MAGEA6,SERPINB5,CRISPLD1,SHC4,GABRP,CP,KRT16,KRT15,KRT5,TTYH1,MIA,FABP7,KRT17	27	-1.38923	2.91714e-162	0.422269	3.3494e-43	-0.173524	4.51568e-11	0	0	0	0	0	0
MinER	10	8584,13631,2445,9108,4913,5224,28441,4779,9820,29167,21754,35275,5096,15642,4922,18867,9384,14514,9828,35112,1889,26956,23540,6626,5111,38055	HIST1H2BH,KRT81,SERPINA3,FAM107A,CP,KRT17,OSR1,WIF1,KLK10,KANK4,PKP1,SHC4,FABP7,VGLL1,SERPINB5,KRT23,KRT14,CHRM3,KRT16,DSG3,KRT5,SOX8,CRISPLD1,MIA,GABRP,FAM150B	26	-1.38891	9.88912e-121	0.436828	2.83221e-34	-0.0830903	0.00693021	0	0	0	0	0	0
MinER	8	33242,23587,26956,6223,4779,10554,35112,9820,6964,5096,4922,19319,5111,21754,23540,38055	CNTNAP3,TMEM108,SOX8,PTX3,WIF1,CTAG1A,DSG3,KLK10,CDH19,FABP7,SERPINB5,TTYH1,GABRP,PKP1,CRISPLD1,FAM150B	16	-1.38879	6.4586e-42	0.452862	9.04704e-11	-0.0562871	0.580044	0	0	0	0	0	0
MinER	22	41848,22784,11616,9159,26956,21754,9868,18867,5096,9820,41979,35275,1889,6373,14530,38055,5224,4779,4913,4922,35112,23540,5111,9828,19319,6626	SLC6A4,SDPR,CTAG1A,KRT6A,SOX8,PKP1,SOX10,KRT23,FABP7,KLK10,PXDNL,SHC4,KRT5,FOXD1,MAGEA6,FAM150B,KRT17,WIF1,CP,SERPINB5,DSG3,CRISPLD1,GABRP,KRT16,TTYH1,MIA	26	-1.38871	1.71144e-170	0.377087	1.07762e-36	-0.150006	4.92178e-09	0	0	0	0	0	0
MinER	11	19776,20528,10554,5096,12693,21754,26956,5111	C4orf18,ELF5,CTAG1A,FABP7,OLFM4,PKP1,SOX8,GABRP	8	-1.38855	2.5802e-128	0.470014	7.7484e-42	-0.267299	3.55432e-19	0	0	0	0	0	0
MinER	21	30436,23587,11616,19319,35275,38055,15646,23540,6626,21754,5096,14530,4922,1889,26956,5111,9828,35112,4779	TCP10L,TMEM108,CTAG1A,TTYH1,SHC4,FAM150B,CTAG2,CRISPLD1,MIA,PKP1,FABP7,MAGEA6,SERPINB5,KRT5,SOX8,GABRP,KRT16,DSG3,WIF1	19	-1.38787	9.83238e-38	0.397478	7.39038e-08	0.0778285	0.470496	0	0	0	0	0	0
MinER	17	6627,10016,29472,25527,9828,2105,4922,5111,18867,41979,21754,14792,26956,19319,4779,1889,6626,5224,35275,23540,4913,14530,35112,38055,5096	AKR1B10,GABBR2,C8orf46,KIF1A,KRT16,SFRP1,SERPINB5,GABRP,KRT23,PXDNL,PKP1,CDKAL1,SOX8,TTYH1,WIF1,KRT5,MIA,KRT17,SHC4,CRISPLD1,CP,MAGEA6,DSG3,FAM150B,FABP7	25	-1.38777	5.33168e-181	0.400931	7.9722e-44	-0.161479	7.80211e-11	0	0	0	0	0	0
MinER	13	18446,5554,10016,5111,18867,5224,23540,14514,1550,38055,6626,41979,35112,27684,5096,14792,4913,19319,35275,1889,21754,4922,4779,26956	C8orf4,VGLL1,GABBR2,GABRP,KRT23,KRT17,CRISPLD1,CHRM3,PYGB,FAM150B,MIA,PXDNL,DSG3,TFCP2L1,FABP7,CDKAL1,CP,TTYH1,SHC4,KRT5,PKP1,SERPINB5,WIF1,SOX8	24	-1.38712	1.8009e-188	0.40464	1.65242e-46	-0.1543	2.0875e-10	0	0	0	0	0	0
MinER	14	6547,13631,14514,19167,21754,4922,6964,26956,3793,4335,38055,9384,4801,35275,4952,9820,23540,5111,5096,4913,5224,18867,28441,1889,9828,19319,6626,35112,4779	LDB2,KRT81,CHRM3,RNF128,PKP1,SERPINB5,CDH19,SOX8,LAMA3,S100A2,FAM150B,KRT14,KRT15,SHC4,MSLN,KLK10,CRISPLD1,GABRP,FABP7,CP,KRT17,KRT23,OSR1,KRT5,KRT16,TTYH1,MIA,DSG3,WIF1	29	-1.38625	8.13355e-132	0.446734	3.63695e-39	-0.0681516	0.0200955	0	0	0	0	1	0.01
MinER	10	34789,10016,2105,22096,9868,10554,35112,10989,4779,6964,19099,14514,26956,4922,5096,14530,4801,21754,1889,18867,6626,23540,4913,35275,38055,19319,9828,5224,5111	DMD,GABBR2,SFRP1,LOC286434,SOX10,CTAG1A,DSG3,TRIM29,WIF1,CDH19,PPARGC1A,CHRM3,SOX8,SERPINB5,FABP7,MAGEA6,KRT15,PKP1,KRT5,KRT23,MIA,CRISPLD1,CP,SHC4,FAM150B,TTYH1,KRT16,KRT17,GABRP	29	-1.38616	8.05359e-146	0.410393	6.39709e-37	-0.144374	2.08634e-07	0	0	0	0	0	0
MinER	2	27829,17244,41720,14514,4703,9868,21754,4922,15646,26956,14530,27684,38055,4801,35275,23540,5111,5096,1889,9828,19319,6626,35112	MED30,CTAG1A,HECTD1,CHRM3,COL17A1,SOX10,PKP1,SERPINB5,CTAG2,SOX8,MAGEA6,TFCP2L1,FAM150B,KRT15,SHC4,CRISPLD1,GABRP,FABP7,KRT5,KRT16,TTYH1,MIA,DSG3	23	-1.38591	2.19229e-158	0.446438	4.60142e-47	-0.148912	2.2019e-08	0	0	0	0	0	0
MinER	9	22999,23587,19917,35275,6223,3705,5111,13942,4779,1889,21754,35112,33043,14530,38055,23540,9828,6626,4922,26956,5096,19319	EHF,TMEM108,EPHX3,SHC4,PTX3,FGFR2,GABRP,TUBB2B,WIF1,KRT5,PKP1,DSG3,PPP4R4,MAGEA6,FAM150B,CRISPLD1,KRT16,MIA,SERPINB5,SOX8,FABP7,TTYH1	22	-1.38554	9.98219e-183	0.427185	4.64374e-50	-0.171182	3.91926e-12	0	0	0	0	0	0
MinER	7	10076,3034,4779,9714,26956,14530,13181,14514,35275,12693,9828,19319,27684,9820,9384,5096,6626,21754,18867,6373,4913,23540,1889,5224,35112,38055,4922,5111	RAPGEF3,CAPN6,WIF1,S100B,SOX8,MAGEA6,FOXC1,CHRM3,SHC4,OLFM4,KRT16,TTYH1,TFCP2L1,KLK10,KRT14,FABP7,MIA,PKP1,KRT23,FOXD1,CP,CRISPLD1,KRT5,KRT17,DSG3,FAM150B,SERPINB5,GABRP	28	-1.38457	1.34178e-136	0.382733	2.08545e-30	-0.139854	1.15087e-06	0	0	0	0	0	0
MinER	10	32407,3034,29472,9828,4801,2105,20528,4922,5111,18867,41979,21754,14792,26956,4779,1889,6626,35275,23540,4913,14530,35112,38055,5096	SIAH1,CAPN6,C8orf46,KRT16,KRT15,SFRP1,ELF5,SERPINB5,GABRP,KRT23,PXDNL,PKP1,CDKAL1,SOX8,WIF1,KRT5,MIA,SHC4,CRISPLD1,CP,MAGEA6,DSG3,FAM150B,FABP7	24	-1.38424	6.0615e-147	0.443934	2.83109e-43	-0.191919	4.09583e-12	0	0	0	0	0	0
MinER	5	9476,3034,23925,10989,35275,14530,10016,1889,5096,4913,6626,41979,12693,28441,5111,9828,21754,38055,23540,4922,35112	SERPINA5,CAPN6,HORMAD1,TRIM29,SHC4,MAGEA6,GABBR2,KRT5,FABP7,CP,MIA,PXDNL,OLFM4,OSR1,GABRP,KRT16,PKP1,FAM150B,CRISPLD1,SERPINB5,DSG3	21	-1.38361	3.94577e-51	0.244224	7.89545e-05	0.0193472	0.830856	0	0	0	0	0	0
MinER	19	5425,40815,15646,5224,41979,4952,43147,4779,9820,29167,21754,35275,5096,4922,9384,14514,9828,10554,35112,1889,26956,23540,19319,6626,5111,38055	GRIA2,GINS4,CTAG2,KRT17,PXDNL,MSLN,NPW,WIF1,KLK10,KANK4,PKP1,SHC4,FABP7,SERPINB5,KRT14,CHRM3,KRT16,CTAG1A,DSG3,KRT5,SOX8,CRISPLD1,TTYH1,MIA,GABRP,FAM150B	26	-1.38352	8.94669e-178	0.423012	6.48132e-48	-0.0924917	0.000211466	0	0	0	0	0	0
MinER	5	6571,19099,15646,31813,5224,4952,29167,21754,35275,4335,5096,4922,18867,14514,9828,27684,33043,35112,1889,26956,14530,23540,19319,6626,5111	UGT2B4,PPARGC1A,CTAG2,GJB6,KRT17,MSLN,KANK4,PKP1,SHC4,S100A2,FABP7,SERPINB5,KRT23,CHRM3,KRT16,TFCP2L1,PPP4R4,DSG3,KRT5,SOX8,MAGEA6,CRISPLD1,TTYH1,MIA,GABRP	25	-1.38272	4.60242e-219	0.379442	2.68518e-48	-0.0710789	0.00143338	0	0	0	0	0	0
MinER	5	7309,17244,15646,43147,5111,26956,14530,9828,19319,38055,5096,1889,6626,35275,21754,23540	CYP2A6,CTAG1A,CTAG2,NPW,GABRP,SOX8,MAGEA6,KRT16,TTYH1,FAM150B,FABP7,KRT5,MIA,SHC4,PKP1,CRISPLD1	16	-1.38127	2.37316e-44	0.426183	2.38734e-10	0.0804958	0.411502	0	0	0	0	0	0
MinER	14	9277,9159,6964,1550,20528,23695,5111,38055,4952,35275,9828,18867,10989,21754,4922,4779,23540,5096,6626,26956,5224,35112,19319,1889	PEG3,KRT6A,CDH19,PYGB,ELF5,C19orf33,GABRP,FAM150B,MSLN,SHC4,KRT16,KRT23,TRIM29,PKP1,SERPINB5,WIF1,CRISPLD1,FABP7,MIA,SOX8,KRT17,DSG3,TTYH1,KRT5	24	-1.38113	1.20093e-134	0.437834	8.7396e-39	-0.213752	1.49156e-13	0	0	0	0	0	0
MinER	14	6571,22988,15646,9294,1889,26956,17905,4922,9828,28441,19099,23540,17244,5111,6626,18867,21754,5096,4913,5224,35275,35112,19319	UGT2B4,HEY2,CTAG2,SFN,KRT5,SOX8,PHLDA1,SERPINB5,KRT16,OSR1,PPARGC1A,CRISPLD1,CTAG1A,GABRP,MIA,KRT23,PKP1,FABP7,CP,KRT17,SHC4,DSG3,TTYH1	23	-1.38079	1.17862e-182	0.331084	3.99181e-31	-0.0772674	0.00165013	0	0	0	0	0	0
MinER	17	7208,5097,15642,23540,9828,1889,9868,27684,28441,35112,10016,35275,10989,5224,4922,5111,41979,4779,14514,38055,19319,6626,21754	KCNJ3,FABP7,VGLL1,CRISPLD1,KRT16,KRT5,SOX10,TFCP2L1,OSR1,DSG3,GABBR2,SHC4,TRIM29,KRT17,SERPINB5,GABRP,PXDNL,WIF1,CHRM3,FAM150B,TTYH1,MIA,PKP1	23	-1.37951	7.43343e-124	0.449836	1.23946e-37	-0.154756	2.91703e-07	0	0	0	0	0	0
MinER	12	19178,5097,21754,34509,3705,27684,6395,6964,9828,19319,4801,4779,14792,38055,6626,23540,35275,9868,5224,4913,4922,1889,26956,5111,35112,14530	TSPAN12,FABP7,PKP1,GALNT13,FGFR2,TFCP2L1,EXTL1,CDH19,KRT16,TTYH1,KRT15,WIF1,CDKAL1,FAM150B,MIA,CRISPLD1,SHC4,SOX10,KRT17,CP,SERPINB5,KRT5,SOX8,GABRP,DSG3,MAGEA6	26	-1.37945	4.54433e-164	0.395981	3.31341e-39	-0.130849	4.79416e-07	0	0	0	0	0	0
MinER	19	31844,23588,5096,14792,22988,5111,21754,4922,27684,6626,26956,38055,14530,19319,9868	CLEC3A,TMEM108,FABP7,CDKAL1,HEY2,GABRP,PKP1,SERPINB5,TFCP2L1,MIA,SOX8,FAM150B,MAGEA6,TTYH1,SOX10	15	-1.37917	9.34982e-187	0.458936	3.54808e-59	-0.253777	1.70717e-25	0	0	0	0	0	0
MinER	25	6570,13377,39146,5096,10016,18867,12693,28441,6626,41979,13631,1889,21754,19319,23540,4922,35275,26956,4913,9828,38055,5111,35112	CYP24A1,SOSTDC1,LOC728190,FABP7,GABBR2,KRT23,OLFM4,OSR1,MIA,PXDNL,KRT81,KRT5,PKP1,TTYH1,CRISPLD1,SERPINB5,SHC4,SOX8,CP,KRT16,FAM150B,GABRP,DSG3	23	-1.37896	2.80811e-147	0.387822	7.49157e-34	-0.130207	2.22125e-06	0	0	0	0	0	0
MinER	2	10016,11616,38882,12693,26956,14530,2105,4922,35112,5111,4779,19319,38055,35275,23540,5096,6626,1889,21754	GABBR2,CTAG1A,SLC30A4,OLFM4,SOX8,MAGEA6,SFRP1,SERPINB5,DSG3,GABRP,WIF1,TTYH1,FAM150B,SHC4,CRISPLD1,FABP7,MIA,KRT5,PKP1	19	-1.37876	9.01285e-39	0.291233	5.33411e-05	0.21489	0.0418539	0	0	0	0	0	0
MinER	19	13353,4335,13440,14216,6964,35275,29167,20336,26956,13631,6626,9384,1550,18867,21754,19319,5096,35112,4801,9820,28441,14514,5111,4913,4779,5224,38055,23540,9828,4922,1889	MUC5B,S100A2,LAMA2,CSPG4,CDH19,SHC4,KANK4,CYP39A1,SOX8,KRT81,MIA,KRT14,PYGB,KRT23,PKP1,TTYH1,FABP7,DSG3,KRT15,KLK10,OSR1,CHRM3,GABRP,CP,WIF1,KRT17,FAM150B,CRISPLD1,KRT16,SERPINB5,KRT5	31	-1.3787	4.03879e-143	0.425568	3.3345e-39	-0.0814007	0.00354862	0	0	0	0	0	0
MinER	3	24271,15642,21754,14530,6223,19099,32605,14792,26956,4952,14514,5224,9828,4801,29167,19319,4779,18867,33043,23540,4922,35275,35112,4913,5111,6626,38055,5096,1889	PCDHA1,VGLL1,PKP1,MAGEA6,PTX3,PPARGC1A,ZNF684,CDKAL1,SOX8,MSLN,CHRM3,KRT17,KRT16,KRT15,KANK4,TTYH1,WIF1,KRT23,PPP4R4,CRISPLD1,SERPINB5,SHC4,DSG3,CP,GABRP,MIA,FAM150B,FABP7,KRT5	29	-1.37864	7.80767e-193	0.421276	5.41906e-52	-0.132986	2.39736e-08	0	0	0	0	0	0
MinER	11	33001,12693,10667,22958,5118,1889,26956,4922,9828,9868,4779,6373,23540,5111,6626,38055,18867,21754,5096,14530,35275,35112,19319	NUP62CL,OLFM4,KYNU,BCL11A,KIT,KRT5,SOX8,SERPINB5,KRT16,SOX10,WIF1,FOXD1,CRISPLD1,GABRP,MIA,FAM150B,KRT23,PKP1,FABP7,MAGEA6,SHC4,DSG3,TTYH1	23	-1.37746	7.10004e-135	0.335782	9.25239e-24	-0.218882	3.16604e-14	0	0	0	0	0	0
MinER	10	5871,3034,15642,33337,29472,9828,35112,35275,5096,1889,14792,4779,5111,21754,23540,4922,18867,6626,26956,38055	TRAF3IP3,CAPN6,VGLL1,C13orf38,C8orf46,KRT16,DSG3,SHC4,FABP7,KRT5,CDKAL1,WIF1,GABRP,PKP1,CRISPLD1,SERPINB5,KRT23,MIA,SOX8,FAM150B	20	-1.37708	4.52045e-130	0.494209	2.20683e-47	-0.188229	1.45895e-10	0	0	0	0	0	0
MinER	1	26111,5096,43938,38887,38055,6373,10989,2105,19319,18867,9828,21754,9384,9868,35112,6626,14530,26956,9820,14514,5111,4922,4913,1889,4779,35275,23540	C20orf114,FABP7,ALDOB,LOC645323,FAM150B,FOXD1,TRIM29,SFRP1,TTYH1,KRT23,KRT16,PKP1,KRT14,SOX10,DSG3,MIA,MAGEA6,SOX8,KLK10,CHRM3,GABRP,SERPINB5,CP,KRT5,WIF1,SHC4,CRISPLD1	27	-1.37671	1.46942e-151	0.373248	1.62785e-32	-0.0944754	0.000477293	0	0	0	0	0	0
MinER	1	23928,5096,6865,26040,21754,6223,26956,5224,9828,4801,10554,19319,4779,23540,4922,35275,35112,5111,6626	ANKRD30A,FABP7,SCGB1D2,LONRF2,PKP1,PTX3,SOX8,KRT17,KRT16,KRT15,CTAG1A,TTYH1,WIF1,CRISPLD1,SERPINB5,SHC4,DSG3,GABRP,MIA	19	-1.37617	8.59855e-116	0.235469	6.99516e-11	-0.0800919	0.010181	0	0	0	0	0	0
MinER	24	5552,13942,23587,17244,15646,9868,26956,23540,9828,4922,9968,35112,14530,19319,5096,5224,38055,6626,5111,21754,1889	RYR1,TUBB2B,TMEM108,CTAG1A,CTAG2,SOX10,SOX8,CRISPLD1,KRT16,SERPINB5,MAGEA3,DSG3,MAGEA6,TTYH1,FABP7,KRT17,FAM150B,MIA,GABRP,PKP1,KRT5	21	-1.37617	3.60824e-145	0.431602	5.56726e-41	-0.182063	4.86903e-11	0	0	0	0	0	0
MinER	14	20024,7175,10554,26956,4922,5096,14530,15646,21754,6626,23540,35275,38055,19319,9828,5224,5111	EPB41L4A,POU2F3,CTAG1A,SOX8,SERPINB5,FABP7,MAGEA6,CTAG2,PKP1,MIA,CRISPLD1,SHC4,FAM150B,TTYH1,KRT16,KRT17,GABRP	17	-1.37605	1.67663e-156	0.495014	2.36245e-57	-0.158783	2.37364e-09	0	0	0	0	0	0
MinER	8	32277,20528,29037,21754,4922,26956,14530,6223,27684,38055,4801,35275,9820,14792,23540,5111,5096,1889,9828,19319,6626,35112,4779	DSEL,ELF5,CAMSAP1,PKP1,SERPINB5,SOX8,MAGEA6,PTX3,TFCP2L1,FAM150B,KRT15,SHC4,KLK10,CDKAL1,CRISPLD1,GABRP,FABP7,KRT5,KRT16,TTYH1,MIA,DSG3,WIF1	23	-1.37593	1.29709e-144	0.481722	2.72013e-50	-0.198169	9.24743e-13	0	0	0	0	0	0
MinER	8	28693,20528,19917,6079,35275,5507,6223,5111,4779,41979,1889,21754,5224,35112,38055,4913,18867,23540,9828,6626,4922,26956,5096,19319	VWA1,ELF5,EPHX3,LEFTY2,SHC4,NPY1R,PTX3,GABRP,WIF1,PXDNL,KRT5,PKP1,KRT17,DSG3,FAM150B,CP,KRT23,CRISPLD1,KRT16,MIA,SERPINB5,SOX8,FABP7,TTYH1	24	-1.3759	2.43717e-165	0.439428	2.32559e-48	-0.128021	7.09549e-07	0	0	0	0	0	0
MinER	20	6209,3705,9868,26040,7213,10554,35112,4779,6964,14514,26956,4922,5096,14530,4801,33043,21754,6626,23540,35275,38055,19319,9828,5224,5111	SLC26A3,FGFR2,SOX10,LONRF2,DLX2,CTAG1A,DSG3,WIF1,CDH19,CHRM3,SOX8,SERPINB5,FABP7,MAGEA6,KRT15,PPP4R4,PKP1,MIA,CRISPLD1,SHC4,FAM150B,TTYH1,KRT16,KRT17,GABRP	25	-1.37527	4.53611e-187	0.353653	2.30246e-36	-0.10834	7.27076e-06	0	0	0	0	0	0
MinER	10	39775,3034,27198,5470,9828,5111,18867,38055,6373,6626,35112,27684,4913,15642,1889,21754,4922,4779,26956	DACH2,CAPN6,LMO4,IL1R2,KRT16,GABRP,KRT23,FAM150B,FOXD1,MIA,DSG3,TFCP2L1,CP,VGLL1,KRT5,PKP1,SERPINB5,WIF1,SOX8	19	-1.37505	1.011e-129	0.454549	1.91949e-40	-0.0831483	0.00458542	0	0	0	0	0	0
MinER	6	20217,13631,1550,14498,4335,28441,23540,13600,2445,4779,9820,5224,27684,35112,29167,14514,21754,38055,26956,18867,5111,35275,4913,9384,19319,5096,4922,9828,1889,6626	GPR88,KRT81,PYGB,KRT6A,S100A2,OSR1,CRISPLD1,KRT6B,SERPINA3,WIF1,KLK10,KRT17,TFCP2L1,DSG3,KANK4,CHRM3,PKP1,FAM150B,SOX8,KRT23,GABRP,SHC4,CP,KRT14,TTYH1,FABP7,SERPINB5,KRT16,KRT5,MIA	30	-1.37503	3.99693e-145	0.387748	1.5888e-33	-0.10011	0.000292906	0	0	0	0	0	0
MinER	5	32096,3034,27212,40220,2105,1889,26956,4922,9828,4779,6373,23540,5111,6626,38055,18867,21754,5096,4913,5224,35275,35112	PCDH20,CAPN6,DNAJC18,TMEM213,SFRP1,KRT5,SOX8,SERPINB5,KRT16,WIF1,FOXD1,CRISPLD1,GABRP,MIA,FAM150B,KRT23,PKP1,FABP7,CP,KRT17,SHC4,DSG3	22	-1.37445	2.7484e-129	0.394602	6.54869e-31	-0.123351	2.68801e-05	0	0	0	0	0	0
MinER	7	6751,3034,13259,4108,2445,7242,21754,9820,9384,27684,18867,28441,9828,15642,4779,38055,14514,6626,6373,23540,35275,5096,5224,4913,4922,1889,26956,5111,35112	HCG4,CAPN6,TMEM158,MAOB,SERPINA3,PTGFR,PKP1,KLK10,KRT14,TFCP2L1,KRT23,OSR1,KRT16,VGLL1,WIF1,FAM150B,CHRM3,MIA,FOXD1,CRISPLD1,SHC4,FABP7,KRT17,CP,SERPINB5,KRT5,SOX8,GABRP,DSG3	29	-1.3737	1.24942e-141	0.383021	4.92757e-32	-0.0852629	0.00230264	0	0	0	0	0	0
MinER	2	9513,10554,33874,43147,15646,5096	HLA-DQB1,CTAG1A,TNRC6A,NPW,CTAG2,FABP7	6	-1.37082	4.83073e-249	0.188252	3.36415e-15	0.0617156	0.00275848	0	0	0	0	0	0
MinER	2	31628,10554,19881,35112,9968,21754,38055,29167,4779,26956,4952,14514,6373,14530,4922,23540,35275,5111,4913,9828,4801,1889,19319,6626,18867,5096,5224	LOC642864,CTAG1A,AIPL1,DSG3,MAGEA3,PKP1,FAM150B,KANK4,WIF1,SOX8,MSLN,CHRM3,FOXD1,MAGEA6,SERPINB5,CRISPLD1,SHC4,GABRP,CP,KRT16,KRT15,KRT5,TTYH1,MIA,KRT23,FABP7,KRT17	27	-1.36909	1.34143e-184	0.442128	3.08014e-55	-0.100663	3.2212e-05	0	0	0	0	0	0
MinER	12	6588,16533,10554,6626,4801,5096,26040,9868,23540,35275,21754,19319,5111,4922,26956	MGAM,TOX3,CTAG1A,MIA,KRT15,FABP7,LONRF2,SOX10,CRISPLD1,SHC4,PKP1,TTYH1,GABRP,SERPINB5,SOX8	15	-1.3688	5.41279e-152	0.422503	1.21389e-41	-0.215853	1.01738e-15	0	0	0	0	0	0
MinER	5	4216,17244,35781,14498,19099,26956,4922,5096,14530,4801,15646,21754,1889,18867,6626,23540,35275,19319,9828,5224,5111	GSTM4,CTAG1A,PPTC7,KRT6A,PPARGC1A,SOX8,SERPINB5,FABP7,MAGEA6,KRT15,CTAG2,PKP1,KRT5,KRT23,MIA,CRISPLD1,SHC4,TTYH1,KRT16,KRT17,GABRP	21	-1.36874	2.7749e-188	0.40538	8.10897e-48	-0.0719478	0.00265921	0	0	0	0	0	0
MinER	6	33590,5470,5111,13942,38055,26956,4918,27684,21754,6626,1889,4922,14530,9828,4779,5096,23540	LOC642776,IL1R2,GABRP,TUBB2B,FAM150B,SOX8,DCX,TFCP2L1,PKP1,MIA,KRT5,SERPINB5,MAGEA6,KRT16,WIF1,FABP7,CRISPLD1	17	-1.36821	1.44926e-132	0.453517	1.52679e-41	-0.224504	8.04363e-15	0	0	0	0	0	0
MinER	4	9756,21754,9828,14792,27752,20336,15642,26956,27684,4922,18867,1889,38055,5111,14530,35112,6626,19319,35275	HLA-DRB4,PKP1,KRT16,CDKAL1,LOC100190939,CYP39A1,VGLL1,SOX8,TFCP2L1,SERPINB5,KRT23,KRT5,FAM150B,GABRP,MAGEA6,DSG3,MIA,TTYH1,SHC4	19	-1.36726	3.50986e-33	0.378218	1.28217e-06	0.202492	0.076289	0	0	0	0	0	0
MinER	7	9312,5097,10554,35112,10989,14498,4779,6964,14514,26956,4922,28441,9820,4801,21754,1889,1550,18867,6626,23540,4913,35275,38055,19319,9828,5224,5111	TFPI2,FABP7,CTAG1A,DSG3,TRIM29,KRT6A,WIF1,CDH19,CHRM3,SOX8,SERPINB5,OSR1,KLK10,KRT15,PKP1,KRT5,PYGB,KRT23,MIA,CRISPLD1,CP,SHC4,FAM150B,TTYH1,KRT16,KRT17,GABRP	27	-1.36616	1.91639e-147	0.381601	1.86235e-33	-0.117752	1.54098e-05	0	0	0	0	0	0
MinER	16	15086,7175,15642,18867,5108,6626,35112,9828,4913,5111,5096,23540,21754,35275,4922,14792,4779,1889,38055,5224,26956	PTPN20A,POU2F3,VGLL1,KRT23,ORM1,MIA,DSG3,KRT16,CP,GABRP,FABP7,CRISPLD1,PKP1,SHC4,SERPINB5,CDKAL1,WIF1,KRT5,FAM150B,KRT17,SOX8	21	-1.3659	4.74788e-117	0.432314	1.23645e-33	-0.208875	1.19275e-11	0	0	0	0	0	0
MinER	12	27124,5097,26956,14530,13181,14514,9968,35275,15646,11616,9828,19319,6626,21754,23540,1889,5224,9868,35112,38055,4922,5111	DNALI1,FABP7,SOX8,MAGEA6,FOXC1,CHRM3,MAGEA3,SHC4,CTAG2,CTAG1A,KRT16,TTYH1,MIA,PKP1,CRISPLD1,KRT5,KRT17,SOX10,DSG3,FAM150B,SERPINB5,GABRP	22	-1.36492	7.22724e-159	0.440534	2.20438e-47	-0.146172	2.3248e-08	0	0	0	0	0	0
MinER	7	42727,17244,5188,19319,9828,21754,15646,9384,9868,35112,6626,26040,14530,26956,5111,4922,5096,1889,35275,23540	ATP11C,CTAG1A,SGCB,TTYH1,KRT16,PKP1,CTAG2,KRT14,SOX10,DSG3,MIA,LONRF2,MAGEA6,SOX8,GABRP,SERPINB5,FABP7,KRT5,SHC4,CRISPLD1	20	-1.36486	2.87412e-141	0.448394	1.54591e-43	-0.17155	7.36233e-10	0	0	0	0	0	0
MinER	22	7222,6381,10554,5096,6626,41979,23540,4922,35275,26956,9868,9828,5111,35112,14530	HIST1H2AG,CRLF1,CTAG1A,FABP7,MIA,PXDNL,CRISPLD1,SERPINB5,SHC4,SOX8,SOX10,KRT16,GABRP,DSG3,MAGEA6	15	-1.36476	1.40418e-133	0.398928	5.03625e-33	-0.151211	1.35184e-07	0	0	0	0	0	0
MinER	9	6133,38466,15642,9828,20336,6964,35275,13600,10989,5111,35112,9820,19319,5096,14514,4922,28441,38055,5224,21754,26956,4913,23540,6626	WT1,TMEM71,VGLL1,KRT16,CYP39A1,CDH19,SHC4,KRT6B,TRIM29,GABRP,DSG3,KLK10,TTYH1,FABP7,CHRM3,SERPINB5,OSR1,FAM150B,KRT17,PKP1,SOX8,CP,CRISPLD1,MIA	24	-1.36455	8.03748e-125	0.481118	5.77176e-44	-0.159533	8.02591e-08	0	0	0	0	0	0
MinER	7	1894,13631,13377,19167,15642,18867,27281,35275,28441,6626,4913,35112,23540,5111,4922,1889,5096	SCCPDH,KRT81,SOSTDC1,RNF128,VGLL1,KRT23,MUC15,SHC4,OSR1,MIA,CP,DSG3,CRISPLD1,GABRP,SERPINB5,KRT5,FABP7	17	-1.36243	8.98576e-90	0.4565	8.32639e-29	-0.190161	7.21417e-08	0	0	0	0	0	0
MinER	3	29923,11616,33874,6373,2105,43147,19319,18867,9828,21754,15646,9384,9868,35112,6626,14530,26956,9820,5111,4922,5096,4913,1889,4779,35275,23540	KLF12,CTAG1A,TNRC6A,FOXD1,SFRP1,NPW,TTYH1,KRT23,KRT16,PKP1,CTAG2,KRT14,SOX10,DSG3,MIA,MAGEA6,SOX8,KLK10,GABRP,SERPINB5,FABP7,CP,KRT5,WIF1,SHC4,CRISPLD1	26	-1.36229	8.89533e-149	0.405628	4.46185e-38	-0.0808679	0.00276766	0	0	0	0	0	0
MinER	1	4779,10554,13947,17905,3793,10989,18867,35112,14530,4913,19319,9868,5224,6964,21754,1889,26956,41979,5111,9828,5096,23540,38055,4922,6626,35275	WIF1,CTAG1A,TDRD3,PHLDA1,LAMA3,TRIM29,KRT23,DSG3,MAGEA6,CP,TTYH1,SOX10,KRT17,CDH19,PKP1,KRT5,SOX8,PXDNL,GABRP,KRT16,FABP7,CRISPLD1,FAM150B,SERPINB5,MIA,SHC4	26	-1.36107	1.56583e-43	0.304914	4.89619e-06	0.146444	0.133638	0	0	0	0	0	0
MinER	9	7981,6381,5096,14792,22988,5111,21754,23540,4922,27684,18867,6626,26956,38055,14530,19319,5224	CST5,CRLF1,FABP7,CDKAL1,HEY2,GABRP,PKP1,CRISPLD1,SERPINB5,TFCP2L1,KRT23,MIA,SOX8,FAM150B,MAGEA6,TTYH1,KRT17	17	-1.35935	1.29644e-192	0.444836	3.69511e-59	-0.168345	8.35427e-13	0	0	0	0	0	0
MinER	4	25318,15646,19917,9968,35275,6414,5111,41979,1889,21754,6373,5224,35112,9868,14530,38055,4913,18867,23540,9828,6626,4922,26956,5096,19319	WWC3,CTAG2,EPHX3,MAGEA3,SHC4,PDK3,GABRP,PXDNL,KRT5,PKP1,FOXD1,KRT17,DSG3,SOX10,MAGEA6,FAM150B,CP,KRT23,CRISPLD1,KRT16,MIA,SERPINB5,SOX8,FABP7,TTYH1	25	-1.3587	9.04331e-198	0.388246	5.69938e-47	-0.139861	1.58427e-09	0	0	0	0	0	0
MinER	4	40739,17244,13563,6626,6373,9828,9868,12693,14530,27684,1889,35275,26956,35112,5096,41979,4922,19319,5111,21754,23540,38055	HERC1,CTAG1A,INPP5B,MIA,FOXD1,KRT16,SOX10,OLFM4,MAGEA6,TFCP2L1,KRT5,SHC4,SOX8,DSG3,FABP7,PXDNL,SERPINB5,TTYH1,GABRP,PKP1,CRISPLD1,FAM150B	22	-1.35807	8.9944e-49	0.305241	1.03298e-06	0.0185127	0.839348	0	0	0	0	0	0
MinER	19	31422,23900,15646,26040,9820,5224,11616,35112,21754,38055,26956,5111,35275,4952,19319,5096,14530,4922,9828,1889,6626	C8orf34,FGFBP2,CTAG2,LONRF2,KLK10,KRT17,CTAG1A,DSG3,PKP1,FAM150B,SOX8,GABRP,SHC4,MSLN,TTYH1,FABP7,MAGEA6,SERPINB5,KRT16,KRT5,MIA	21	-1.35489	4.44703e-146	0.510671	1.86432e-58	-0.12409	4.86944e-06	0	0	0	0	0	0
MinER	21	39190,14792,10554,19099,1889,10687,9820,5096,6626,15646,5111,9828,19319,21754,38055,23540,4922,35112,26956	HOTAIR,CDKAL1,CTAG1A,PPARGC1A,KRT5,NRTN,KLK10,FABP7,MIA,CTAG2,GABRP,KRT16,TTYH1,PKP1,FAM150B,CRISPLD1,SERPINB5,DSG3,SOX8	19	-1.35488	2.39244e-39	0.397813	1.65363e-08	0.0811244	0.430201	0	0	0	0	0	0
MinER	5	21591,17244,15026,6414,35774,12693,26956,21754,9868,5096,35275,1889,14530,38055,4922,35112,23540,5111,9828,19319,6626	NLRP2,CTAG1A,MCF2L2,PDK3,TSLP,OLFM4,SOX8,PKP1,SOX10,FABP7,SHC4,KRT5,MAGEA6,FAM150B,SERPINB5,DSG3,CRISPLD1,GABRP,KRT16,TTYH1,MIA	21	-1.35398	2.72643e-145	0.369084	1.71039e-31	-0.271272	2.72931e-23	0	0	0	0	0	0
MinER	4	19516,17244,19319,10016,5097,30514,9820,35275,38055,23540,6626,5224,4913,28441,21754,4922,1889,26956,5111,9828,35112,4779	FGG,CTAG1A,TTYH1,GABBR2,FABP7,IRX1,KLK10,SHC4,FAM150B,CRISPLD1,MIA,KRT17,CP,OSR1,PKP1,SERPINB5,KRT5,SOX8,GABRP,KRT16,DSG3,WIF1	22	-1.35383	1.61731e-35	0.277319	0.000189705	0.17165	0.114881	0	0	0	0	0	0
MinER	3	15576,10554,34631,35275,14521,26956,6373,6626,18867,9968,21754,4952,19319,5096,35112,5111,4779,5224,14530,38055,23540,9828,4922,1889	MBNL1,CTAG1A,NCRNA00203,SHC4,MAGEA2,SOX8,FOXD1,MIA,KRT23,MAGEA3,PKP1,MSLN,TTYH1,FABP7,DSG3,GABRP,WIF1,KRT17,MAGEA6,FAM150B,CRISPLD1,KRT16,SERPINB5,KRT5	24	-1.35269	1.18345e-170	0.442074	3.62757e-52	-0.134266	7.48485e-08	0	0	0	0	0	0
MinER	1	10170,5096,4108,2445,21754,9820,9384,27684,9714,18867,28441,9828,19319,15642,4779,30580,38055,10989,14514,6626,6373,23540,5224,4913,4922,1889,26956,5111,35112	LILRB2,FABP7,MAOB,SERPINA3,PKP1,KLK10,KRT14,TFCP2L1,S100B,KRT23,OSR1,KRT16,TTYH1,VGLL1,WIF1,SHC4,FAM150B,TRIM29,CHRM3,MIA,FOXD1,CRISPLD1,KRT17,CP,SERPINB5,KRT5,SOX8,GABRP,DSG3	29	-1.35233	1.19418e-131	0.388567	1.61636e-31	-0.102931	0.000323714	0	0	0	0	0	0
MinER	2	5712,10554,6132,34061,35112,35275,14514,5096,1889,9820,4779,5111,21754,23540,4922,18867,6626,26956,38055,19319,5224	REPS2,CTAG1A,RAD51C,CENPJ,DSG3,SHC4,CHRM3,FABP7,KRT5,KLK10,WIF1,GABRP,PKP1,CRISPLD1,SERPINB5,KRT23,MIA,SOX8,FAM150B,TTYH1,KRT17	21	-1.35186	2.6524e-150	0.418744	1.88384e-41	-0.128278	1.53182e-06	0	0	0	0	0	0
MinER	11	16543,13631,19823,5111,2105,15642,21754,19319,1550,9820,6626,1889,4922,18867,4913,35112,9828,35275,4779,5096,23540	PLCH1,KRT81,SSH3,GABRP,SFRP1,VGLL1,PKP1,TTYH1,PYGB,KLK10,MIA,KRT5,SERPINB5,KRT23,CP,DSG3,KRT16,SHC4,WIF1,FABP7,CRISPLD1	21	-1.34959	1.30974e-106	0.510246	7.26721e-43	-0.179745	1.85574e-08	0	0	0	0	0	0
MinER	11	23928,30514,10554,19319,15646,35275,35112,5111,6626,5096	ANKRD30A,IRX1,CTAG1A,TTYH1,CTAG2,SHC4,DSG3,GABRP,MIA,FABP7	10	-1.34906	4.15065e-92	0.199412	5.82229e-07	-0.0383715	0.265484	0	0	0	0	11	0.11
MinER	6	30420,3034,10554,40220,5096,18867,6373,12693,9384,4108,6626,1889,21754,19319,23540,4922,35275,26956,4913,9868,9828,38055,5111,35112	SCGB3A1,CAPN6,CTAG1A,TMEM213,FABP7,KRT23,FOXD1,OLFM4,KRT14,MAOB,MIA,KRT5,PKP1,TTYH1,CRISPLD1,SERPINB5,SHC4,SOX8,CP,SOX10,KRT16,FAM150B,GABRP,DSG3	24	-1.34877	8.05354e-118	0.373736	2.13983e-26	-0.146577	1.30142e-06	0	0	0	0	0	0
MinER	22	3098,5108,15642,4779,18867,1550,28185,23540,10989,4922,35275,35112,5111,6626,38055,5096,1889	PTPRN2,ORM1,VGLL1,WIF1,KRT23,PYGB,CP,CRISPLD1,TRIM29,SERPINB5,SHC4,DSG3,GABRP,MIA,FAM150B,FABP7,KRT5	17	-1.34876	3.12895e-102	0.372028	8.73326e-23	-0.201576	6.70942e-10	0	0	0	0	0	0
MinER	3	35533,10554,2871,43147,15646,26956,5111,35275,19319,5096,14530,4922,9868,9828,1889,6626	HRCT1,CTAG1A,DHPS,NPW,CTAG2,SOX8,GABRP,SHC4,TTYH1,FABP7,MAGEA6,SERPINB5,SOX10,KRT16,KRT5,MIA	16	-1.34785	5.2966e-144	0.511551	2.20906e-58	-0.107659	7.60706e-05	0	0	0	0	0	0
MinER	18	15059,13942,21754,14530,6223,23588,14792,26956,28304,9828,4801,19319,4779,33043,23540,4922,35275,9868,35112,5111,6626,38055,5096,1889	CNTNAP2,TUBB2B,PKP1,MAGEA6,PTX3,TMEM108,CDKAL1,SOX8,MAP7D2,KRT16,KRT15,TTYH1,WIF1,PPP4R4,CRISPLD1,SERPINB5,SHC4,SOX10,DSG3,GABRP,MIA,FAM150B,FABP7,KRT5	24	-1.34734	1.14298e-165	0.404735	3.83147e-43	-0.17374	6.23665e-12	0	0	0	0	0	0
MinER	3	14332,15642,36785,38466,12693,21754,9868,18867,5096,41979,35275,1889,10016,14514,38055,5224,4779,4913,4922,35112,23540,5111,9828,19319,6626	TAT,VGLL1,RASGEF1C,TMEM71,OLFM4,PKP1,SOX10,KRT23,FABP7,PXDNL,SHC4,KRT5,GABBR2,CHRM3,FAM150B,KRT17,WIF1,CP,SERPINB5,DSG3,CRISPLD1,GABRP,KRT16,TTYH1,MIA	25	-1.34714	2.19509e-125	0.435212	1.96212e-37	-0.20576	2.17639e-12	0	0	0	0	0	0
MinER	11	32218,23695,32717,4922,13353,23540,3793,10989,9868,5096,26956,10554,4801,6626,1889,4913,35275,21754,18867,5111,19319,9828,5224,35112,38055,4779	SLITRK6,C19orf33,UCKL1,SERPINB5,MUC5B,CRISPLD1,LAMA3,TRIM29,SOX10,FABP7,SOX8,CTAG1A,KRT15,MIA,KRT5,CP,SHC4,PKP1,KRT23,GABRP,TTYH1,KRT16,KRT17,DSG3,FAM150B,WIF1	26	-1.34664	1.10752e-135	0.41159	1.76321e-36	-0.149435	1.0173e-07	0	0	0	0	0	0
MinER	11	22930,5470,20528,4108,23718,26956,6373,6626,18867,21754,14792,19319,5096,35112,4801,14514,5111,27684,9868,4779,14530,38055,23540,9828,4922,1889	ZBTB10,IL1R2,ELF5,MAOB,BRUNOL4,SOX8,FOXD1,MIA,KRT23,PKP1,CDKAL1,TTYH1,FABP7,DSG3,KRT15,CHRM3,GABRP,TFCP2L1,SOX10,WIF1,MAGEA6,FAM150B,CRISPLD1,KRT16,SERPINB5,KRT5	26	-1.34637	1.56296e-182	0.387037	8.71199e-44	-0.138551	7.45703e-09	0	0	0	0	0	0
MinER	2	26704,11616,38517,9868,26040,35112,10989,14498,4779,6964,14514,26956,4922,5096,14530,9820,4801,21754,1889,18867,6626,23540,4913,35275,38055,19319,9828,5224,5111	CDCA2,CTAG1A,TTC39C,SOX10,LONRF2,DSG3,TRIM29,KRT6A,WIF1,CDH19,CHRM3,SOX8,SERPINB5,FABP7,MAGEA6,KLK10,KRT15,PKP1,KRT5,KRT23,MIA,CRISPLD1,CP,SHC4,FAM150B,TTYH1,KRT16,KRT17,GABRP	29	-1.34543	8.10212e-170	0.416744	6.98238e-47	-0.102174	4.0181e-05	0	0	0	0	0	0
MinER	1	15086,11616,19319,3055,9820,35275,29296,38055,23540,6626,10989,4913,21754,5096,14530,4922,1889,26956,5111,9828,35112,4779	PTPN20A,CTAG1A,TTYH1,ARNT2,KLK10,SHC4,MFSD4,FAM150B,CRISPLD1,MIA,TRIM29,CP,PKP1,FABP7,MAGEA6,SERPINB5,KRT5,SOX8,GABRP,KRT16,DSG3,WIF1	22	-1.34519	2.50871e-35	0.432602	5.9603e-09	0.0969074	0.371619	0	0	0	0	0	0
MinER	5	8548,13631,1889,17244,2573,29167,6626,30580,4108,9384,9714,4913,4801,5096,35112,41979,9828,23540,14514,38055,21754,5224,19319,5111,4779,4922,26956,18867	PPARG,KRT81,KRT5,CTAG1A,TRIM29,KANK4,MIA,SHC4,MAOB,KRT14,S100B,CP,KRT15,FABP7,DSG3,PXDNL,KRT16,CRISPLD1,CHRM3,FAM150B,PKP1,KRT17,TTYH1,GABRP,WIF1,SERPINB5,SOX8,KRT23	28	-1.34485	7.1685e-130	0.377581	8.89149e-30	-0.115081	5.99775e-05	0	0	0	0	0	0
MinER	17	2763,13942,7213,10554,26956,4922,5096,14530,4801,33043,15646,21754,6626,23540,35275,38055,19319,9828,5224,5111	STK17A,TUBB2B,DLX2,CTAG1A,SOX8,SERPINB5,FABP7,MAGEA6,KRT15,PPP4R4,CTAG2,PKP1,MIA,CRISPLD1,SHC4,FAM150B,TTYH1,KRT16,KRT17,GABRP	20	-1.34358	1.68019e-162	0.431886	4.17159e-48	-0.119052	2.8785e-06	0	0	0	0	0	0
MinER	28	26111,31813,5111,23687,6223,9868,23540,38055,10016,12693,9828,35275,21754,5096,4922,1889,26956,19319,4779	C20orf114,GJB6,GABRP,C2orf40,PTX3,SOX10,CRISPLD1,FAM150B,GABBR2,OLFM4,KRT16,SHC4,PKP1,FABP7,SERPINB5,KRT5,SOX8,TTYH1,WIF1	19	-1.34146	6.25984e-137	0.42715	8.94727e-40	-0.165873	2.532e-09	0	0	0	0	0	0
MinER	9	5892,23587,5096,38055,5224,6964,35275,14792,4913,14514,21754,9820,23540,26956,5111,19319,4922,35112,9828	PCSK1,TMEM108,FABP7,FAM150B,KRT17,CDH19,SHC4,CDKAL1,CP,CHRM3,PKP1,KLK10,CRISPLD1,SOX8,GABRP,TTYH1,SERPINB5,DSG3,KRT16	19	-1.34118	5.04886e-46	0.360233	1.69906e-08	0.126055	0.176328	0	0	0	0	0	0
MinER	14	18407,13631,18785,9406,27684,2445,4922,5096,9828,28441,19319,5224,2105,4779,10989,26956,1550,29167,35275,38055,5111,23540,4913,14514,18867,6626,9384,21754,1889,35112	TRPS1,KRT81,FOSL2,MALL,TFCP2L1,SERPINA3,SERPINB5,FABP7,KRT16,OSR1,TTYH1,KRT17,SFRP1,WIF1,TRIM29,SOX8,PYGB,KANK4,SHC4,FAM150B,GABRP,CRISPLD1,CP,CHRM3,KRT23,MIA,KRT14,PKP1,KRT5,DSG3	30	-1.34083	4.28971e-141	0.345762	1.42008e-27	-0.0887844	0.00117382	0	0	0	0	0	0
MinER	7	19970,12693,1099,20528,9868,5507,5111,6373,3034,38055,15642,35275,9828,18867,10989,21754,4922,4779,23540,5096,6626,26956,35112,4913,1889	NOD2,OLFM4,LDHB,ELF5,SOX10,NPY1R,GABRP,FOXD1,CAPN6,FAM150B,VGLL1,SHC4,KRT16,KRT23,TRIM29,PKP1,SERPINB5,WIF1,CRISPLD1,FABP7,MIA,SOX8,DSG3,CP,KRT5	25	-1.34077	7.42068e-115	0.425055	4.12614e-33	-0.184588	1.48214e-09	0	0	0	0	0	0
MinER	10	20939,5470,5111,30918,29472,3705,6373,3034,38055,15642,9828,18867,10989,21754,4922,4779,23540,5096,6626,26956,35112,4913,1889	TEX14,IL1R2,GABRP,LOC169834,C8orf46,FGFR2,FOXD1,CAPN6,FAM150B,VGLL1,KRT16,KRT23,TRIM29,PKP1,SERPINB5,WIF1,CRISPLD1,FABP7,MIA,SOX8,DSG3,CP,KRT5	23	-1.34022	6.83171e-151	0.503588	4.74179e-60	-0.135225	3.03155e-07	0	0	0	0	0	0
MinER	11	3356,12693,11616,19319,5097,35275,38055,15646,23540,6626,21754,14530,4922,1889,26956,9868,5111,9828,35112	C16orf35,OLFM4,CTAG1A,TTYH1,FABP7,SHC4,FAM150B,CTAG2,CRISPLD1,MIA,PKP1,MAGEA6,SERPINB5,KRT5,SOX8,SOX10,GABRP,KRT16,DSG3	19	-1.33991	4.21992e-37	0.356971	6.93309e-07	0.105033	0.317711	0	0	0	0	0	0
MinER	22	15859,10016,15642,41970,18867,28441,6626,35112,10989,38518,9828,4913,5111,5096,23540,21754,35275,4922,1889,38055,26956	IGLL3,GABBR2,VGLL1,QRSL1,KRT23,OSR1,MIA,DSG3,TRIM29,MGP,KRT16,CP,GABRP,FABP7,CRISPLD1,PKP1,SHC4,SERPINB5,KRT5,FAM150B,SOX8	21	-1.33855	1.40653e-122	0.425968	1.421e-35	-0.109511	0.000198037	0	0	0	0	0	0
MinER	14	19792,5097,20528,6626,30580,10016,18867,21754,41979,15642,14792,19319,35112,28441,5111,4913,4779,5224,38055,23540,9828,4922,1889	SPAG4,FABP7,ELF5,MIA,SHC4,GABBR2,KRT23,PKP1,PXDNL,VGLL1,CDKAL1,TTYH1,DSG3,OSR1,GABRP,CP,WIF1,KRT17,FAM150B,CRISPLD1,KRT16,SERPINB5,KRT5	23	-1.33821	1.22629e-151	0.412339	2.08751e-41	-0.144299	4.08873e-08	0	0	0	0	0	0
MinER	7	16134,20528,23718,4779,9820,25585,5224,5507,27198,27684,35112,10989,14514,21754,38055,26956,18867,5111,15642,35275,4913,19319,5096,4922,9828,1889,6626	MYO10,ELF5,BRUNOL4,WIF1,KLK10,MAP2,KRT17,NPY1R,LMO4,TFCP2L1,DSG3,TRIM29,CHRM3,PKP1,FAM150B,SOX8,KRT23,GABRP,VGLL1,SHC4,CP,TTYH1,FABP7,SERPINB5,KRT16,KRT5,MIA	27	-1.33709	2.55134e-131	0.502983	2.59602e-52	-0.154449	5.1454e-08	0	0	0	0	0	0
MinER	5	30017,7211,6865,35112,13631,21754,38055,29167,4779,26956,4335,4952,14514,1550,4922,23540,35275,5111,4913,9820,9828,4801,1889,19319,6626,9384,5224	BMPR1B,MSTN,SCGB1D2,DSG3,KRT81,PKP1,FAM150B,KANK4,WIF1,SOX8,S100A2,MSLN,CHRM3,PYGB,SERPINB5,CRISPLD1,SHC4,GABRP,CP,KLK10,KRT16,KRT15,KRT5,TTYH1,MIA,KRT14,KRT17	27	-1.33653	5.75843e-142	0.345802	6.46802e-28	-0.0248348	0.360742	0	0	0	0	23	0.23
MinER	2	21182,11616,6860,43147,5111,4922,4779,23540,14530,5096,6626,26956,35112,19319,1889	GDAP1,CTAG1A,ERBB4,NPW,GABRP,SERPINB5,WIF1,CRISPLD1,MAGEA6,FABP7,MIA,SOX8,DSG3,TTYH1,KRT5	15	-1.33561	3.0127e-166	0.330612	4.55999e-30	-0.138933	2.71704e-08	0	0	0	0	0	0
MinER	16	42165,5470,5111,5417,4779,4335,1889,27752,21754,6373,35112,15642,10989,33043,9868,14530,38055,4913,18867,23540,9828,6626,4922,26956,5096,19319	OTX2,IL1R2,GABRP,CRABP1,WIF1,S100A2,KRT5,LOC100190939,PKP1,FOXD1,DSG3,VGLL1,TRIM29,PPP4R4,SOX10,MAGEA6,FAM150B,CP,KRT23,CRISPLD1,KRT16,MIA,SERPINB5,SOX8,FABP7,TTYH1	26	-1.33532	1.89359e-157	0.383903	1.00383e-37	-0.124291	1.34327e-06	0	0	0	0	0	0
MinER	16	24271,31349,4922,37131,27684,1889,2106,5224,21754,23540,9828,19319,4779,33043,4801,5096,38055,5111,35112,6626,35275,14514,26956,4913,14530	PCDHA1,LOC100130725,SERPINB5,FAM19A5,TFCP2L1,KRT5,SFRP1,KRT17,PKP1,CRISPLD1,KRT16,TTYH1,WIF1,PPP4R4,KRT15,FABP7,FAM150B,GABRP,DSG3,MIA,SHC4,CHRM3,SOX8,CP,MAGEA6	25	-1.33505	2.12477e-157	0.356811	7.17108e-33	-0.187482	3.26104e-13	0	0	0	0	0	0
MinER	11	20222,23587,5096,6223,19319,11616,26956,35275,38055,5111,23540,9868,6626,21754,1889,35112,14530	EPN3,TMEM108,FABP7,PTX3,TTYH1,CTAG1A,SOX8,SHC4,FAM150B,GABRP,CRISPLD1,SOX10,MIA,PKP1,KRT5,DSG3,MAGEA6	17	-1.33487	5.28576e-135	0.493471	4.90152e-52	-0.185756	2.84308e-11	0	0	0	0	0	0
MinER	7	6865,9108,29472,9714,1889,27684,6373,18867,15642,9828,12693,4918,35275,9384,5111,35112,9820,5096,4922,38055,21754,26956,4913,23540,6626	SCGB1D2,FAM107A,C8orf46,S100B,KRT5,TFCP2L1,FOXD1,KRT23,VGLL1,KRT16,OLFM4,DCX,SHC4,KRT14,GABRP,DSG3,KLK10,FABP7,SERPINB5,FAM150B,PKP1,SOX8,CP,CRISPLD1,MIA	25	-1.33232	3.15136e-118	0.36926	1.6965e-26	-0.120082	5.76971e-05	0	0	0	0	0	0
MinER	7	9406,13631,18888,28185,35081,35112,9384,4922,15642,28441,7242,23540,5111,21754,4779,38055,1550,9828,5224,35275,9820,19319,1889,6626,18867,5096	MALL,KRT81,PUS7,CP,CYYR1,DSG3,KRT14,SERPINB5,VGLL1,OSR1,PTGFR,CRISPLD1,GABRP,PKP1,WIF1,FAM150B,PYGB,KRT16,KRT17,SHC4,KLK10,TTYH1,KRT5,MIA,KRT23,FABP7	26	-1.33121	2.30869e-106	0.437318	8.27817e-33	-0.10849	0.000581403	0	0	0	0	0	0
MinER	20	5900,26191,15642,28441,9194,9714,29472,4913,9828,35112,35275,14514,5096,1889,9820,4779,5111,21754,23540,4922,18867,6626,26956,38055,19319	PART1,PIGR,VGLL1,OSR1,AKR1C3,S100B,C8orf46,CP,KRT16,DSG3,SHC4,CHRM3,FABP7,KRT5,KLK10,WIF1,GABRP,PKP1,CRISPLD1,SERPINB5,KRT23,MIA,SOX8,FAM150B,TTYH1	25	-1.33092	1.02512e-130	0.40104	3.20989e-34	-0.14612	2.41296e-07	0	0	0	0	0	0
MinER	3	20100,11616,1386,31426,9828,13181,2106,9820,10989,5111,18867,5224,19099,23540,14514,38055,6373,6626,35112,27684,5096,4913,19319,9384,35275,1889,21754,4922,4779,26956	MUC16,CTAG1A,PSMA2,GRIN2A,KRT16,FOXC1,SFRP1,KLK10,TRIM29,GABRP,KRT23,KRT17,PPARGC1A,CRISPLD1,CHRM3,FAM150B,FOXD1,MIA,DSG3,TFCP2L1,FABP7,CP,TTYH1,KRT14,SHC4,KRT5,PKP1,SERPINB5,WIF1,SOX8	30	-1.32997	1.66078e-144	0.421085	1.56691e-41	-0.0749297	0.00516398	0	0	0	0	1	0.01
MinER	8	13353,6381,36925,23540,9828,1889,9868,27684,28441,35112,9384,35275,14530,17905,5224,4922,5111,29167,41979,4779,14514,38055,5096,19319,6626,21754	MUC5B,CRLF1,CAPZA3,CRISPLD1,KRT16,KRT5,SOX10,TFCP2L1,OSR1,DSG3,KRT14,SHC4,MAGEA6,PHLDA1,KRT17,SERPINB5,GABRP,KANK4,PXDNL,WIF1,CHRM3,FAM150B,FABP7,TTYH1,MIA,PKP1	26	-1.32839	3.58883e-141	0.334126	2.44564e-26	-0.123101	5.59053e-06	0	0	0	0	0	0
MinER	15	5767,23587,10554,35112,31813,14498,4779,6964,14514,26956,4922,5096,14530,4801,33043,21754,6223,1889,6626,23540,35275,38055,19319,9828,5224,5111	HSD17B6,TMEM108,CTAG1A,DSG3,GJB6,KRT6A,WIF1,CDH19,CHRM3,SOX8,SERPINB5,FABP7,MAGEA6,KRT15,PPP4R4,PKP1,PTX3,KRT5,MIA,CRISPLD1,SHC4,FAM150B,TTYH1,KRT16,KRT17,GABRP	26	-1.32787	2.49013e-185	0.390254	2.26628e-46	-0.0966286	3.73568e-05	0	0	0	0	0	0
MinER	8	7185,3034,23695,3793,2106,10989,18867,35112,4779,4913,19319,5224,21754,1550,1889,26956,5111,9828,5096,23540,38055,4922,6626	PRKG1,CAPN6,C19orf33,LAMA3,SFRP1,TRIM29,KRT23,DSG3,WIF1,CP,TTYH1,KRT17,PKP1,PYGB,KRT5,SOX8,GABRP,KRT16,FABP7,CRISPLD1,FAM150B,SERPINB5,MIA	23	-1.32711	1.41881e-39	0.227274	0.000908483	0.189219	0.0596483	0	0	0	0	0	0
MinER	3	4894,15642,31660,10660,35112,10989,14498,4779,6964,14514,26956,4922,28441,5096,9820,4801,33043,27684,21754,1889,1550,18867,6626,23540,4913,35275,38055,19319,9828,5224,5111	CCNF,VGLL1,SUNC1,FOXO3,DSG3,TRIM29,KRT6A,WIF1,CDH19,CHRM3,SOX8,SERPINB5,OSR1,FABP7,KLK10,KRT15,PPP4R4,TFCP2L1,PKP1,KRT5,PYGB,KRT23,MIA,CRISPLD1,CP,SHC4,FAM150B,TTYH1,KRT16,KRT17,GABRP	31	-1.32672	1.47708e-172	0.399506	3.65256e-45	-0.0971104	6.54995e-05	0	0	0	0	0	0
MinER	24	41638,13942,15646,10554,5096,5111	WIPF3,TUBB2B,CTAG2,CTAG1A,FABP7,GABRP	6	-1.32547	1.91816e-187	0.331668	1.30302e-34	-0.0544342	0.0191748	0	0	0	0	2	0.02
MinER	3	20013,15642,20521,2445,9108,29472,4913,5224,41979,28441,4779,9820,29167,21754,35275,5096,4922,18867,9384,14514,9828,35112,1889,26956,23540,19319,6626,5111,38055	TF,VGLL1,ZNF532,SERPINA3,FAM107A,C8orf46,CP,KRT17,PXDNL,OSR1,WIF1,KLK10,KANK4,PKP1,SHC4,FABP7,SERPINB5,KRT23,KRT14,CHRM3,KRT16,DSG3,KRT5,SOX8,CRISPLD1,TTYH1,MIA,GABRP,FAM150B	29	-1.32314	1.73816e-149	0.386146	7.73437e-37	-0.088664	0.000708558	0	0	0	0	0	0
MinER	3	16932,17244,5096,12693,5111,6626,19319	IGH@,CTAG1A,FABP7,OLFM4,GABRP,MIA,TTYH1	7	-1.3197	5.39549e-32	0.0863559	0.259487	0.0775333	0.490569	0	0	0	0	0	0
MinER	10	20102,20528,30423,5470,21754,14530,6223,14792,26956,12693,9828,4801,4779,18867,23540,10989,4922,35275,9868,35112,4913,5111,6626,38055,5096,1889	EIF5A2,ELF5,C1orf186,IL1R2,PKP1,MAGEA6,PTX3,CDKAL1,SOX8,OLFM4,KRT16,KRT15,WIF1,KRT23,CRISPLD1,TRIM29,SERPINB5,SHC4,SOX10,DSG3,CP,GABRP,MIA,FAM150B,FABP7,KRT5	26	-1.31892	2.30478e-129	0.396057	1.19402e-33	-0.194509	5.42148e-12	0	0	0	0	0	0
MinER	7	29084,17244,3991,10989,18867,5507,35112,4779,43147,14530,4913,19319,9868,5224,6964,21754,1889,26956,41979,5111,9828,5096,23540,38055,4922,6626,35275	LOC100293445,CTAG1A,GSTA1,TRIM29,KRT23,NPY1R,DSG3,WIF1,NPW,MAGEA6,CP,TTYH1,SOX10,KRT17,CDH19,PKP1,KRT5,SOX8,PXDNL,GABRP,KRT16,FABP7,CRISPLD1,FAM150B,SERPINB5,MIA,SHC4	27	-1.31873	2.90322e-46	0.300553	1.51963e-06	0.168513	0.0653038	0	0	0	0	0	0
MinER	21	6571,28717,5096,15642,18867,9828,33043,35112,1889,26956,23540,19319,6626,5111	UGT2B4,LOC100131733,FABP7,VGLL1,KRT23,KRT16,PPP4R4,DSG3,KRT5,SOX8,CRISPLD1,TTYH1,MIA,GABRP	14	-1.31789	1.54143e-124	0.499239	2.91101e-50	-0.0834645	0.00366501	0	0	0	0	1	0.01
MinER	7	20826,13942,5111,5096,19319,35275,33043,21754	SPANXA1,TUBB2B,GABRP,FABP7,TTYH1,SHC4,PPP4R4,PKP1	8	-1.31731	1.56178e-45	0.40273	1.89769e-10	-0.0630941	0.493288	0	0	0	0	0	0
MinER	7	43748,20528,16215,30423,29472,12693,21754,5096,15642,4922,9828,35112,1889,26956,23540,6626,5111,38055	DDAH1,ELF5,MTMR1,C1orf186,C8orf46,OLFM4,PKP1,FABP7,VGLL1,SERPINB5,KRT16,DSG3,KRT5,SOX8,CRISPLD1,MIA,GABRP,FAM150B	18	-1.31694	3.29713e-103	0.533107	3.08007e-47	-0.29209	3.86412e-20	0	0	0	0	0	0
MinER	14	27281,4036,2105,35533,27684,31173,23540,6626,5224,10989,4913,4801,28441,21754,5096,14514,14530,18867,4922,1889,26956,5111,9828,35112,4779	MUC15,PEX3,SFRP1,HRCT1,TFCP2L1,FAM133A,CRISPLD1,MIA,KRT17,TRIM29,CP,KRT15,OSR1,PKP1,FABP7,CHRM3,MAGEA6,KRT23,SERPINB5,KRT5,SOX8,GABRP,KRT16,DSG3,WIF1	25	-1.31641	1.37951e-38	0.270502	8.82275e-05	0.201803	0.045906	0	0	0	0	0	0
MinER	14	14375,7875,4922,5097,23540,10989,5507,14514,9868,26956,11616,15646,4801,41979,6626,1889,4913,6373,35275,21754,18867,5111,19319,9828,5224,35112,38055,4779	SAA1,LALBA,SERPINB5,FABP7,CRISPLD1,TRIM29,NPY1R,CHRM3,SOX10,SOX8,CTAG1A,CTAG2,KRT15,PXDNL,MIA,KRT5,CP,FOXD1,SHC4,PKP1,KRT23,GABRP,TTYH1,KRT16,KRT17,DSG3,FAM150B,WIF1	28	-1.31616	1.1115e-154	0.367226	5.03365e-35	-0.0703934	0.00591223	0	0	0	0	0	0
MinER	4	23695,3034,26827,9828,1550,20336,10989,4913,9384,26956,9820,4801,4922,3793,35112,5111,4779,38055,23540,6626,1889,21754	C19orf33,CAPN6,TWISTNB,KRT16,PYGB,CYP39A1,TRIM29,CP,KRT14,SOX8,KLK10,KRT15,SERPINB5,LAMA3,DSG3,GABRP,WIF1,FAM150B,CRISPLD1,MIA,KRT5,PKP1	22	-1.31586	6.34629e-37	0.278398	8.20122e-05	0.172663	0.0954229	0	0	0	0	0	0
MinER	12	5977,5470,29472,9828,4801,3705,13942,20528,4922,5111,21754,14792,26956,4779,6626,23540,14530,35112,38055,5096	CEL,IL1R2,C8orf46,KRT16,KRT15,FGFR2,TUBB2B,ELF5,SERPINB5,GABRP,PKP1,CDKAL1,SOX8,WIF1,MIA,CRISPLD1,MAGEA6,DSG3,FAM150B,FABP7	20	-1.31438	7.47898e-153	0.456404	2.32868e-52	-0.21977	1.44235e-17	0	0	0	0	0	0
MinER	16	31763,9108,12693,11616,5096,5111	JAM3,FAM107A,OLFM4,CTAG1A,FABP7,GABRP	6	-1.31436	7.25731e-105	0.245765	1.35558e-11	-0.114889	0.000250135	0	0	0	0	0	0
MinER	5	6142,20528,13377,4108,19167,15642,9828,5224,29472,9820,3034,18867,10989,27684,5507,21754,35275,28441,26956,6626,14514,38055,4913,35112,23540,5111,4922,1889,5096,4779	LRRC23,ELF5,SOSTDC1,MAOB,RNF128,VGLL1,KRT16,KRT17,C8orf46,KLK10,CAPN6,KRT23,TRIM29,TFCP2L1,NPY1R,PKP1,SHC4,OSR1,SOX8,MIA,CHRM3,FAM150B,CP,DSG3,CRISPLD1,GABRP,SERPINB5,KRT5,FABP7,WIF1	30	-1.31359	3.77379e-134	0.428307	9.43682e-41	-0.149053	6.27565e-08	0	0	0	0	0	0
MinER	18	5537,3705,7389,38578,23587,6964,17309,35275,4801,9868,26956,6373,14514,23540,9828,4922,35112,14530,19319,5096,5224,38055,6626,5111,4779,21754	KLK11,FGFR2,MAGEA1,C21orf58,TMEM108,CDH19,COL2A1,SHC4,KRT15,SOX10,SOX8,FOXD1,CHRM3,CRISPLD1,KRT16,SERPINB5,DSG3,MAGEA6,TTYH1,FABP7,KRT17,FAM150B,MIA,GABRP,WIF1,PKP1	26	-1.31346	6.78707e-177	0.366265	4.80702e-40	-0.134991	1.37095e-08	0	0	0	0	0	0
MinER	8	5425,35720,15646,5081,4913,24251,13413,5224,41979,4952,28441,43147,4779,9820,29167,21754,35275,5096,4922,18867,9384,14514,9828,35112,1889,26956,23540,19319,6626,5111,38055	GRIA2,SESN3,CTAG2,FGFBP1,CP,ROPN1,COL2A1,KRT17,PXDNL,MSLN,OSR1,NPW,WIF1,KLK10,KANK4,PKP1,SHC4,FABP7,SERPINB5,KRT23,KRT14,CHRM3,KRT16,DSG3,KRT5,SOX8,CRISPLD1,TTYH1,MIA,GABRP,FAM150B	31	-1.31338	3.66443e-193	0.380523	4.49236e-47	-0.0379913	0.0936098	0	0	0	0	3	0.03
MinER	5	29414,17244,20344,21754,14530,6223,14792,9968,26956,4952,5224,9828,4801,19319,4779,18867,33043,6964,23540,4922,35275,9868,35112,4913,5111,6626,38055,5096,1889	GOLT1A,CTAG1A,LGALS13,PKP1,MAGEA6,PTX3,CDKAL1,MAGEA3,SOX8,MSLN,KRT17,KRT16,KRT15,TTYH1,WIF1,KRT23,PPP4R4,CDH19,CRISPLD1,SERPINB5,SHC4,SOX10,DSG3,CP,GABRP,MIA,FAM150B,FABP7,KRT5	29	-1.31263	4.15005e-184	0.423147	6.64769e-55	-0.0811388	0.00048178	0	0	0	0	0	0
MinER	2	31246,10554,36098,30314,5111,18867,41979,21754,14792,10989,6964,26956,19319,4779,1889,6626,5224,35275,23540,4913,14530,35112,38055,9868,5096	C4orf21,CTAG1A,PRDM15,LOC645323,GABRP,KRT23,PXDNL,PKP1,CDKAL1,TRIM29,CDH19,SOX8,TTYH1,WIF1,KRT5,MIA,KRT17,SHC4,CRISPLD1,CP,MAGEA6,DSG3,FAM150B,SOX10,FABP7	25	-1.31142	7.70891e-185	0.335458	1.43177e-35	-0.185657	1.27421e-15	0	0	0	0	0	0
MinER	20	28560,6950,10554,20463,5096,18867,6373,12693,9384,6626,35533,1889,21754,19099,19319,23540,4922,35275,26956,4913,9828,38055,5111,35112	IGH@,SCEL,CTAG1A,EN1,FABP7,KRT23,FOXD1,OLFM4,KRT14,MIA,HRCT1,KRT5,PKP1,PPARGC1A,TTYH1,CRISPLD1,SERPINB5,SHC4,SOX8,CP,KRT16,FAM150B,GABRP,DSG3	24	-1.31116	3.07593e-161	0.341198	5.00514e-32	-0.0535516	0.0316157	0	0	0	0	1	0.01
MinER	11	35437,20528,35200,12693,10554,26956,21754,9868,5096,35275,14530,38055,4922,35112,23540,5111,9828,19319,6626	FCRLA,ELF5,MOBKL2A,OLFM4,CTAG1A,SOX8,PKP1,SOX10,FABP7,SHC4,MAGEA6,FAM150B,SERPINB5,DSG3,CRISPLD1,GABRP,KRT16,TTYH1,MIA	19	-1.31008	7.51579e-122	0.417201	2.06893e-35	-0.219588	3.2262e-14	0	0	0	0	0	0
MinER	21	33043,27124,5096,19917,23540,21754,14514,17244,9384,35275,4922,4801,9868,4779,1889,14530,38055,5224,27684,26956	PPP4R4,DNALI1,FABP7,EPHX3,CRISPLD1,PKP1,CHRM3,CTAG1A,KRT14,SHC4,SERPINB5,KRT15,SOX10,WIF1,KRT5,MAGEA6,FAM150B,KRT17,TFCP2L1,SOX8	20	-1.30974	1.12458e-156	0.327442	7.13551e-29	-0.0761755	0.00258143	0	0	0	0	2	0.02
MinER	4	21014,15642,13323,20100,29167,38055,10989,27296,14792,2105,19319,18867,9828,7242,21754,10016,9384,35112,6626,26956,9820,14514,5111,4922,5096,5224,1889,4779,35275,23540	IL26,VGLL1,ZNF787,MUC16,KANK4,FAM150B,TRIM29,CP,CDKAL1,SFRP1,TTYH1,KRT23,KRT16,PTGFR,PKP1,GABBR2,KRT14,DSG3,MIA,SOX8,KLK10,CHRM3,GABRP,SERPINB5,FABP7,KRT17,KRT5,WIF1,SHC4,CRISPLD1	30	-1.30925	9.30827e-136	0.438557	2.12179e-43	-0.128893	2.29778e-06	0	0	0	0	0	0
MinER	10	11328,12693,23861,10016,5111,13942,1889,21754,15642,14530,38055,18867,23540,9828,6626,4922,26956,5096,19319,14792	IL1R2,OLFM4,PRO2852,GABBR2,GABRP,TUBB2B,KRT5,PKP1,VGLL1,MAGEA6,FAM150B,KRT23,CRISPLD1,KRT16,MIA,SERPINB5,SOX8,FABP7,TTYH1,CDKAL1	20	-1.30918	3.55879e-156	0.470839	3.32432e-57	-0.230083	1.21591e-19	0	0	0	0	0	0
MinER	25	5425,33614,10554,35112,4108,26956,14530,9868,23540,19319,6626,4801,5111,38055	GRIA2,TLE4,CTAG1A,DSG3,MAOB,SOX8,MAGEA6,SOX10,CRISPLD1,TTYH1,MIA,KRT15,GABRP,FAM150B	14	-1.30895	1.73769e-122	0.225303	1.41444e-11	-0.0274459	0.340162	0	0	0	0	17	0.17
MinER	21	35432,13942,6079,5470,9828,29472,6223,10016,33043,10989,5111,18867,5224,23540,14514,38055,6626,35112,27684,5096,4913,15642,19319,35275,4801,1889,21754,4922,4779,26956	SEC63,TUBB2B,LEFTY2,IL1R2,KRT16,C8orf46,PTX3,GABBR2,PPP4R4,TRIM29,GABRP,KRT23,KRT17,CRISPLD1,CHRM3,FAM150B,MIA,DSG3,TFCP2L1,FABP7,CP,VGLL1,TTYH1,SHC4,KRT15,KRT5,PKP1,SERPINB5,WIF1,SOX8	30	-1.30838	8.2415e-147	0.49096	2.93921e-58	-0.119538	4.84689e-06	0	0	0	0	0	0
MinER	21	22042,6381,10554,19099,26956,4922,5096,14530,4801,15646,21754,1889,18867,6626,23540,35275,19319,9828,5224,5111	CYLD,CRLF1,CTAG1A,PPARGC1A,SOX8,SERPINB5,FABP7,MAGEA6,KRT15,CTAG2,PKP1,KRT5,KRT23,MIA,CRISPLD1,SHC4,TTYH1,KRT16,KRT17,GABRP	20	-1.30785	4.67414e-138	0.459381	2.70468e-48	-0.0676193	0.0122381	0	0	0	0	0	0
MinER	4	10120,19319,23587,39215,6964,35275,26956,9828,4922,10989,4952,4335,35112,14530,18867,5096,5224,38055,6626,5111,4779,21754,1889	CYP4B1,TTYH1,TMEM108,FGF9,CDH19,SHC4,SOX8,KRT16,SERPINB5,TRIM29,MSLN,S100A2,DSG3,MAGEA6,KRT23,FABP7,KRT17,FAM150B,MIA,GABRP,WIF1,PKP1,KRT5	23	-1.30658	2.26284e-132	0.405539	1.22175e-36	-0.160629	5.882e-09	0	0	0	0	0	0
MinER	1	39548,10554,31847,35275,43147,7242,5111,4779,3793,41979,1889,21754,6373,5224,35112,9384,28441,9868,29167,38055,4913,18867,4952,23540,9828,9820,6626,4922,26956,14514,5096,19319	SFRS4,CTAG1A,PRLHR,SHC4,NPW,PTGFR,GABRP,WIF1,LAMA3,PXDNL,KRT5,PKP1,FOXD1,KRT17,DSG3,KRT14,OSR1,SOX10,KANK4,FAM150B,CP,KRT23,MSLN,CRISPLD1,KRT16,KLK10,MIA,SERPINB5,SOX8,CHRM3,FABP7,TTYH1	32	-1.30647	1.09169e-187	0.34517	2.14467e-38	-0.0497616	0.0297216	0	0	0	0	0	0
MinER	3	42285,17244,9828,20336,10989,13181,28441,4913,9384,26956,14530,41979,9820,4801,4922,3793,35112,5111,4779,5224,19319,38055,14514,35275,23540,5096,6626,1889,21754	PHKB,CTAG1A,KRT16,CYP39A1,TRIM29,FOXC1,OSR1,CP,KRT14,SOX8,MAGEA6,PXDNL,KLK10,KRT15,SERPINB5,LAMA3,DSG3,GABRP,WIF1,KRT17,TTYH1,FAM150B,CHRM3,SHC4,CRISPLD1,FABP7,MIA,KRT5,PKP1	29	-1.30611	1.81945e-38	0.293053	1.94429e-05	0.212476	0.0344729	0	0	0	0	0	0
MinER	10	17496,13631,20082,19167,6964,1889,17905,4922,9828,4335,28441,30580,4779,23540,5111,6626,14514,38055,9820,18867,21754,5096,4913,5224,35112,19319	SKIL,KRT81,C19orf28,RNF128,CDH19,KRT5,PHLDA1,SERPINB5,KRT16,S100A2,OSR1,SHC4,WIF1,CRISPLD1,GABRP,MIA,CHRM3,FAM150B,KLK10,KRT23,PKP1,FABP7,CP,KRT17,DSG3,TTYH1	26	-1.30501	2.63003e-171	0.381472	2.21516e-42	-0.127546	1.11124e-07	0	0	0	0	0	0
MinER	1	8028,5096,10804,26040,29472,9828,4801,20528,4922,5111,41979,21754,14792,26956,4779,1889,6626,5224,35275,23540,35112,38055	DPT,FABP7,SLC8A1,LONRF2,C8orf46,KRT16,KRT15,ELF5,SERPINB5,GABRP,PXDNL,PKP1,CDKAL1,SOX8,WIF1,KRT5,MIA,KRT17,SHC4,CRISPLD1,DSG3,FAM150B	22	-1.30409	3.39511e-140	0.386763	1.29909e-35	-0.177943	2.79862e-11	0	0	0	0	0	0
MinER	3	8540,15642,4950,14792,31426,2105,3034,1889,6626,25585,4913,4801,5096,35112,41979,9828,23540,14530,10016,35275,14514,38055,21754,5224,19319,5111,27684,4779,4922,26956,18867	PITX1,VGLL1,HUS1,CDKAL1,GRIN2A,SFRP1,CAPN6,KRT5,MIA,MAP2,CP,KRT15,FABP7,DSG3,PXDNL,KRT16,CRISPLD1,MAGEA6,GABBR2,SHC4,CHRM3,FAM150B,PKP1,KRT17,TTYH1,GABRP,TFCP2L1,WIF1,SERPINB5,SOX8,KRT23	31	-1.30322	1.01141e-172	0.419626	2.44193e-51	-0.133792	2.15542e-08	0	0	0	0	0	0
MinER	15	13776,12693,19917,28287,35112,17244,14530,19319,9868,6964,21754,1889,6373,26956,5111,9828,5096,23540,38055,4922,6626,35275	CD47,OLFM4,EPHX3,OVOS,DSG3,CTAG1A,MAGEA6,TTYH1,SOX10,CDH19,PKP1,KRT5,FOXD1,SOX8,GABRP,KRT16,FABP7,CRISPLD1,FAM150B,SERPINB5,MIA,SHC4	22	-1.30235	4.68987e-43	0.331287	2.60303e-07	0.160767	0.0872684	0	0	0	0	0	0
MinER	26	3577,13377,13600,12693,5108,143,4913,18867,15642,23540,9828,1889,28441,35112,9384,35275,5224,4922,5111,41979,4779,14514,5096,6626,21754	MET,SOSTDC1,KRT6B,OLFM4,ORM1,NEFH,CP,KRT23,VGLL1,CRISPLD1,KRT16,KRT5,OSR1,DSG3,KRT14,SHC4,KRT17,SERPINB5,GABRP,PXDNL,WIF1,CHRM3,FABP7,MIA,PKP1	25	-1.30074	1.62641e-92	0.309082	8.95517e-16	-0.174566	1.43021e-07	0	0	0	0	0	0
MinER	13	35152,5470,23907,4779,4918,20528,26956,4922,5096,14530,4801,33043,27684,21754,1889,12693,6626,23540,35275,38055,19319,9828,5111	PDE8B,IL1R2,SCARA3,WIF1,DCX,ELF5,SOX8,SERPINB5,FABP7,MAGEA6,KRT15,PPP4R4,TFCP2L1,PKP1,KRT5,OLFM4,MIA,CRISPLD1,SHC4,FAM150B,TTYH1,KRT16,GABRP	23	-1.30019	3.13876e-138	0.376057	1.69963e-33	-0.20008	9.44189e-14	0	0	0	0	0	0
MinER	8	15792,12693,5470,29472,5111,4918,38055,6626,5096,15642,21754,4922,26956	ITGB1,OLFM4,IL1R2,C8orf46,GABRP,DCX,FAM150B,MIA,FABP7,VGLL1,PKP1,SERPINB5,SOX8	13	-1.29941	8.6395e-87	0.541153	6.04305e-42	-0.297053	5.055e-18	0	0	0	0	0	0
MinER	15	9277,6381,5590,35112,29167,9828,6395,4913,5111,5096,23540,21754,14514,9384,35275,4922,4801,4779,9820,1889,38055,5224,26956	PEG3,CRLF1,HAPLN1,DSG3,KANK4,KRT16,EXTL1,CP,GABRP,FABP7,CRISPLD1,PKP1,CHRM3,KRT14,SHC4,SERPINB5,KRT15,WIF1,KLK10,KRT5,FAM150B,KRT17,SOX8	23	-1.29813	1.52438e-116	0.323869	1.66016e-21	-0.0412062	0.159568	0	0	0	0	5	0.05
MinER	14	20366,3034,2445,9108,4913,5224,28441,26950,12693,4779,9820,21754,35275,10016,5096,15642,4922,18867,9384,14514,9828,27684,35112,1889,26956,23540,6626,5111,38055	CSRNP3,CAPN6,SERPINA3,FAM107A,CP,KRT17,OSR1,PPP1R14C,OLFM4,WIF1,KLK10,PKP1,SHC4,GABBR2,FABP7,VGLL1,SERPINB5,KRT23,KRT14,CHRM3,KRT16,TFCP2L1,DSG3,KRT5,SOX8,CRISPLD1,MIA,GABRP,FAM150B	29	-1.29785	2.65848e-113	0.399226	7.18117e-31	-0.0918155	0.0020178	0	0	0	0	0	0
MinER	20	31586,13942,29383,38642,19319,3705,38055,6626,10989,4801,21754,14792,5096,14530,4922,26956,5111,9828,35112,4779	POLR3G,TUBB2B,TFCP2L1,NOL4,TTYH1,FGFR2,FAM150B,MIA,TRIM29,KRT15,PKP1,CDKAL1,FABP7,MAGEA6,SERPINB5,SOX8,GABRP,KRT16,DSG3,WIF1	20	-1.29752	7.94133e-43	0.417327	9.69787e-11	0.0490965	0.601063	0	0	0	0	0	0
MinER	24	6766,5097,10667,10554,6626,30580,9714,35112,41979,9868,9828,23540,14530,14514,38055,21754,5224,19319,5111,4779,4922,26956,18867	KDM5D,FABP7,KYNU,CTAG1A,MIA,SHC4,S100B,DSG3,PXDNL,SOX10,KRT16,CRISPLD1,MAGEA6,CHRM3,FAM150B,PKP1,KRT17,TTYH1,GABRP,WIF1,SERPINB5,SOX8,KRT23	23	-1.29618	9.53622e-163	0.367941	4.47743e-38	-0.166607	1.13975e-11	0	0	0	0	0	0
MinER	21	14596,27767,21754,6223,19274,26956,20528,14514,4108,5224,9828,4801,19319,4779,1550,33043,23540,4922,35275,9868,35112,4913,5111,6626,38055,5096,1889	NTRK2,ST6GALNAC1,PKP1,PTX3,RPRM,SOX8,ELF5,CHRM3,MAOB,KRT17,KRT16,KRT15,TTYH1,WIF1,PYGB,PPP4R4,CRISPLD1,SERPINB5,SHC4,SOX10,DSG3,CP,GABRP,MIA,FAM150B,FABP7,KRT5	27	-1.29529	5.22308e-133	0.386385	3.66231e-34	-0.135673	6.59558e-07	0	0	0	0	0	0
MinER	24	4885,38466,23695,3793,13631,18867,35112,4779,4913,19319,6964,21754,1889,26956,5111,9828,5096,23540,38055,4922,6626,35275	HSD17B2,TMEM71,C19orf33,LAMA3,KRT81,KRT23,DSG3,WIF1,CP,TTYH1,CDH19,PKP1,KRT5,SOX8,GABRP,KRT16,FABP7,CRISPLD1,FAM150B,SERPINB5,MIA,SHC4	22	-1.29516	2.1822e-37	0.293333	2.20139e-05	0.23842	0.0185546	0	0	0	0	0	0
MinER	11	22039,23587,20528,3705,13942,12693,26956,5111,21754,4779,38055,9828,14530,19319,1889,6626,5096	KIAA1466,TMEM108,ELF5,FGFR2,TUBB2B,OLFM4,SOX8,GABRP,PKP1,WIF1,FAM150B,KRT16,MAGEA6,TTYH1,KRT5,MIA,FABP7	17	-1.29483	2.75386e-125	0.428291	4.17055e-39	-0.285542	4.67467e-24	0	0	0	0	0	0
MinER	26	36575,4371,10554,19099,3793,43147,9820,9384,5096,4913,6626,15646,5111,9828,19319,21754,38055,6373,23540,4922,4779,35112,26956	GRIA2,PROM1,CTAG1A,PPARGC1A,LAMA3,NPW,KLK10,KRT14,FABP7,CP,MIA,CTAG2,GABRP,KRT16,TTYH1,PKP1,FAM150B,FOXD1,CRISPLD1,SERPINB5,WIF1,DSG3,SOX8	23	-1.29476	1.3383e-38	0.313377	3.95937e-06	0.193657	0.0513951	0	0	0	0	0	0
MinER	5	5488,13631,19316,14792,18867,9828,7242,21754,10016,6964,17905,35112,6626,28441,14530,26956,14514,5111,4922,5096,4801,4913,5224,1889,4779,35275,23540	SLC22A3,KRT81,RAB38,CDKAL1,KRT23,KRT16,PTGFR,PKP1,GABBR2,CDH19,PHLDA1,DSG3,MIA,OSR1,MAGEA6,SOX8,CHRM3,GABRP,SERPINB5,FABP7,KRT15,CP,KRT17,KRT5,WIF1,SHC4,CRISPLD1	27	-1.29384	4.09512e-158	0.333144	8.6491e-31	-0.103713	3.01247e-05	0	0	0	0	0	0
MinER	24	6588,14384,5111,5097,30514,6373,3034,38055,15642,2445,35275,9828,18867,10989,21754,4922,4779,23540,28441,6626,26956,5224,35112,19319,9820,4913,1889	MGAM,ORM1,GABRP,FABP7,IRX1,FOXD1,CAPN6,FAM150B,VGLL1,SERPINA3,SHC4,KRT16,KRT23,TRIM29,PKP1,SERPINB5,WIF1,CRISPLD1,OSR1,MIA,SOX8,KRT17,DSG3,TTYH1,KLK10,CP,KRT5	27	-1.29301	9.6139e-134	0.364761	6.23124e-31	-0.114169	2.60684e-05	0	0	0	0	0	0
MinER	3	25811,11616,284,35275,43147,5111,4779,5097,3793,41979,1889,21754,6373,5224,35112,9384,28441,9868,14530,38055,4913,18867,23540,9828,9820,6626,4922,26956,14514,19319	TNPO1,CTAG1A,NPAS2,SHC4,NPW,GABRP,WIF1,FABP7,LAMA3,PXDNL,KRT5,PKP1,FOXD1,KRT17,DSG3,KRT14,OSR1,SOX10,MAGEA6,FAM150B,CP,KRT23,CRISPLD1,KRT16,KLK10,MIA,SERPINB5,SOX8,CHRM3,TTYH1	30	-1.29257	2.72742e-182	0.317082	2.02006e-32	-0.0799891	0.000508748	0	0	0	0	0	0
MinER	27	31006,20336,28185,2360,28441,3793,10989,13631,18867,5507,35112,4779,19319,5224,6964,21754,1889,26956,41979,5111,9828,5096,23540,38055,4922,6626,35275	FREM2,CYP39A1,CP,MGP,OSR1,LAMA3,TRIM29,KRT81,KRT23,NPY1R,DSG3,WIF1,TTYH1,KRT17,CDH19,PKP1,KRT5,SOX8,PXDNL,GABRP,KRT16,FABP7,CRISPLD1,FAM150B,SERPINB5,MIA,SHC4	27	-1.29165	8.60203e-43	0.237885	0.000194797	0.262357	0.00509346	0	0	0	0	0	0
MinER	7	6865,14498,43147,5590,15646,4703,26956,4922,9828,28441,4779,6373,23540,17244,5111,6626,9820,18867,21754,5096,5224,9384,35275,35112,19319	SCGB1D2,KRT6A,NPW,HAPLN1,CTAG2,COL17A1,SOX8,SERPINB5,KRT16,OSR1,WIF1,FOXD1,CRISPLD1,CTAG1A,GABRP,MIA,KLK10,KRT23,PKP1,FABP7,KRT17,KRT14,SHC4,DSG3,TTYH1	25	-1.2884	7.62006e-143	0.243914	7.90185e-16	0.00863434	0.740862	0	0	0	0	25	0.25
MinER	4	23325,11616,34566,35112,4922,9868,6373,6223,15646,5097,26956,23540,5111,4108,21754,4779,38055,4801,9828,14530,5224,35275,4913,19319,14514,1889,6626,18867	POLK,CTAG1A,PCGEM1,DSG3,SERPINB5,SOX10,FOXD1,PTX3,CTAG2,FABP7,SOX8,CRISPLD1,GABRP,MAOB,PKP1,WIF1,FAM150B,KRT15,KRT16,MAGEA6,KRT17,SHC4,CP,TTYH1,CHRM3,KRT5,MIA,KRT23	28	-1.28739	1.65968e-158	0.37876	1.13909e-39	-0.0723673	0.00338107	0	0	0	0	0	0
MinER	14	18634,8208,14323,24208,17467,28283,19044,6548,4607,17181,6026,40341,4542,9207,4047	OGN,ABCC3,SPDEF,ABCC11,FAM5C,AGR3,RBP4,PTK6,EEF1A2,SERHL2,MMP13,TMC5,MMP1,AGR2,FABP4	15	-1.28513	7.78046e-258	0.371662	3.70011e-63	0.0885159	3.08411e-06	0	0	0	0	0	0
MinER	2	3878,11616,33345,6626,22840,14530,4779,5096,38055,35275,4913,21754,41979,9820,23540,26956,5111,19319,4922,35112,9828	DNAJB4,CTAG1A,NECAB1,MIA,GALNT12,MAGEA6,WIF1,FABP7,FAM150B,SHC4,CP,PKP1,PXDNL,KLK10,CRISPLD1,SOX8,GABRP,TTYH1,SERPINB5,DSG3,KRT16	21	-1.28267	8.09239e-44	0.359419	1.05162e-08	0.0817694	0.372259	0	0	0	0	0	0
MinER	12	40020,13631,6626,31426,9828,5118,9868,12693,14530,27684,28441,14792,1889,35275,26956,35112,9820,4801,5096,41979,4922,18867,19319,5111,21754,4913,23540,38055	SLC30A8,KRT81,MIA,GRIN2A,KRT16,KIT,SOX10,OLFM4,MAGEA6,TFCP2L1,OSR1,CDKAL1,KRT5,SHC4,SOX8,DSG3,KLK10,KRT15,FABP7,PXDNL,SERPINB5,KRT23,TTYH1,GABRP,PKP1,CP,CRISPLD1,FAM150B	28	-1.2823	2.76599e-45	0.274671	7.89264e-06	0.0917236	0.307789	0	0	0	0	0	0
MinER	2	13632,10554,18713,9828,13181,2106,9820,4952,4703,10989,5111,18867,5224,15646,19099,23540,14514,38055,6373,6626,35112,5096,4913,19319,9384,35275,1889,21754,4922,4779,26956,14530	ELOVL2,CTAG1A,PANK2,KRT16,FOXC1,SFRP1,KLK10,MSLN,COL17A1,TRIM29,GABRP,KRT23,KRT17,CTAG2,PPARGC1A,CRISPLD1,CHRM3,FAM150B,FOXD1,MIA,DSG3,FABP7,CP,TTYH1,KRT14,SHC4,KRT5,PKP1,SERPINB5,WIF1,SOX8,MAGEA6	32	-1.28123	5.60753e-161	0.348071	1.14261e-34	-0.0873019	0.000341638	0	0	0	0	0	0
MinER	21	31917,16533,5096,22988,5111,6223,21754,23540,12693,4922,6626,26956,38055,14530,19319,9868	KIF21A,TOX3,FABP7,HEY2,GABRP,PTX3,PKP1,CRISPLD1,OLFM4,SERPINB5,MIA,SOX8,FAM150B,MAGEA6,TTYH1,SOX10	16	-1.28084	5.68721e-148	0.341935	7.67407e-31	-0.261931	1.24922e-24	0	0	0	0	0	0
MinER	2	7310,10554,4089,43147,15646,26956,5111,6626,9820,18867,21754,5096,14530,35275,35112,19319	UGT2B17,CTAG1A,WWP2,NPW,CTAG2,SOX8,GABRP,MIA,KLK10,KRT23,PKP1,FABP7,MAGEA6,SHC4,DSG3,TTYH1	16	-1.2802	1.86501e-192	0.420272	1.8103e-59	-0.103676	2.84493e-06	0	0	0	0	0	0
MinER	5	13613,17244,30314,26956,19319,4779,1889,6626,5224,29167,35275,9820,23540,4913,14514,6373,35112,38055,5096	MUC1,CTAG1A,LOC645323,SOX8,TTYH1,WIF1,KRT5,MIA,KRT17,KANK4,SHC4,KLK10,CRISPLD1,CP,CHRM3,FOXD1,DSG3,FAM150B,FABP7	19	-1.27998	1.06122e-181	0.299052	1.70771e-29	-0.0535474	0.0189569	0	0	0	0	0	0
MinER	12	33012,20528,7842,9828,9820,29472,8400,6223,33043,10989,5097,5111,18867,5224,23540,14514,38055,6626,35112,4913,15642,19319,35275,4801,1889,21754,4922,4779,26956	RBM15,ELF5,ZNF711,KRT16,KLK10,C8orf46,UGT8,PTX3,PPP4R4,TRIM29,FABP7,GABRP,KRT23,KRT17,CRISPLD1,CHRM3,FAM150B,MIA,DSG3,CP,VGLL1,TTYH1,SHC4,KRT15,KRT5,PKP1,SERPINB5,WIF1,SOX8	29	-1.27958	8.70406e-135	0.495483	9.68499e-57	-0.145662	5.27572e-08	0	0	0	0	0	0
MinER	4	35800,15642,29472,27281,9828,2105,20528,29989,27296,4922,5111,18867,41979,21754,14792,10989,26956,4779,1889,6626,35275,23540,35112,38055,5096	SLC44A5,VGLL1,C8orf46,MUC15,KRT16,SFRP1,ELF5,PI15,CP,SERPINB5,GABRP,KRT23,PXDNL,PKP1,CDKAL1,TRIM29,SOX8,WIF1,KRT5,MIA,SHC4,CRISPLD1,DSG3,FAM150B,FABP7	25	-1.27952	8.6504e-119	0.395705	1.12181e-32	-0.197652	5.09012e-12	0	0	0	0	0	0
MinER	4	4885,19044,10554,29608,5096,6373,12693,6626,1889,21754,19319,23540,4922,35275,26956,9868,9828,38055,5111,35112,14530	HSD17B2,RBP4,CTAG1A,LOC645638,FABP7,FOXD1,OLFM4,MIA,KRT5,PKP1,TTYH1,CRISPLD1,SERPINB5,SHC4,SOX8,SOX10,KRT16,FAM150B,GABRP,DSG3,MAGEA6	21	-1.27885	7.17193e-126	0.370719	1.19081e-30	-0.192172	4.40282e-12	0	0	0	0	0	0
MinER	12	1566,20528,23695,29989,4779,26956,21754,4922,38055,5111,35112,6626	MYH11,ELF5,C19orf33,PI15,WIF1,SOX8,PKP1,SERPINB5,FAM150B,GABRP,DSG3,MIA	12	-1.27825	4.55691e-32	0.208409	0.00496467	-0.0675478	0.534666	0	0	0	0	0	0
MinER	6	14370,42130,19433,9670,6548,20096,24208,8424,17467,40341,9207,17181,4047	TFAP2B,SYTL5,CLIC3,ABCC3,PTK6,SPDEF,ABCC11,PCK1,FAM5C,TMC5,AGR2,SERHL2,FABP4	13	-1.27824	6.59352e-39	0.434891	8.8181e-11	0.267807	0.00616292	0	0	0	0	0	0
MinER	7	17181,5980,34880,14323,6026,9207,4047,8028,14162,3824,40341,4542,17467,6548,24208	SERHL2,PLIN1,KREMEN1,SPDEF,MMP13,AGR2,FABP4,DPT,SERHL,CEACAM6,TMC5,MMP1,FAM5C,PTK6,ABCC11	15	-1.27821	5.05125e-55	0.321804	4.97373e-09	0.149713	0.0622858	0	0	0	0	0	0
MinER	6	27606,15642,24813,27284,38518,18867,35112,4779,4913,19319,5224,10016,21754,1889,26956,5111,27684,9828,5096,23540,38055,4922,6626,35275,9820	HGSNAT,VGLL1,RPL37,MUC15,MGP,KRT23,DSG3,WIF1,CP,TTYH1,KRT17,GABBR2,PKP1,KRT5,SOX8,GABRP,TFCP2L1,KRT16,FABP7,CRISPLD1,FAM150B,SERPINB5,MIA,SHC4,KLK10	25	-1.27803	5.75914e-35	0.337264	1.95721e-06	0.262076	0.011547	0	0	0	0	0	0
MinER	13	5576,6459,10554,6626,21754,4952,3793,14498,18867,6373,10989,4913,23540,1889,5224,35112,38055,4922,5111	CPB1,TNNI2,CTAG1A,MIA,PKP1,MSLN,LAMA3,KRT6A,KRT23,FOXD1,TRIM29,CP,CRISPLD1,KRT5,KRT17,DSG3,FAM150B,SERPINB5,GABRP	19	-1.27617	2.31905e-151	0.333545	2.56965e-30	-0.00184682	0.941293	0	0	0	0	47	0.47
MinER	12	11734,13942,23588,21754,9828,10989,19319,4779,33043,4801,5096,3705,38055,5111,35112,6626,35275,14514,26956,14530	IGLJ3,TUBB2B,TMEM108,PKP1,KRT16,TRIM29,TTYH1,WIF1,PPP4R4,KRT15,FABP7,FGFR2,FAM150B,GABRP,DSG3,MIA,SHC4,CHRM3,SOX8,MAGEA6	20	-1.27603	1.01029e-148	0.382877	1.27936e-38	-0.20392	9.07806e-16	0	0	0	0	0	0
MinER	23	5425,7678,15646,11630,5224,41979,4952,43147,4779,9820,29167,21754,35275,5096,4922,18867,3793,9384,14514,9828,10554,35112,1889,26956,23540,19319,6626,5111,38055	GRIA2,DDX3X,CTAG2,TMPRSS2,KRT17,PXDNL,MSLN,NPW,WIF1,KLK10,KANK4,PKP1,SHC4,FABP7,SERPINB5,KRT23,LAMA3,KRT14,CHRM3,KRT16,CTAG1A,DSG3,KRT5,SOX8,CRISPLD1,TTYH1,MIA,GABRP,FAM150B	29	-1.27483	5.18238e-188	0.391904	3.0034e-51	-0.0827024	0.00021166	0	0	0	0	0	0
MinER	22	5576,19917,11616,15577,19319,9820,9384,5096,6626,21754,18867,6373,4913,23540,1889,5224,9868,35112,38055,4922,5111	CPB1,EPHX3,CTAG1A,EPHA5,TTYH1,KLK10,KRT14,FABP7,MIA,PKP1,KRT23,FOXD1,CP,CRISPLD1,KRT5,KRT17,SOX10,DSG3,FAM150B,SERPINB5,GABRP	21	-1.27247	2.55575e-108	0.382449	2.80582e-28	-0.0100796	0.735564	0	0	0	0	37	0.37
MinER	19	5912,31349,5096,10554,6626,5111,21754	CACNA1H,LOC100130725,FABP7,CTAG1A,MIA,GABRP,PKP1	7	-1.27189	3.0681e-128	0.564359	6.12608e-70	-0.187315	7.23227e-12	0	0	0	0	0	0
MinER	15	21745,13942,38055,12693,21754,26956,5096,1889,19319	CLPB,TUBB2B,FAM150B,OLFM4,PKP1,SOX8,FABP7,KRT5,TTYH1	9	-1.27082	1.31605e-40	0.350429	6.69919e-08	-0.28143	0.00303004	0	0	0	0	0	0
MinER	5	19449,17244,3367,26713,35275,20336,14521,26956,6373,6626,18867,21754,4952,14792,19319,5096,35112,9820,19099,5111,4779,5224,14530,38055,23540,9828,4922,1889	KCTD14,CTAG1A,AP1S2,PABPC1L,SHC4,CYP39A1,MAGEA2,SOX8,FOXD1,MIA,KRT23,PKP1,MSLN,CDKAL1,TTYH1,FABP7,DSG3,KLK10,PPARGC1A,GABRP,WIF1,KRT17,MAGEA6,FAM150B,CRISPLD1,KRT16,SERPINB5,KRT5	28	-1.27081	1.2431e-186	0.335319	4.3897e-38	-0.119378	9.26564e-08	0	0	0	0	0	0
MinER	6	38290,12693,10667,10554,2105,4918,3034,1889,6626,9714,4913,4801,5096,15642,35112,41979,9868,9828,23540,35275,14514,38055,21754,5224,19319,5111,4779,4922,26956,18867	WDR72,OLFM4,KYNU,CTAG1A,SFRP1,DCX,CAPN6,KRT5,MIA,S100B,CP,KRT15,FABP7,VGLL1,DSG3,PXDNL,SOX10,KRT16,CRISPLD1,SHC4,CHRM3,FAM150B,PKP1,KRT17,TTYH1,GABRP,WIF1,SERPINB5,SOX8,KRT23	30	-1.26914	1.9941e-114	0.40062	1.00888e-32	-0.178016	7.86145e-10	0	0	0	0	0	0
MinER	1	25989,10554,221,14521,20463,9828,5224,9384,19319,9820,18867,10989,27684,6373,21754,35275,28441,26956,4952,6626,14514,38055,4913,35112,23540,5111,4922,1889,5096,4779	ZNF655,CTAG1A,BMP2K,MAGEA2,EN1,KRT16,KRT17,KRT14,TTYH1,KLK10,KRT23,TRIM29,TFCP2L1,FOXD1,PKP1,SHC4,OSR1,SOX8,MSLN,MIA,CHRM3,FAM150B,CP,DSG3,CRISPLD1,GABRP,SERPINB5,KRT5,FABP7,WIF1	30	-1.26654	3.34632e-152	0.404282	1.95326e-44	-0.0693486	0.00520803	0	0	0	0	0	0
MinER	28	11764,42130,8424,40341,4607,4542,5449,9207,19044,17181,24208,9643,4047	TNIK,SYTL5,PCK1,TMC5,EEF1A2,MMP1,CFD,AGR2,RBP4,SERHL2,ABCC11,ADH1B,FABP4	13	-1.26578	1.94475e-46	0.246124	3.84636e-05	0.257315	0.00333297	0	0	0	0	0	0
MinER	19	6467,5470,15642,9828,1889,4918,27684,20529,35112,10016,4108,35275,10989,29472,5224,4922,5111,41979,4779,14514,38055,5096,6626,21754	MAPT,IL1R2,VGLL1,KRT16,KRT5,DCX,TFCP2L1,ELF5,DSG3,GABBR2,MAOB,SHC4,TRIM29,C8orf46,KRT17,SERPINB5,GABRP,PXDNL,WIF1,CHRM3,FAM150B,FABP7,MIA,PKP1	24	-1.26298	3.44154e-118	0.42464	4.7003e-38	-0.199761	1.80554e-12	0	0	0	0	0	0
MinER	11	5983,30435,14928,4047,9642,5980,7863,40341,4542,24208,19044	S100A7,CUL5,KCND3,FABP4,ADH1B,PLIN1,CRISP3,TMC5,MMP1,ABCC11,RBP4	11	-1.26267	1.88552e-47	0.221192	0.000172364	0.161472	0.061325	0	0	0	0	0	0
MinER	11	16597,13942,21754,36985,3705,27684,23587,19319,4779,14792,38055,6626,23540,35275,9868,5096,5224,4922,1889,26956,33043,5111,35112,14530	UGT2B15,TUBB2B,PKP1,SFRS11,FGFR2,TFCP2L1,TMEM108,TTYH1,WIF1,CDKAL1,FAM150B,MIA,CRISPLD1,SHC4,SOX10,FABP7,KRT17,SERPINB5,KRT5,SOX8,PPP4R4,GABRP,DSG3,MAGEA6	24	-1.26143	2.4028e-160	0.332344	1.34514e-32	-0.192792	1.22308e-15	0	0	0	0	0	0
MinER	16	6571,6950,15646,6562,9294,35533,1889,26956,17905,4922,9828,28441,19099,4779,6373,23540,5111,6626,14514,38055,9820,18867,21754,5096,4913,5224,9384,35275,35112,19319	UGT2B4,SCEL,CTAG2,FMO3,SFN,HRCT1,KRT5,SOX8,PHLDA1,SERPINB5,KRT16,OSR1,PPARGC1A,WIF1,FOXD1,CRISPLD1,GABRP,MIA,CHRM3,FAM150B,KLK10,KRT23,PKP1,FABP7,CP,KRT17,KRT14,SHC4,DSG3,TTYH1	30	-1.26127	5.6141e-166	0.285659	1.96269e-25	-0.0463073	0.0497489	0	0	0	0	3	0.03
MinER	13	9476,23587,20528,28304,4801,30514,10989,44298,12693,35112,9820,18867,41979,14792,9868,5111,4922,26956,14530,9828,19319,38055,27684,5096,1889,6626,35275,21754,4779,23540	SERPINA5,TMEM108,ELF5,MAP7D2,KRT15,IRX1,TRIM29,IL28RA,OLFM4,DSG3,KLK10,KRT23,PXDNL,CDKAL1,SOX10,GABRP,SERPINB5,SOX8,MAGEA6,KRT16,TTYH1,FAM150B,TFCP2L1,FABP7,KRT5,MIA,SHC4,PKP1,WIF1,CRISPLD1	30	-1.25966	1.23979e-47	0.274374	2.96361e-06	0.0101195	0.906158	0	0	0	0	0	0
MinER	1	23785,11616,42583,14869,35112,35275,14514,5096,1889,9820,4779,5111,15646,21754,23540,4922,41979,18867,6626,26956,38055,14530,19319,5224	DNAJC12,CTAG1A,FLJ39632,SUSD5,DSG3,SHC4,CHRM3,FABP7,KRT5,KLK10,WIF1,GABRP,CTAG2,PKP1,CRISPLD1,SERPINB5,PXDNL,KRT23,MIA,SOX8,FAM150B,MAGEA6,TTYH1,KRT17	24	-1.25635	1.2292e-194	0.336423	7.30526e-41	-0.115865	8.20371e-08	0	0	0	0	0	0
MinER	30	30511,29194,38732,23718,10016,27198,21754,29472,38055,14792,26956,18867,5111,15642,5096,14530,4922,12693,9828,1889,6626	RTKN2,C4orf7,RAB39B,BRUNOL4,GABBR2,LMO4,PKP1,C8orf46,FAM150B,CDKAL1,SOX8,KRT23,GABRP,VGLL1,FABP7,MAGEA6,SERPINB5,OLFM4,KRT16,KRT5,MIA	21	-1.25372	3.59071e-150	0.43123	1.63504e-50	-0.208187	4.68254e-17	0	0	0	0	0	0
MinER	4	5345,17244,35112,13631,38055,27752,7242,4108,4952,6373,9384,10989,4922,1889,9828,6626,18867,5111,5096,19319,35275,21754	GAD1,CTAG1A,DSG3,KRT81,FAM150B,LOC100190939,PTGFR,MAOB,MSLN,FOXD1,KRT14,TRIM29,SERPINB5,KRT5,KRT16,MIA,KRT23,GABRP,FABP7,TTYH1,SHC4,PKP1	22	-1.2535	1.83252e-31	0.325883	9.80332e-06	0.271752	0.0118288	0	0	0	0	2	0.02
MinER	19	25561,9714,6865,4801,28505,20528,4922,5111,18867,21754,26956,4779,1889,6626,4108,35275,9820,23540,4913,6373,35112,38055,5096	SLC7A2,S100B,SCGB1D2,KRT15,FOXA3,ELF5,SERPINB5,GABRP,KRT23,PKP1,SOX8,WIF1,KRT5,MIA,MAOB,SHC4,KLK10,CRISPLD1,CP,FOXD1,DSG3,FAM150B,FABP7	23	-1.25235	2.43844e-125	0.18655	3.20228e-09	-0.0527153	0.0526127	0	0	0	0	2	0.02
MinER	6	16882,5470,23885,30423,25705,15642,9828,29472,3034,18867,10989,21754,6626,38055,4913,35112,23540,5111,4922,1889,5096,4779	SPAM1,IL1R2,SUSD4,C1orf186,SEMA6A,VGLL1,KRT16,C8orf46,CAPN6,KRT23,TRIM29,PKP1,MIA,FAM150B,CP,DSG3,CRISPLD1,GABRP,SERPINB5,KRT5,FABP7,WIF1	22	-1.25194	2.344e-137	0.431098	2.84839e-46	-0.143945	2.83434e-08	0	0	0	0	0	0
MinER	13	10013,6381,5096,6223,15642,4922,18994,18867,9384,14514,2105,9828,27684,35112,1889,26956,14530,23540,19319,6626,4801,5111,38055	ASCL1,CRLF1,FABP7,PTX3,VGLL1,SERPINB5,SLC24A3,KRT23,KRT14,CHRM3,SFRP1,KRT16,TFCP2L1,DSG3,KRT5,SOX8,MAGEA6,CRISPLD1,TTYH1,MIA,KRT15,GABRP,FAM150B	23	-1.25143	2.0346e-111	0.537908	3.71646e-57	-0.133536	3.94404e-06	0	0	0	0	0	0
MinER	18	34789,14872,15646,26956,20336,27752,14530,27684,38055,9384,4801,35275,4952,9820,14792,17244,23540,5111,5096,4913,5224,18867,6373,1889,9828,19319,6626,35112,4779	DMD,ACTL8,CTAG2,SOX8,CYP39A1,LOC100190939,MAGEA6,TFCP2L1,FAM150B,KRT14,KRT15,SHC4,MSLN,KLK10,CDKAL1,CTAG1A,CRISPLD1,GABRP,FABP7,CP,KRT17,KRT23,FOXD1,KRT5,KRT16,TTYH1,MIA,DSG3,WIF1	29	-1.25142	1.78009e-160	0.37152	7.37793e-41	-0.0783609	0.00101608	0	0	0	0	0	0
MinER	14	11193,5097,10554,6626,15646,41979,5111,19319,21754,38055,9868,23540,4922,4779,35112,26956	ORC5L,FABP7,CTAG1A,MIA,CTAG2,PXDNL,GABRP,TTYH1,PKP1,FAM150B,SOX10,CRISPLD1,SERPINB5,WIF1,DSG3,SOX8	16	-1.25124	4.92065e-33	0.265028	0.000210384	0.187969	0.0728791	0	0	0	0	0	0
MinER	2	30802,10554,30725,35275,14530,20336,19099,1889,27752,9820,9384,5096,4913,6626,15646,41979,5111,9828,19319,21754,38055,23540,18867,4922,4779,35112,26956	ZFY,CTAG1A,ANKRD60,SHC4,MAGEA6,CYP39A1,PPARGC1A,KRT5,LOC100190939,KLK10,KRT14,FABP7,CP,MIA,CTAG2,PXDNL,GABRP,KRT16,TTYH1,PKP1,FAM150B,CRISPLD1,KRT23,SERPINB5,WIF1,DSG3,SOX8	27	-1.25066	3.40528e-41	0.274117	1.45436e-05	0.1024	0.268415	0	0	0	0	0	0
MinER	16	6820,15270,15642,10016,14792,21754,5096,4922,1889,27684,4913,18867,5224,4779	CYP2B6,TDRD12,VGLL1,GABBR2,CDKAL1,PKP1,FABP7,SERPINB5,KRT5,TFCP2L1,CP,KRT23,KRT17,WIF1	14	-1.25017	9.23057e-170	0.415294	1.5881e-53	-0.133653	7.62365e-09	0	0	0	0	0	0
MinER	26	4646,25854,40341,1536,24208,14323,17181,30365,4607,6548,9207	FGFR4,DKFZP564O0823,TMC5,NQO1,ABCC11,SPDEF,SERHL2,TMEM45B,EEF1A2,PTK6,AGR2	11	-1.25011	6.22986e-163	0.552668	1.80058e-88	0.0989624	2.82591e-05	0	0	0	0	0	0
MinER	20	2457,31349,17244,4779,14530,13942,14792,4913,19319,9868,6223,5224,6964,10016,21754,1889,26956,41979,5111,27684,4801,14514,9828,5096,23540,38055,4922,6626,35275	RGS2,LOC100130725,CTAG1A,WIF1,MAGEA6,TUBB2B,CDKAL1,CP,TTYH1,SOX10,PTX3,KRT17,CDH19,GABBR2,PKP1,KRT5,SOX8,PXDNL,GABRP,TFCP2L1,KRT15,CHRM3,KRT16,FABP7,CRISPLD1,FAM150B,SERPINB5,MIA,SHC4	29	-1.249	9.81555e-45	0.330186	4.62585e-08	0.157176	0.0748961	0	0	0	0	0	0
MinER	27	35594,38466,18867,9294,26956,13353,5430,15642,23540,9828,1889,9714,28441,35112,9384,35533,35275,5224,4922,5111,13631,9820,4779,14514,38055,5096,19319,6626,21754	GPAT2,TMEM71,KRT23,SFN,SOX8,MUC5B,BBOX1,VGLL1,CRISPLD1,KRT16,KRT5,S100B,OSR1,DSG3,KRT14,HRCT1,SHC4,KRT17,SERPINB5,GABRP,KRT81,KLK10,WIF1,CHRM3,FAM150B,FABP7,TTYH1,MIA,PKP1	29	-1.24836	6.63537e-97	0.441406	2.3347e-34	-0.117504	0.000155017	0	0	0	0	0	0
MinER	3	25709,15642,4487,30580,2360,4922,13600,27296,23540,10989,9714,27284,14514,5096,26956,4801,41979,6626,1889,21754,18867,9820,5111,19319,9828,5224,35112,38055,28441,4779	COL12A1,VGLL1,FOSL1,SHC4,MGP,SERPINB5,KRT6B,CP,CRISPLD1,TRIM29,S100B,MUC15,CHRM3,FABP7,SOX8,KRT15,PXDNL,MIA,KRT5,PKP1,KRT23,KLK10,GABRP,TTYH1,KRT16,KRT17,DSG3,FAM150B,OSR1,WIF1	30	-1.24757	3.06668e-141	0.387952	3.12132e-39	-0.114263	7.13588e-06	0	0	0	0	0	0
MinER	6	16932,6223,5096,23587,10554,22988,26956,14530,9868,19319,6626,5111	IGH@,PTX3,FABP7,TMEM108,CTAG1A,HEY2,SOX8,MAGEA6,SOX10,TTYH1,MIA,GABRP	12	-1.24423	4.64573e-123	0.398351	4.02702e-36	-0.138004	4.33352e-07	0	0	0	0	0	0
MinER	11	38732,23587,30664,19401,25527,3705,13942,5111,21754,14792,26956,19319,4779,1889,6626,35275,23540,33043,14530,35112,38055,9868,5096	RAB39B,TMEM108,MLLT4,BCL11A,KIF1A,FGFR2,TUBB2B,GABRP,PKP1,CDKAL1,SOX8,TTYH1,WIF1,KRT5,MIA,SHC4,CRISPLD1,PPP4R4,MAGEA6,DSG3,FAM150B,SOX10,FABP7	23	-1.24307	2.64597e-214	0.290844	6.22847e-35	-0.185052	9.0576e-20	0	0	0	0	0	0
MinER	2	32017,10554,18524,35112,4922,35533,9868,6373,6223,27752,15646,7242,32605,26956,23540,5111,4108,21754,4779,38055,4801,9828,14530,5224,35275,9820,4913,19319,14514,1889,6626,18867,5096	MIER3,CTAG1A,SUV39H1,DSG3,SERPINB5,HRCT1,SOX10,FOXD1,PTX3,LOC100190939,CTAG2,PTGFR,ZNF684,SOX8,CRISPLD1,GABRP,MAOB,PKP1,WIF1,FAM150B,KRT15,KRT16,MAGEA6,KRT17,SHC4,KLK10,CP,TTYH1,CHRM3,KRT5,MIA,KRT23,FABP7	33	-1.24227	5.08648e-174	0.339451	6.61799e-38	-0.0698302	0.00206778	0	0	0	0	0	0
MinER	24	6357,20888,10554,14395,26956,21754,23587,9868,5096,41979,35275,1889,9968,14530,38055,15646,5224,4779,4922,35112,23540,5111,9828,19319,6626	NTS,SLCO5A1,CTAG1A,TFF2,SOX8,PKP1,TMEM108,SOX10,FABP7,PXDNL,SHC4,KRT5,MAGEA3,MAGEA6,FAM150B,CTAG2,KRT17,WIF1,SERPINB5,DSG3,CRISPLD1,GABRP,KRT16,TTYH1,MIA	25	-1.24138	1.44899e-157	0.359041	3.50035e-38	-0.151006	2.69648e-10	0	0	0	0	0	0
MinER	16	8567,5470,38466,21754,3705,9820,9384,27684,18867,6395,27752,2106,9828,4335,19319,29167,15642,4801,4779,30580,38055,10989,14514,1550,6626,6373,23540,5096,5224,4913,4922,1889,26956,5111,35112	BTF3L1,IL1R2,TMEM71,PKP1,FGFR2,KLK10,KRT14,TFCP2L1,KRT23,EXTL1,LOC100190939,SFRP1,KRT16,S100A2,TTYH1,KANK4,VGLL1,KRT15,WIF1,SHC4,FAM150B,TRIM29,CHRM3,PYGB,MIA,FOXD1,CRISPLD1,FABP7,KRT17,CP,SERPINB5,KRT5,SOX8,GABRP,DSG3	35	-1.2411	4.66968e-138	0.409913	5.6404e-43	-0.101287	7.71514e-05	0	0	0	0	0	0
MinER	17	6270,16533,5096,6223,10554,6626,5111	GRB14,TOX3,FABP7,PTX3,CTAG1A,MIA,GABRP	7	-1.2402	9.37134e-109	0.406838	1.89719e-33	-0.269039	2.43757e-20	0	0	0	0	0	0
MinER	9	33010,19044,40341,5980,9643,11649,17181,6548,7863,14323,3824,4047,24208,17467,9207,4542	CARD8,RBP4,TMC5,PLIN1,ADH1B,SCD,SERHL2,PTK6,CRISP3,SPDEF,CEACAM6,FABP4,ABCC11,FAM5C,AGR2,MMP1	16	-1.23938	1.0541e-173	0.329489	6.30414e-36	0.134018	3.32867e-09	0	0	0	0	0	0
MinER	6	1382,15642,27284,38518,20336,10016,28441,12693,4913,9384,9820,4922,35112,5111,4779,19319,38055,14514,35275,18867,23540,5096,6626,1889,21754	ENO2,VGLL1,MUC15,MGP,CYP39A1,GABBR2,OSR1,OLFM4,CP,KRT14,KLK10,SERPINB5,DSG3,GABRP,WIF1,TTYH1,FAM150B,CHRM3,SHC4,KRT23,CRISPLD1,FABP7,MIA,KRT5,PKP1	25	-1.23918	1.65851e-37	0.249995	0.000150964	0.273196	0.004754	0	0	0	0	0	0
MinER	3	28737,15642,25302,12693,3035,4918,5096,38055,6626,5111,21754	C8orf46,VGLL1,CCDC97,OLFM4,CAPN6,DCX,FABP7,FAM150B,MIA,GABRP,PKP1	11	-1.23865	2.16811e-83	0.533578	5.64423e-43	-0.352867	5.37482e-26	0	0	0	0	0	0
MinER	2	4214,17244,13377,4108,6414,19167,24012,2106,9828,5097,5224,9384,19319,9820,18867,10989,27684,6373,5507,21754,35275,4801,28441,26956,6626,14514,38055,4913,35112,23540,5111,4922,1889,4779	TFDP1,CTAG1A,SOSTDC1,MAOB,PDK3,RNF128,TMPRSS3,SFRP1,KRT16,FABP7,KRT17,KRT14,TTYH1,KLK10,KRT23,TRIM29,TFCP2L1,FOXD1,NPY1R,PKP1,SHC4,KRT15,OSR1,SOX8,MIA,CHRM3,FAM150B,CP,DSG3,CRISPLD1,GABRP,SERPINB5,KRT5,WIF1	34	-1.23858	3.14999e-149	0.308054	3.0174e-27	-0.031195	0.203371	0	0	0	0	7	0.07
MinER	11	16897,20528,34509,29989,29472,4779,5096,38055,6964,35275,21754,41979,23540,26956,5111,19319,4922,35112,9828	IRF4,ELF5,GALNT13,PI15,C8orf46,WIF1,FABP7,FAM150B,CDH19,SHC4,PKP1,PXDNL,CRISPLD1,SOX8,GABRP,TTYH1,SERPINB5,DSG3,KRT16	19	-1.23838	5.14155e-42	0.36421	4.53478e-09	0.0733673	0.418035	0	0	0	0	0	0
MinER	23	2203,20528,10554,43147,5507,9820,26969,9384,5096,4913,6626,15646,41979,28441,5111,9828,21754,38055,23540,4922,4779,35112,26956	WWTR1,ELF5,CTAG1A,NPW,NPY1R,KLK10,DMKN,KRT14,FABP7,CP,MIA,CTAG2,PXDNL,OSR1,GABRP,KRT16,PKP1,FAM150B,CRISPLD1,SERPINB5,WIF1,DSG3,SOX8	23	-1.23792	6.5518e-41	0.253579	5.38411e-05	0.204158	0.0264968	0	0	0	0	0	0
MinER	12	6046,23587,10554,14395,4703,36013,26956,21754,9868,5096,9820,35275,1889,6373,14530,38055,15646,4952,4779,4922,35112,23540,5111,9828,19319,6626	SCGB2A1,TMEM108,CTAG1A,TFF2,COL17A1,SLITRK6,SOX8,PKP1,SOX10,FABP7,KLK10,SHC4,KRT5,FOXD1,MAGEA6,FAM150B,CTAG2,MSLN,WIF1,SERPINB5,DSG3,CRISPLD1,GABRP,KRT16,TTYH1,MIA	26	-1.23507	1.06329e-162	0.301563	1.10557e-28	-0.108376	3.53494e-06	0	0	0	0	0	0
MinER	17	21963,6381,5108,5096,28441,11616,35275,5111,23540,9868,4913,14514,18867,6626,9384,21754,1889,35112	CDS1,CRLF1,ORM1,FABP7,OSR1,CTAG1A,SHC4,GABRP,CRISPLD1,SOX10,CP,CHRM3,KRT23,MIA,KRT14,PKP1,KRT5,DSG3	18	-1.2337	1.14939e-105	0.290298	1.38665e-17	-0.0537321	0.0668524	0	0	0	0	1	0.01
MinER	4	3577,24208,4047,7863,40341,6548,19044,4607,4542,17181,9207	MET,ABCC11,FABP4,CRISP3,TMC5,PTK6,RBP4,EEF1A2,MMP1,SERHL2,AGR2	11	-1.23311	6.54506e-44	0.323096	8.25527e-08	0.17543	0.0463444	0	0	0	0	0	0
MinER	1	3140,5096,27977,31426,9828,2106,9820,29472,35720,6223,10016,33043,10989,5111,18867,5224,23540,14514,38055,6373,6626,41979,35112,27684,4913,15642,19319,9384,35275,4801,1889,21754,4922,4779,26956	SEMA3B,FABP7,PCGF5,GRIN2A,KRT16,SFRP1,KLK10,C8orf46,SESN3,PTX3,GABBR2,PPP4R4,TRIM29,GABRP,KRT23,KRT17,CRISPLD1,CHRM3,FAM150B,FOXD1,MIA,PXDNL,DSG3,TFCP2L1,CP,VGLL1,TTYH1,KRT14,SHC4,KRT15,KRT5,PKP1,SERPINB5,WIF1,SOX8	35	-1.23275	9.98697e-161	0.399875	2.11278e-48	-0.0631934	0.00708793	0	0	0	0	1	0.01
MinER	18	2837,13942,5111,24461,6223,9868,23540,9968,28304,38055,10016,12693,9828,14792,35275,21754,5096,4922,1889,26956,27684,4913,19319,5224,4779	FOSB,TUBB2B,GABRP,LMBR1,PTX3,SOX10,CRISPLD1,MAGEA3,MAP7D2,FAM150B,GABBR2,OLFM4,KRT16,CDKAL1,SHC4,PKP1,FABP7,SERPINB5,KRT5,SOX8,TFCP2L1,CP,TTYH1,KRT17,WIF1	25	-1.23223	8.34797e-165	0.354807	1.30266e-39	-0.158807	7.32601e-12	0	0	0	0	0	0
MinER	4	38011,15642,17617,21511,20100,13631,31088,6626,30580,10016,18867,21754,14792,19319,5096,35112,28441,5111,4913,5224,38055,23540,9828,4922,1889	ABHD12B,VGLL1,LOC389906,WNT6,MUC16,KRT81,LOC100289641,MIA,SHC4,GABBR2,KRT23,PKP1,CDKAL1,TTYH1,FABP7,DSG3,OSR1,GABRP,CP,KRT17,FAM150B,CRISPLD1,KRT16,SERPINB5,KRT5	25	-1.232	1.05249e-140	0.441098	4.76969e-51	-0.100376	6.70974e-05	0	0	0	0	0	0
MinER	17	7190,7175,15646,43147,5111,4922,26956,3793,17244,14530,9828,19319,6373,2105,38055,4913,5096,1889,6626,35275,21754,4779,23540	GNB5,POU2F3,CTAG2,NPW,GABRP,SERPINB5,SOX8,LAMA3,CTAG1A,MAGEA6,KRT16,TTYH1,FOXD1,SFRP1,FAM150B,CP,FABP7,KRT5,MIA,SHC4,PKP1,WIF1,CRISPLD1	23	-1.22973	4.63224e-47	0.274221	2.02331e-06	0.122615	0.146347	0	0	0	0	0	0
MinER	19	29219,5470,3034,12693,5111,21754,38055,4918,4922	C16orf89,IL1R2,CAPN6,OLFM4,GABRP,PKP1,FAM150B,DCX,SERPINB5	9	-1.22858	9.75209e-39	0.143347	0.0253513	0.0323328	0.731049	0	0	0	0	0	0
MinER	2	38121,10554,22123,4703,6626,6373,9828,14498,9868,14530,27684,28441,26040,1889,35275,5224,26956,6223,4779,35112,9820,4801,5096,41979,4922,19319,14514,5111,21754,4913,23540,38055	PCGF3,CTAG1A,IL1F5,COL17A1,MIA,FOXD1,KRT16,KRT6A,SOX10,MAGEA6,TFCP2L1,OSR1,LONRF2,KRT5,SHC4,KRT17,SOX8,PTX3,WIF1,DSG3,KLK10,KRT15,FABP7,PXDNL,SERPINB5,TTYH1,CHRM3,GABRP,PKP1,CP,CRISPLD1,FAM150B	32	-1.22846	2.56958e-44	0.258911	1.39924e-05	0.106632	0.221524	0	0	0	0	0	0
MinER	6	38598,15642,3286,4290,6626,9828,3034,12693,27684,28441,14792,1889,35275,5224,26956,4779,10989,35112,9820,4801,5096,41979,4922,18867,19319,14514,5111,21754,4913,23540,38055	UTP23,VGLL1,MAPK9,PRELP,MIA,KRT16,CAPN6,OLFM4,TFCP2L1,OSR1,CDKAL1,KRT5,SHC4,KRT17,SOX8,WIF1,TRIM29,DSG3,KLK10,KRT15,FABP7,PXDNL,SERPINB5,KRT23,TTYH1,CHRM3,GABRP,PKP1,CP,CRISPLD1,FAM150B	31	-1.22622	2.30533e-41	0.290343	2.71415e-06	0.0952437	0.292641	0	0	0	0	0	0
MinER	17	38937,8208,24496,30365,14957,9207,40341,6548,24208,17181,14323,14370,19433,17433	HLA-DRB1,ABCC3,C17orf37,TMEM45B,SMA4,AGR2,TMC5,PTK6,ABCC11,SERHL2,SPDEF,TFAP2B,CLIC3,CLCA2	14	-1.22484	5.7661e-41	0.400366	1.40296e-10	0.256645	0.00481068	0	0	0	0	0	0
MinER	12	9476,23695,5111,29167,27752,4952,7242,13631,9820,4779,38055,5096,19319,6964,6626,21754	SERPINA5,C19orf33,GABRP,KANK4,LOC100190939,MSLN,PTGFR,KRT81,KLK10,WIF1,FAM150B,FABP7,TTYH1,CDH19,MIA,PKP1	16	-1.22311	8.35951e-137	0.365438	3.06262e-35	-0.17268	1.05802e-11	0	0	0	0	0	0
MinER	11	16894,5097,17244,14521,12693,15646,35275,9868,26956,19099,6373,23540,9828,4922,35112,41979,14530,19319,18867,2105,5224,38055,6626,5111,21754,1889	IGL@,FABP7,CTAG1A,MAGEA2,OLFM4,CTAG2,SHC4,SOX10,SOX8,PPARGC1A,FOXD1,CRISPLD1,KRT16,SERPINB5,DSG3,PXDNL,MAGEA6,TTYH1,KRT23,SFRP1,KRT17,FAM150B,MIA,GABRP,PKP1,KRT5	26	-1.22165	1.24793e-155	0.232624	2.29013e-17	-0.0977409	3.63191e-05	0	0	0	0	0	0
MinER	4	27191,17244,4487,30580,4922,17905,9294,5097,13600,23540,3793,10989,19099,14514,9868,26956,4801,41979,6626,29167,1889,4913,21754,18867,9820,5111,19319,9828,5224,35112,38055,14530,9384,4779	PLEKHH2,CTAG1A,FOSL1,SHC4,SERPINB5,PHLDA1,SFN,FABP7,KRT6B,CRISPLD1,LAMA3,TRIM29,PPARGC1A,CHRM3,SOX10,SOX8,KRT15,PXDNL,MIA,KANK4,KRT5,CP,PKP1,KRT23,KLK10,GABRP,TTYH1,KRT16,KRT17,DSG3,FAM150B,MAGEA6,KRT14,WIF1	34	-1.22079	6.31714e-162	0.294197	7.39305e-28	-0.070668	0.00226911	0	0	0	0	0	0
MinER	25	5576,29608,11616,15706,26956,5111,35275,4952,19319,5096,14530,4922,9868,9828,1889,6626	CPB1,LOC645638,CTAG1A,MTMR7,SOX8,GABRP,SHC4,MSLN,TTYH1,FABP7,MAGEA6,SERPINB5,SOX10,KRT16,KRT5,MIA	16	-1.21855	1.38406e-121	0.513984	3.4204e-60	-0.0542298	0.0437582	0	0	0	0	3	0.03
MinER	9	23554,3034,20528,22784,4108,29194,18867,21754,15642,14792,5096,35112,5111,29472,4779,38055,23540,9828,4922,1889	EXOSC3,CAPN6,ELF5,SDPR,MAOB,C4orf7,KRT23,PKP1,VGLL1,CDKAL1,FABP7,DSG3,GABRP,C8orf46,WIF1,FAM150B,CRISPLD1,KRT16,SERPINB5,KRT5	20	-1.21827	3.52954e-113	0.481374	1.78479e-49	-0.191161	8.16966e-12	0	0	0	0	0	0
MinER	7	589,3034,5107,7242,3758,5111,4779,32605,1889,18087,21754,6373,5224,35112,9384,15642,2105,29167,38055,4913,18867,1550,23540,9828,9820,6626,4922,26956,14514,5096	NARS,CAPN6,ORM1,PTGFR,PI3,GABRP,WIF1,ZNF684,KRT5,CLDN1,PKP1,FOXD1,KRT17,DSG3,KRT14,VGLL1,SFRP1,KANK4,FAM150B,CP,KRT23,PYGB,CRISPLD1,KRT16,KLK10,MIA,SERPINB5,SOX8,CHRM3,FABP7	30	-1.21647	1.99833e-151	0.352143	9.48345e-37	-0.0993331	3.26864e-05	0	0	0	0	0	0
MinER	20	23570,6381,10554,6626,14514,14498,4913,29167,35112,36013,23540,35533,5111,4922,1889,5096,4779	DNAJC27,CRLF1,CTAG1A,MIA,CHRM3,KRT6A,CP,KANK4,DSG3,SLITRK6,CRISPLD1,HRCT1,GABRP,SERPINB5,KRT5,FABP7,WIF1	17	-1.21555	4.15416e-154	0.24844	1.4384e-19	-0.0861717	0.000272011	0	0	0	0	0	0
MinER	10	19823,15642,15867,13359,21754,4922,26956,20336,27752,4335,14530,27684,38055,9384,4801,35275,4952,9820,14792,23540,5111,5096,4913,10989,5224,10016,18867,28441,1889,9828,19319,6626,35112,4779	SSH3,VGLL1,ARHGAP26,NFASC,PKP1,SERPINB5,SOX8,CYP39A1,LOC100190939,S100A2,MAGEA6,TFCP2L1,FAM150B,KRT14,KRT15,SHC4,MSLN,KLK10,CDKAL1,CRISPLD1,GABRP,FABP7,CP,TRIM29,KRT17,GABBR2,KRT23,OSR1,KRT5,KRT16,TTYH1,MIA,DSG3,WIF1	34	-1.21381	1.72699e-129	0.41044	3.88084e-42	-0.117049	6.34842e-06	0	0	0	0	0	0
MinER	11	23380,5470,12693,26956,4918,4922,5111,4779,3505,19319,38055,3034,23540,5096,6626,1889,6373,21754	NTN4,IL1R2,OLFM4,SOX8,DCX,SERPINB5,GABRP,WIF1,STC2,TTYH1,FAM150B,CAPN6,CRISPLD1,FABP7,MIA,KRT5,FOXD1,PKP1	18	-1.21065	2.4436e-46	0.188622	0.000971591	0.151041	0.071664	0	0	0	0	0	0
MinER	16	35096,26191,38466,12693,27281,5096,6626,29472,5111,21754,15642	RAB12,PIGR,TMEM71,OLFM4,MUC15,FABP7,MIA,C8orf46,GABRP,PKP1,VGLL1	11	-1.20941	7.59761e-56	0.40397	4.42327e-18	-0.435734	3.37324e-27	0	0	0	0	0	0
MinER	3	41514,11616,6932,26956,26040,6373,6223,14530,4922,23540,35275,10989,15646,5111,9820,9828,4801,1889,19319,6626,18867,5096,9868,5224	NEIL1,CTAG1A,CDH4,SOX8,LONRF2,FOXD1,PTX3,MAGEA6,SERPINB5,CRISPLD1,SHC4,TRIM29,CTAG2,GABRP,KLK10,KRT16,KRT15,KRT5,TTYH1,MIA,KRT23,FABP7,SOX10,KRT17	24	-1.20932	8.97394e-144	0.426472	1.08569e-50	-0.0596628	0.0145849	0	0	0	0	0	0
MinER	6	8191,6865,11616,35275,15646,6626,43147,5096	FAM12A,SCGB1D2,CTAG1A,SHC4,CTAG2,MIA,NPW,FABP7	8	-1.2082	1.81511e-47	0.0687469	0.221112	0.18117	0.0282437	0	0	0	0	6	0.06
MinER	8	29429,13631,38466,3793,13531,13377,6964,4108,1550,27284,29167,13353,23695,35275,4801,4913,9384,26956,17905,14514,23540,9828,4922,10989,35112,9820,19319,18867,5096,28441,5224,38055,6626,5111,4779,21754,1889	LRCH3,KRT81,TMEM71,LAMA3,AQP5,SOSTDC1,CDH19,MAOB,PYGB,MUC15,KANK4,MUC5B,C19orf33,SHC4,KRT15,CP,KRT14,SOX8,PHLDA1,CHRM3,CRISPLD1,KRT16,SERPINB5,TRIM29,DSG3,KLK10,TTYH1,KRT23,FABP7,OSR1,KRT17,FAM150B,MIA,GABRP,WIF1,PKP1,KRT5	37	-1.2076	7.39034e-149	0.3039	8.79122e-28	-0.118243	8.02501e-07	0	0	0	0	0	0
MinER	8	13353,9294,27284,30580,38518,9828,13377,20336,10989,10016,28441,4913,9384,26956,41979,9820,4801,4922,15642,35112,5111,4779,5224,19319,38055,14514,18867,23540,5096,6626,1889,21754	MUC5B,SFN,MUC15,SHC4,MGP,KRT16,SOSTDC1,CYP39A1,TRIM29,GABBR2,OSR1,CP,KRT14,SOX8,PXDNL,KLK10,KRT15,SERPINB5,VGLL1,DSG3,GABRP,WIF1,KRT17,TTYH1,FAM150B,CHRM3,KRT23,CRISPLD1,FABP7,MIA,KRT5,PKP1	32	-1.20593	1.19384e-33	0.300246	1.10012e-05	0.342665	0.000622406	0	0	0	0	0	0
MinER	3	4801,15642,39616,39380,1117,24380,1550,10989,26950,35112,9820,18867,7242,27296,4335,5111,4922,26956,5224,9828,19319,38055,14514,27684,5096,1889,6626,35275,21754,4779,23540	KRT15,VGLL1,EPHX4,LOC728705,RAB6A,FZD8,PYGB,TRIM29,PPP1R14C,DSG3,KLK10,KRT23,PTGFR,CP,S100A2,GABRP,SERPINB5,SOX8,KRT17,KRT16,TTYH1,FAM150B,CHRM3,TFCP2L1,FABP7,KRT5,MIA,SHC4,PKP1,WIF1,CRISPLD1	31	-1.20574	7.7236e-36	0.342458	2.13447e-07	0.149275	0.121787	0	0	0	0	0	0
MinER	24	25690,23695,26956,10687,3793,4791,17244,5224,14530,9828,19319,6223,38055,14514,19099,4913,5096,1889,6626,35275,21754,4779,23540	EHF,C19orf33,SOX8,NRTN,LAMA3,COL9A3,CTAG1A,KRT17,MAGEA6,KRT16,TTYH1,PTX3,FAM150B,CHRM3,PPARGC1A,CP,FABP7,KRT5,MIA,SHC4,PKP1,WIF1,CRISPLD1	23	-1.20375	8.89801e-47	0.318322	2.08731e-08	0.0297024	0.720058	0	0	0	0	0	0
MinER	15	28737,5470,38642,19319,10016,3055,30918,9820,35275,29296,33043,3705,38055,27684,23540,6626,5224,10989,4913,4801,21754,14792,5096,14514,14530,4922,1889,26956,5111,9828,35112,4779	C8orf46,IL1R2,NOL4,TTYH1,GABBR2,ARNT2,LOC169834,KLK10,SHC4,MFSD4,PPP4R4,FGFR2,FAM150B,TFCP2L1,CRISPLD1,MIA,KRT17,TRIM29,CP,KRT15,PKP1,CDKAL1,FABP7,CHRM3,MAGEA6,SERPINB5,KRT5,SOX8,GABRP,KRT16,DSG3,WIF1	32	-1.20349	9.76643e-45	0.327569	1.85584e-08	0.174542	0.0401395	0	0	0	0	0	0
MinER	16	12020,29472,12693,8400,26956,29194,15642,5417,23540,9828,1889,9714,4918,27684,28441,35112,10016,35275,10989,14530,5224,4922,5111,41979,4779,14514,38055,5096,19319,6626,21754	PEG10,C8orf46,OLFM4,UGT8,SOX8,C4orf7,VGLL1,CRABP1,CRISPLD1,KRT16,KRT5,S100B,DCX,TFCP2L1,OSR1,DSG3,GABBR2,SHC4,TRIM29,MAGEA6,KRT17,SERPINB5,GABRP,PXDNL,WIF1,CHRM3,FAM150B,FABP7,TTYH1,MIA,PKP1	31	-1.20242	2.7266e-110	0.396157	3.40884e-34	-0.249306	5.59103e-19	0	0	0	0	0	0
MinER	22	23925,6381,11616,41979,5097,35275,15646,6626,14530,4922,1889,26956,9868,5111,9828,35112,4779	HORMAD1,CRLF1,CTAG1A,PXDNL,FABP7,SHC4,CTAG2,MIA,MAGEA6,SERPINB5,KRT5,SOX8,SOX10,GABRP,KRT16,DSG3,WIF1	17	-1.2011	1.08099e-30	0.274232	0.00012636	0.208794	0.0464126	0	0	0	0	0	0
MinER	5	14110,24208,27102,5980,8028,9207,40341,9148,6548,4047,17181,14323,14370,6026,4542,17467	ICA1,ABCC11,GPC6,PLIN1,DPT,AGR2,TMC5,TSPAN1,PTK6,FABP4,SERHL2,SPDEF,TFAP2B,MMP13,MMP1,FAM5C	16	-1.20069	6.20668e-52	0.308394	7.74538e-09	0.160331	0.0397655	0	0	0	0	0	0
MinER	21	7499,14380,40341,9670,19044,1536,24208,42130,5980,4542,7863,17181,9207,4047	NOVA1,LBP,TMC5,ABCC3,RBP4,NQO1,ABCC11,SYTL5,PLIN1,MMP1,CRISP3,SERHL2,AGR2,FABP4	14	-1.20005	9.03899e-198	0.296877	9.19848e-36	0.0880839	1.65968e-05	0	0	0	0	0	0
MinER	9	14685,26661,12693,14530,5929,27684,28287,14792,17309,1889,35275,5224,26956,4779,35112,3505,4952,4801,5096,41979,4922,33043,19319,5111,21754,23540,38055	CLCN4,FLJ25076,OLFM4,MAGEA6,GREB1,TFCP2L1,OVOS,CDKAL1,COL2A1,KRT5,SHC4,KRT17,SOX8,WIF1,DSG3,STC2,MSLN,KRT15,FABP7,PXDNL,SERPINB5,PPP4R4,TTYH1,GABRP,PKP1,CRISPLD1,FAM150B	27	-1.19943	4.58805e-57	0.215404	1.92356e-05	0.04114	0.576987	0	0	0	0	0	0
MinER	14	10455,6865,10554,5096,43147,15646	MAGEA9,SCGB1D2,CTAG1A,FABP7,NPW,CTAG2	6	-1.19938	1.68812e-47	-0.0879343	0.114828	0.322966	8.40648e-05	0	0	4	0.04	0	0
MinER	8	10831,3034,6865,23695,5470,21754,40220,26956,4952,4108,9828,4801,4779,18867,1550,23540,10989,4922,35275,35112,4913,5111,6626,38055,5096,1889,9384,6373	PTGER3,CAPN6,SCGB1D2,C19orf33,IL1R2,PKP1,TMEM213,SOX8,MSLN,MAOB,KRT16,KRT15,WIF1,KRT23,PYGB,CRISPLD1,TRIM29,SERPINB5,SHC4,DSG3,CP,GABRP,MIA,FAM150B,FABP7,KRT5,KRT14,FOXD1	28	-1.19928	1.70637e-132	0.273522	1.17906e-20	-0.0894063	0.000409833	0	0	0	0	0	0
MinER	9	6523,14323,9207,8208,8424,16746,8928,42130,3824,4047,17181,6026,17467,6548,40341,4542,24208	DIO1,SPDEF,AGR2,ABCC3,PCK1,ERBB2,DUSP6,SYTL5,CEACAM6,FABP4,SERHL2,MMP13,FAM5C,PTK6,TMC5,MMP1,ABCC11	17	-1.19918	3.97954e-226	0.437132	1.13544e-85	0.095877	4.62186e-07	0	0	0	0	0	0
MinER	2	29219,11616,31633,35781,12693,26956,9868,5096,35275,6373,14530,15646,4922,23540,5111,9828,19319,6626	C16orf89,CTAG1A,BHMT,PPTC7,OLFM4,SOX8,SOX10,FABP7,SHC4,FOXD1,MAGEA6,CTAG2,SERPINB5,CRISPLD1,GABRP,KRT16,TTYH1,MIA	18	-1.19821	9.49806e-180	0.305924	1.84322e-34	-0.122444	1.24743e-08	0	0	0	0	0	0
MinER	23	20553,7175,5096,10554,6626,5111,21754	AGBL3,POU2F3,FABP7,CTAG1A,MIA,GABRP,PKP1	7	-1.1968	4.15367e-94	0.485753	2.666e-43	-0.117427	0.000103193	0	0	0	0	0	0
MinER	3	36575,40341,5980,9207,11624,17181,11649,8028,17433,3520,19044,6548,24208,4542,14323,4047	GRIA2,TMC5,PLIN1,AGR2,UGT2B28,SERHL2,SCD,DPT,CLCA2,SCNN1A,RBP4,PTK6,ABCC11,MMP1,SPDEF,FABP4	16	-1.19609	1.45452e-201	0.21842	1.03991e-20	0.0965618	1.71492e-06	0	0	0	0	0	0
MinER	14	7222,14498,11616,35112,15646,5096	HIST1H2AG,KRT6A,CTAG1A,DSG3,CTAG2,FABP7	6	-1.19525	5.99877e-192	0.31047	4.86357e-38	0.0762719	0.000228806	0	0	0	0	0	0
MinER	15	38868,5108,5096,28677,6223,15642,4922,18867,9384,14514,32605,2105,9828,1550,27684,33043,35112,1889,26956,14530,9868,23540,19319,6373,6626,4801,5111,38055	TMEM33,ORM1,FABP7,PCDH10,PTX3,VGLL1,SERPINB5,KRT23,KRT14,CHRM3,ZNF684,SFRP1,KRT16,PYGB,TFCP2L1,PPP4R4,DSG3,KRT5,SOX8,MAGEA6,SOX10,CRISPLD1,TTYH1,FOXD1,MIA,KRT15,GABRP,FAM150B	28	-1.19489	1.31917e-154	0.3568	8.66339e-40	-0.0644917	0.00548536	0	0	0	0	0	0
MinER	11	13509,19044,2445,3034,5111,23540,35533,38055,2105,15642,10016,12693,9828,9384,21754,5096,9820,4922,1889,6373,26956,27684,4913,18867,19319,5224,4779	B3GNTL1,RBP4,SERPINA3,CAPN6,GABRP,CRISPLD1,HRCT1,FAM150B,SFRP1,VGLL1,GABBR2,OLFM4,KRT16,KRT14,PKP1,FABP7,KLK10,SERPINB5,KRT5,FOXD1,SOX8,TFCP2L1,CP,KRT23,TTYH1,KRT17,WIF1	27	-1.19468	2.21479e-123	0.420684	2.37058e-43	-0.106998	4.35736e-05	0	0	0	0	0	0
MinER	16	4856,5097,12693,26956,14530,5118,41979,2105,4801,4922,35112,5111,10554,4779,19319,38055,14514,35275,18867,23540,6626,1889,6373,21754	FMNL1,FABP7,OLFM4,SOX8,MAGEA6,KIT,PXDNL,SFRP1,KRT15,SERPINB5,DSG3,GABRP,CTAG1A,WIF1,TTYH1,FAM150B,CHRM3,SHC4,KRT23,CRISPLD1,MIA,KRT5,FOXD1,PKP1	24	-1.19429	4.04103e-46	0.191497	0.000710964	0.20029	0.0157983	0	0	0	0	0	0
MinER	8	8745,20528,3034,11328,4108,4922,23540,10989,5111,9828,4801,1889,6626,18867,5096	AP3D1,ELF5,CAPN6,IL1R2,MAOB,SERPINB5,CRISPLD1,TRIM29,GABRP,KRT16,KRT15,KRT5,MIA,KRT23,FABP7	15	-1.19289	8.28461e-80	0.468185	1.63645e-34	-0.155522	2.24084e-06	0	0	0	0	0	0
MinER	18	7023,8208,14323,30365,17181,3824,40341,6548,8928,24208,4047,4607,9207,17467,8028	AGXT,ABCC3,SPDEF,TMEM45B,SERHL2,CEACAM6,TMC5,PTK6,DUSP6,ABCC11,FABP4,EEF1A2,AGR2,FAM5C,DPT	15	-1.19288	3.17418e-206	0.44308	9.2781e-81	0.132654	2.61016e-11	0	0	0	0	0	0
MinER	26	30635,15270,15642,10660,5111,5096,21754,4922,14792,1889,10016,38055,27684,26956	GRIK3,TDRD12,VGLL1,FOXO3,GABRP,FABP7,PKP1,SERPINB5,CDKAL1,KRT5,GABBR2,FAM150B,TFCP2L1,SOX8	14	-1.1908	2.88898e-150	0.449231	2.971e-60	-0.166168	1.64617e-12	0	0	0	0	0	0
MinER	18	35911,5554,1117,32022,26950,14792,5111,4922,5224,10016,9828,3505,38055,14514,27684,4913,5096,1889,6626,35275,21754,4779,23540	PRSS35,VGLL1,RAB6A,DOK6,PPP1R14C,CDKAL1,GABRP,SERPINB5,KRT17,GABBR2,KRT16,STC2,FAM150B,CHRM3,TFCP2L1,CP,FABP7,KRT5,MIA,SHC4,PKP1,WIF1,CRISPLD1	23	-1.19067	3.00236e-44	0.312585	6.85873e-08	0.128989	0.127467	0	0	0	0	0	0
MinER	12	19988,14872,10554,43557,5096,14530,15646,6626,35275,19319,5111	C14orf105,ACTL8,CTAG1A,ADAM30,FABP7,MAGEA6,CTAG2,MIA,SHC4,TTYH1,GABRP	11	-1.18915	4.46809e-170	0.344325	2.51966e-41	-0.0754384	0.000595262	0	0	0	0	0	0
MinER	11	42130,23695,40341,9670,17433,24208,11649,5980,4542,14323,8424,7863,9643,17181,4082,8928,3824,4607,6548,9207,4047	SYTL5,C19orf33,TMC5,ABCC3,CLCA2,ABCC11,SCD,PLIN1,MMP1,SPDEF,PCK1,CRISP3,ADH1B,SERHL2,DUSP4,DUSP6,CEACAM6,EEF1A2,PTK6,AGR2,FABP4	21	-1.18884	3.66783e-204	0.396603	3.8681e-65	0.132407	3.11084e-11	0	0	0	0	0	0
MinER	12	6865,4073,23836,23886,13631,6626,9384,18867,19167,21754,5096,35112,4801,9820,28441,14514,5111,27684,2445,4913,4779,5224,38055,23540,9828,4922,1889	SCGB1D2,FCGR3A,TMEM87A,SUSD4,KRT81,MIA,KRT14,KRT23,RNF128,PKP1,FABP7,DSG3,KRT15,KLK10,OSR1,CHRM3,GABRP,TFCP2L1,SERPINA3,CP,WIF1,KRT17,FAM150B,CRISPLD1,KRT16,SERPINB5,KRT5	27	-1.18814	1.87129e-131	0.233873	1.09843e-15	-0.00350503	0.889206	0	0	0	0	51	0.51
MinER	22	20444,3615,7863,8928,42130,8424,4542,9642,9207,4047,24208,19044,17181,5980,40341	KCNK15,LPL,CRISP3,DUSP6,SYTL5,PCK1,MMP1,ADH1B,AGR2,FABP4,ABCC11,RBP4,SERHL2,PLIN1,TMC5	15	-1.18805	5.94526e-130	0.202008	5.74359e-12	0.153651	1.33943e-09	0	0	0	0	0	0
MinER	8	30602,13631,19167,23885,35112,20542,19699,10989,4779,29989,6964,20528,14514,26956,4922,28441,5096,9820,4801,6395,21754,30580,15642,1889,1550,18867,6626,23540,4913,38055,19319,9828,5224,5111	STXBP6,KRT81,RNF128,SUSD4,DSG3,CBLC,SLC6A14,TRIM29,WIF1,PI15,CDH19,ELF5,CHRM3,SOX8,SERPINB5,OSR1,FABP7,KLK10,KRT15,EXTL1,PKP1,SHC4,VGLL1,KRT5,PYGB,KRT23,MIA,CRISPLD1,CP,FAM150B,TTYH1,KRT16,KRT17,GABRP	34	-1.18768	9.02201e-140	0.372964	1.50426e-39	-0.120171	8.15118e-07	0	0	0	0	0	0
MinER	29	24155,6865,11616,43147,15646,5096	IFNK,SCGB1D2,CTAG1A,NPW,CTAG2,FABP7	6	-1.18622	4.79119e-45	-0.0861106	0.129707	0.288225	0.000568412	0	0	0	0	0	0
MinER	7	8032,9207,30353,14162,23380,14323,8028,24208,5980,17467,9643,19044,6548,14380,17181,40341,4542,4047	ESRRG,AGR2,PRDM6,SERHL,NTN4,SPDEF,DPT,ABCC11,PLIN1,FAM5C,ADH1B,RBP4,PTK6,LBP,SERHL2,TMC5,MMP1,FABP4	18	-1.18448	1.38718e-218	0.183119	1.46892e-16	0.117658	7.90757e-10	0	0	0	0	0	0
MinER	13	42697,7863,9207,8208,28451,8424,8928,42130,3824,4047,14323,17181,6026,17467,6548,40341,4542,9643,5980,19044,24208	C10orf112,CRISP3,AGR2,ABCC3,PLIN4,PCK1,DUSP6,SYTL5,CEACAM6,FABP4,SPDEF,SERHL2,MMP13,FAM5C,PTK6,TMC5,MMP1,ADH1B,PLIN1,RBP4,ABCC11	21	-1.18401	1.74045e-191	0.309458	2.16075e-38	0.114971	2.18723e-08	0	0	0	0	0	0
MinER	16	16533,3824,11237,5980,9207,17181,11649,8028,3520,19044,17467,14162,8928,6548,24208,40341,4542,14323,4047	TOX3,CEACAM6,GAD2,PLIN1,AGR2,SERHL2,SCD,DPT,SCNN1A,RBP4,FAM5C,SERHL,DUSP6,PTK6,ABCC11,TMC5,MMP1,SPDEF,FABP4	19	-1.18331	1.76705e-201	0.287335	3.46498e-35	0.145196	3.79674e-13	0	0	0	0	0	0
MinER	7	5403,3034,15642,2105,2445,14384,1889,4913,6373,21754,18867,9820,5111,9828,5224,35112,27684,38055,4779,1550	PVALB,CAPN6,VGLL1,SFRP1,SERPINA3,ORM1,KRT5,CP,FOXD1,PKP1,KRT23,KLK10,GABRP,KRT16,KRT17,DSG3,TFCP2L1,FAM150B,WIF1,PYGB	20	-1.18263	1.30424e-142	0.329287	3.59536e-32	-0.0863617	0.000319514	0	0	0	0	0	0
MinER	18	7829,3615,5980,9207,11624,17181,8028,3520,19044,17467,14162,6548,24208,40341,4542,9643,14323,4047	EGR4,LPL,PLIN1,AGR2,UGT2B28,SERHL2,DPT,SCNN1A,RBP4,FAM5C,SERHL,PTK6,ABCC11,TMC5,MMP1,ADH1B,SPDEF,FABP4	18	-1.18232	8.10039e-196	0.19182	3.11756e-16	0.106638	1.42646e-07	0	0	0	0	0	0
MinER	24	6230,34509,5096,21754,14514,8400,17244,35275,4922,4801,14792,9868,41979,1889,14530,38055,5224,27684,26956	CLCA2,GALNT13,FABP7,PKP1,CHRM3,UGT8,CTAG1A,SHC4,SERPINB5,KRT15,CDKAL1,SOX10,PXDNL,KRT5,MAGEA6,FAM150B,KRT17,TFCP2L1,SOX8	19	-1.18006	7.196e-195	0.32133	3.14407e-42	-0.145813	6.78097e-13	0	0	0	0	0	0
MinER	14	24089,13631,9207,8424,40341,6548,24208,7863,4047,17181,14323,9643,4542,17467,19044	CCL28,KRT81,AGR2,PCK1,TMC5,PTK6,ABCC11,CRISP3,FABP4,SERHL2,SPDEF,ADH1B,MMP1,FAM5C,RBP4	15	-1.17891	4.05351e-45	0.308353	5.51861e-08	0.124593	0.132751	0	0	0	0	0	0
MinER	10	44630,6381,28013,3834,17467,14380,24208,14323,6548,4607,40341,9207,8424,17433,4047,17181	C17orf28,CRLF1,NRK,STS,FAM5C,LBP,ABCC11,SPDEF,PTK6,EEF1A2,TMC5,AGR2,PCK1,CLCA2,FABP4,SERHL2	16	-1.17832	2.91845e-251	0.292201	6.66963e-46	0.0821642	3.21212e-06	0	0	0	0	0	0
MinER	4	42046,5097,10554,19099,6373,6626,35112,30580,35533,9714,4913,19319,9384,1889,21754,4922,4779,26956,14530	SLC6A4,FABP7,CTAG1A,PPARGC1A,FOXD1,MIA,DSG3,SHC4,HRCT1,S100B,CP,TTYH1,KRT14,KRT5,PKP1,SERPINB5,WIF1,SOX8,MAGEA6	19	-1.17665	8.43422e-143	0.310192	4.45471e-29	-0.147613	6.3457e-10	0	0	0	0	0	0
MinER	22	26661,19099,28304,4801,4036,2106,15646,20388,35112,9820,18867,7242,41979,32605,4335,14792,9868,5111,4922,26956,17244,5224,14530,9828,19319,6373,38055,14514,27684,4913,5096,1889,6626,35275,21754,4779,23540	FLJ25076,PPARGC1A,MAP7D2,KRT15,PEX3,SFRP1,CTAG2,MCOLN3,DSG3,KLK10,KRT23,PTGFR,PXDNL,ZNF684,S100A2,CDKAL1,SOX10,GABRP,SERPINB5,SOX8,CTAG1A,KRT17,MAGEA6,KRT16,TTYH1,FOXD1,FAM150B,CHRM3,TFCP2L1,CP,FABP7,KRT5,MIA,SHC4,PKP1,WIF1,CRISPLD1	37	-1.17612	1.00353e-51	0.206554	7.7012e-05	0.13982	0.0677394	0	0	0	0	0	0
MinER	1	14200,10554,6668,15646,5096,6626	RCHY1,CTAG1A,HOXD3,CTAG2,FABP7,MIA	6	-1.17437	7.02395e-215	0.330465	1.15453e-49	-0.0409556	0.0322979	0	0	0	0	3	0.03
MinER	4	28389,13631,14961,22553,18867,1889,19167,28441,35112,10016,4108,35275,10989,17905,5224,4922,5111,41979,4779,14514,38055,5096,19319,6626,21754	SIX1,KRT81,TRIM58,ADAMTS1,KRT23,KRT5,RNF128,OSR1,DSG3,GABBR2,MAOB,SHC4,TRIM29,PHLDA1,KRT17,SERPINB5,GABRP,PXDNL,WIF1,CHRM3,FAM150B,FABP7,TTYH1,MIA,PKP1	25	-1.17203	4.64167e-147	0.257066	2.79818e-21	-0.140312	2.06992e-09	0	0	0	0	0	0
MinER	10	10772,24208,20091,19433,3520,17467,8424,19044,14323,4607,14162,17181,9148,9207,6548,40341,4047	PPARA,ABCC11,STEAP4,CLIC3,SCNN1A,FAM5C,PCK1,RBP4,SPDEF,EEF1A2,SERHL,SERHL2,TSPAN1,AGR2,PTK6,TMC5,FABP4	17	-1.17177	1.40968e-235	0.295914	1.8646e-44	0.0570521	0.00168517	0	0	0	0	0	0
MinER	21	24089,25527,38466,38407,12693,29608,26956,6373,23540,9828,35533,4922,4952,4335,35112,14530,9820,19319,18867,5096,2105,5224,38055,6626,5111,4779,21754,1889	CCL28,KIF1A,TMEM71,RPL22,OLFM4,LOC645638,SOX8,FOXD1,CRISPLD1,KRT16,HRCT1,SERPINB5,MSLN,S100A2,DSG3,MAGEA6,KLK10,TTYH1,KRT23,FABP7,SFRP1,KRT17,FAM150B,MIA,GABRP,WIF1,PKP1,KRT5	28	-1.17144	3.10147e-136	0.29248	4.39054e-25	-0.0639975	0.0085766	0	0	0	0	0	0
MinER	19	11355,5470,12693,23907,29472,5096,21754,3034,4918,15642,38055,4922,5111	FGFR2,IL1R2,OLFM4,SCARA3,C8orf46,FABP7,PKP1,CAPN6,DCX,VGLL1,FAM150B,SERPINB5,GABRP	13	-1.17143	2.5283e-97	0.499986	2.94391e-49	-0.309731	2.56732e-26	0	0	0	0	0	0
MinER	6	2834,9207,31847,3824,40341,17181,6026,26640,8208,4607,8424,8928,4047,7863,4542,14323,17467,5980,6548,24208	FBN1,AGR2,PRLHR,CEACAM6,TMC5,SERHL2,MMP13,REEP6,ABCC3,EEF1A2,PCK1,DUSP6,FABP4,CRISP3,MMP1,SPDEF,FAM5C,PLIN1,PTK6,ABCC11	20	-1.16931	6.38888e-255	0.349036	2.71886e-66	0.107081	7.24171e-10	0	0	0	0	0	0
MinER	13	27284,26661,12693,1889,38055,5111,35112,6626,19319,35275,9820	MUC15,FLJ25076,OLFM4,KRT5,FAM150B,GABRP,DSG3,MIA,TTYH1,SHC4,KLK10	11	-1.16829	1.01714e-29	0.214049	0.00248794	-0.0875684	0.398671	0	0	0	0	0	0
MinER	3	14486,5096,11616,5111,35275,12693,15646,41979	XCL1,FABP7,CTAG1A,GABRP,SHC4,OLFM4,CTAG2,PXDNL	8	-1.16779	2.05569e-46	0.0706954	0.198675	0.194112	0.0163589	0	0	0	0	0	0
MinER	13	42697,7175,19044,9642,24208,5980,4542,5983,14928,4047	C10orf112,POU2F3,RBP4,ADH1B,ABCC11,PLIN1,MMP1,S100A7,KCND3,FABP4	10	-1.16757	4.02031e-97	0.00405945	0.903719	0.124678	1.73854e-05	0	0	60	0.6	0	0
MinER	7	3308,14323,9207,25854,4542,8928,14162,40341,5980,4047,24208,7863,19044,9643,17181,6548,17467	FCGBP,SPDEF,AGR2,DKFZP564O0823,MMP1,DUSP6,SERHL,TMC5,PLIN1,FABP4,ABCC11,CRISP3,RBP4,ADH1B,SERHL2,PTK6,FAM5C	17	-1.16708	4.09383e-172	0.298507	4.23067e-33	0.0963408	6.94674e-06	0	0	0	0	0	0
MinER	11	1616,23587,21809,19319,6090,5096,12693,38055,5111,6626,35275,26956,14530,9868	KDM5B,TMEM108,RNFT2,TTYH1,NMU,FABP7,OLFM4,FAM150B,GABRP,MIA,SHC4,SOX8,MAGEA6,SOX10	14	-1.16683	2.57114e-123	0.407179	1.35899e-42	-0.247459	4.87452e-22	0	0	0	0	0	0
MinER	10	10583,8032,40341,6548,19044,24208,4542,9207,14323	CYP4F8,ESRRG,TMC5,PTK6,RBP4,ABCC11,MMP1,AGR2,SPDEF	9	-1.16523	2.97166e-42	0.288995	6.68268e-07	0.0995757	0.241327	0	0	0	0	31	0.31
MinER	2	8560,10554,34749,5097,22988,9868,26956,15646,41979,6626,35275,21754,26040,5111,19319,9828,5224,35112,38055,14530,4779	PTCH1,CTAG1A,C18orf2,FABP7,HEY2,SOX10,SOX8,CTAG2,PXDNL,MIA,SHC4,PKP1,LONRF2,GABRP,TTYH1,KRT16,KRT17,DSG3,FAM150B,MAGEA6,WIF1	21	-1.16459	4.3613e-164	0.314233	6.87613e-35	-0.154197	2.19192e-12	0	0	0	0	0	0
MinER	19	10694,23587,5096,23540,44298,19099,21754,2105,14514,17244,9384,35275,4922,4801,14792,9868,4779,41979,9820,1889,14530,38055,5224,27684,26956	KLRC4,TMEM108,FABP7,CRISPLD1,IL28RA,PPARGC1A,PKP1,SFRP1,CHRM3,CTAG1A,KRT14,SHC4,SERPINB5,KRT15,CDKAL1,SOX10,WIF1,PXDNL,KLK10,KRT5,MAGEA6,FAM150B,KRT17,TFCP2L1,SOX8	25	-1.16435	3.99523e-163	0.284742	7.66663e-29	-0.0903443	4.0144e-05	0	0	0	0	0	0
MinER	16	34759,7175,10554,19099,43147,5096,6626,15646,5111,19319,26956	OBP2B,POU2F3,CTAG1A,PPARGC1A,NPW,FABP7,MIA,CTAG2,GABRP,TTYH1,SOX8	11	-1.16134	2.41853e-42	0.152618	0.00813319	0.332043	9.09934e-05	0	0	0	0	5	0.05
MinER	1	17186,5096,3710,24558,9868,10554,22988,26956,28441,14530,15646,18867,41979,6626,23540,35275,19319,9828,5224,5111	IGH@,FABP7,ERF,RTN4IP1,SOX10,CTAG1A,HEY2,SOX8,OSR1,MAGEA6,CTAG2,KRT23,PXDNL,MIA,CRISPLD1,SHC4,TTYH1,KRT16,KRT17,GABRP	20	-1.16111	2.10113e-186	0.291117	1.51462e-34	-0.0994406	1.13548e-06	0	0	0	0	0	0
MinER	22	35882,8208,28804,23928,8424,4082,3824,14323,40341,17181,4047,5980,4542,7863,8928,4607,24208,19044,6548,9207	SP5,ABCC3,LFNG,ANKRD30A,PCK1,DUSP4,CEACAM6,SPDEF,TMC5,SERHL2,FABP4,PLIN1,MMP1,CRISP3,DUSP6,EEF1A2,ABCC11,RBP4,PTK6,AGR2	20	-1.16074	5.0941e-188	0.40852	2.68291e-66	0.101297	6.29857e-07	0	0	0	0	0	0
MinER	27	36481,9108,31173,15015,20529,10554,5096,6626,15646,41979,5111,9828,21754,23540,18867,4922,4779,35112,26956	LOC389328,FAM107A,FAM133A,CXCL5,ELF5,CTAG1A,FABP7,MIA,CTAG2,PXDNL,GABRP,KRT16,PKP1,CRISPLD1,KRT23,SERPINB5,WIF1,DSG3,SOX8	19	-1.15823	6.97464e-39	0.281795	3.2205e-06	0.208262	0.018732	0	0	0	0	0	0
MinER	23	6230,13751,9207,20096,41068,14957,30365,5664,17181,14370,4575,6548,40341,24208	CLCA2,HLA-DQA1,AGR2,SPDEF,FAM148A,SMA4,TMEM45B,SLC44A4,SERHL2,TFAP2B,CA12,PTK6,TMC5,ABCC11	14	-1.15801	1.45657e-142	0.487874	1.66081e-70	0.0822458	0.000465723	0	0	0	0	0	0
MinER	7	19916,19044,28804,8424,11144,9643,4082,3824,14323,5983,9148,40341,17181,4047,5980,14380,4542,7863,24208,6548,9207,17467	ERO1LB,RBP4,LFNG,PCK1,SCD,ADH1B,DUSP4,CEACAM6,SPDEF,S100A7,TSPAN1,TMC5,SERHL2,FABP4,PLIN1,LBP,MMP1,CRISP3,ABCC11,PTK6,AGR2,FAM5C	22	-1.15691	3.86264e-198	0.31176	4.12179e-42	0.116114	3.83905e-09	0	0	0	0	0	0
MinER	27	11624,32892,5096,4922,1889,10989,14514,26956,27684,4913,28441,18867,19319,5224,4779,4801	UGT2B28,FBXO3,FABP7,SERPINB5,KRT5,TRIM29,CHRM3,SOX8,TFCP2L1,CP,OSR1,KRT23,TTYH1,KRT17,WIF1,KRT15	16	-1.15592	5.23042e-116	0.283792	8.68936e-21	-0.0368633	0.158638	0	0	0	0	4	0.04
MinER	8	32347,14323,40341,9670,19044,14162,1536,24208,14370,5980,4542,7863,9643,17181,4607,6548,9207,17467,4047	HMGCLL1,SPDEF,TMC5,ABCC3,RBP4,SERHL,NQO1,ABCC11,TFAP2B,PLIN1,MMP1,CRISP3,ADH1B,SERHL2,EEF1A2,PTK6,AGR2,FAM5C,FABP4	19	-1.15513	6.15932e-202	0.328326	1.68595e-47	0.10305	1.21475e-07	0	0	0	0	0	0
MinER	13	42046,10667,5096,20528,12693,5111,6626,35275,17244,26956,14530,9868	SLC6A4,KYNU,FABP7,ELF5,OLFM4,GABRP,MIA,SHC4,CTAG1A,SOX8,MAGEA6,SOX10	12	-1.15426	2.20611e-87	0.261471	9.99048e-14	-0.271137	4.63054e-19	0	0	0	0	0	0
MinER	10	34966,12693,14388,30423,15642,5470,29472,3034,21754,38055,4918,5111,4922,5096	SPATA7,OLFM4,HIST1H2AE,C1orf186,VGLL1,IL1R2,C8orf46,CAPN6,PKP1,FAM150B,DCX,GABRP,SERPINB5,FABP7	14	-1.15313	7.16197e-139	0.412771	2.33916e-50	-0.229493	5.21135e-22	0	0	0	0	0	0
MinER	18	14684,23588,3705,26956,6223,4779,10554,44298,35112,9820,6964,4801,5096,43147,41979,4922,33043,19319,5111,21754,23540,38055	FAM20B,TMEM108,FGFR2,SOX8,PTX3,WIF1,CTAG1A,IL28RA,DSG3,KLK10,CDH19,KRT15,FABP7,NPW,PXDNL,SERPINB5,PPP4R4,TTYH1,GABRP,PKP1,CRISPLD1,FAM150B	22	-1.15224	5.14838e-49	0.301158	1.29404e-08	0.033682	0.662879	0	0	0	0	0	0
MinER	3	11917,11616,36098,30314,26956,19319,4779,1889,6626,30580,5224,29167,9820,23540,4913,14514,14530,6373,35112,38055,9868,5096,9384	HLA-DPA1,CTAG1A,PRDM15,LOC645323,SOX8,TTYH1,WIF1,KRT5,MIA,SHC4,KRT17,KANK4,KLK10,CRISPLD1,CP,CHRM3,MAGEA6,FOXD1,DSG3,FAM150B,SOX10,FABP7,KRT14	23	-1.15167	1.4169e-152	0.305649	1.89849e-31	-0.0847131	0.000171738	0	0	0	0	0	0
MinER	10	6357,6090,31271,38055,19319,15173,21754,13942,6964,3705,9868,35112,23587,6626,14530,26956,5111,4922,5096,1889,4779,35275,23540	NTS,NMU,HILS1,FAM150B,TTYH1,CADM4,PKP1,TUBB2B,CDH19,FGFR2,SOX10,DSG3,TMEM108,MIA,MAGEA6,SOX8,GABRP,SERPINB5,FABP7,KRT5,WIF1,SHC4,CRISPLD1	23	-1.15102	2.29799e-144	0.391816	1.34778e-47	-0.19694	2.45705e-17	0	0	0	0	0	0
MinER	11	42553,23587,11616,43147,19319,15646,26956,5096,6626,35275	RBM46,TMEM108,CTAG1A,NPW,TTYH1,CTAG2,SOX8,FABP7,MIA,SHC4	10	-1.15071	2.52917e-36	0.312231	5.88268e-07	0.2917	0.00143751	0	0	0	0	18	0.18
MinER	21	6230,5097,17244,21971,35275,22988,14514,21754,41979,9820,23540,26956,18867,5111,10989,19319,4922,35112,9828,9868	CLCA2,FABP7,CTAG1A,SLCO4C1,SHC4,HEY2,CHRM3,PKP1,PXDNL,KLK10,CRISPLD1,SOX8,KRT23,GABRP,TRIM29,TTYH1,SERPINB5,DSG3,KRT16,SOX10	20	-1.15048	8.25817e-43	0.306146	7.97734e-08	0.142808	0.0865416	0	0	0	0	0	0
MinER	8	29612,13631,2445,11468,38466,9820,9384,9194,9160,9714,18867,28441,27752,9828,19319,29167,15642,4779,30580,38055,28185,10989,14514,10016,6626,23540,5096,5224,4922,1889,26956,5111,35112	LAMA5,KRT81,SERPINA3,GNRHR,TMEM71,KLK10,KRT14,AKR1C3,KRT6B,S100B,KRT23,OSR1,LOC100190939,KRT16,TTYH1,KANK4,VGLL1,WIF1,SHC4,FAM150B,CP,TRIM29,CHRM3,GABBR2,MIA,CRISPLD1,FABP7,KRT17,SERPINB5,KRT5,SOX8,GABRP,DSG3	33	-1.15024	1.63514e-127	0.338341	6.57131e-32	-0.0970984	8.83153e-05	0	0	0	0	0	0
MinER	17	23874,8208,21566,8424,41068,8928,40341,9207,5980,4082,17181,17467,4607,14323,14380,4542,6548,4047,24208,7863	KLHL1,ABCC3,EPS8L1,PCK1,FAM148A,DUSP6,TMC5,AGR2,PLIN1,DUSP4,SERHL2,FAM5C,EEF1A2,SPDEF,LBP,MMP1,PTK6,FABP4,ABCC11,CRISP3	20	-1.15001	1.00927e-261	0.303206	8.48115e-54	0.0983058	5.38055e-09	0	0	0	0	0	0
MinER	9	6444,16533,9207,5635,8424,40341,9148,6548,24208,4047,17181,14323,14370,19433,4542,17467	SCGB2A2,TOX3,AGR2,AQP9,PCK1,TMC5,TSPAN1,PTK6,ABCC11,FABP4,SERHL2,SPDEF,TFAP2B,CLIC3,MMP1,FAM5C	16	-1.14928	5.5374e-41	0.394928	1.58216e-11	0.20113	0.0184434	0	0	0	0	0	0
MinER	9	33714,13631,2445,24558,5096,14792,15642,10016,41979,28441,18867,1889,5111,35112,6626,35275	LOC374491,KRT81,SERPINA3,RTN4IP1,FABP7,CDKAL1,VGLL1,GABBR2,PXDNL,OSR1,KRT23,KRT5,GABRP,DSG3,MIA,SHC4	16	-1.14585	2.02889e-37	0.188956	0.00195784	0.352936	8.38689e-05	0	0	0	0	0	0
MinER	23	3357,38642,15642,12693,29472,5111,5096,38055,6626	HLA-DQA1,NOL4,VGLL1,OLFM4,C8orf46,GABRP,FABP7,FAM150B,MIA	9	-1.14502	3.84082e-25	0.447586	4.9906e-09	0.068055	0.542115	0	0	0	0	0	0
MinER	15	7446,40341,1536,21189,5980,7863,20091,24208,4082,4047,17181,14323,8424,19044,17467,9207,14380,6548	RHBDL1,TMC5,NQO1,MGC29506,PLIN1,CRISP3,STEAP4,ABCC11,DUSP4,FABP4,SERHL2,SPDEF,PCK1,RBP4,FAM5C,AGR2,LBP,PTK6	18	-1.14457	6.19395e-178	0.322509	4.39563e-41	0.0892241	1.54958e-05	0	0	0	0	0	0
MinER	14	32333,5470,3705,23907,20528,30423,14792,5111,38055,12693,21754,26956,5096,9828	MIR17HG,IL1R2,FGFR2,SCARA3,ELF5,C1orf186,CDKAL1,GABRP,FAM150B,OLFM4,PKP1,SOX8,FABP7,KRT16	14	-1.14316	3.17353e-41	0.327733	1.53391e-08	-0.0368732	0.66264	0	0	0	0	0	0
MinER	21	23532,8208,3824,4082,28804,5797,7740,7863,8928,42130,8424,14323,4607,9207,4047,24208,17181,6548,40341	RASD1,ABCC3,CEACAM6,DUSP4,LFNG,ABLIM3,PAX3,CRISP3,DUSP6,SYTL5,PCK1,SPDEF,EEF1A2,AGR2,FABP4,ABCC11,SERHL2,PTK6,TMC5	19	-1.13983	7.80773e-210	0.39407	1.03559e-71	0.0804532	1.90845e-05	0	0	0	0	0	0
MinER	4	4327,19044,40341,9670,5449,9642,14162,11624,24208,9148,5980,4542,7863,17181,4607,6548,9207,17467,4047	CHGB,RBP4,TMC5,ABCC3,CFD,ADH1B,SERHL,UGT2B28,ABCC11,TSPAN1,PLIN1,MMP1,CRISP3,SERHL2,EEF1A2,PTK6,AGR2,FAM5C,FABP4	19	-1.1388	1.24062e-220	0.273887	6.6899e-38	0.0471625	0.00992266	0	0	0	0	0	0
MinER	7	14504,19044,14752,5980,40341,6548,24208,7863,20091,4047,17181,9643,4542,17467	GPR37,RBP4,ALB,PLIN1,TMC5,PTK6,ABCC11,CRISP3,STEAP4,FABP4,SERHL2,ADH1B,MMP1,FAM5C	14	-1.13858	3.12522e-48	0.193851	0.000228556	0.108333	0.159857	0	0	0	0	0	0
MinER	7	24447,3034,15642,5108,12693,27281,5111,5096	ASPN,CAPN6,VGLL1,ORM1,OLFM4,MUC15,GABRP,FABP7	8	-1.13853	6.10277e-71	0.349921	1.55517e-19	-0.351314	9.36529e-26	0	0	0	0	0	0
MinER	26	29194,14173,30423,14872,38642,4918,21754,38055,26956,3706,3034,4108,29472,20528,4922,23540,14792,5111,9828,6626,18867,12693,15642,5096	C4orf7,MAGEA4,C1orf186,ACTL8,NOL4,DCX,PKP1,FAM150B,SOX8,FGFR2,CAPN6,MAOB,C8orf46,ELF5,SERPINB5,CRISPLD1,CDKAL1,GABRP,KRT16,MIA,KRT23,OLFM4,VGLL1,FABP7	24	-1.13844	1.11282e-131	0.450986	7.05066e-58	-0.176753	2.39335e-13	0	0	0	0	0	0
MinER	16	27744,8208,6950,19433,27564,4047,6548,17467,40341,6026,5980,17181,14323,24208,19044,4542,9207	CYP4X1,ABCC3,SCEL,CLIC3,CMBL,FABP4,PTK6,FAM5C,TMC5,MMP13,PLIN1,SERHL2,SPDEF,ABCC11,RBP4,MMP1,AGR2	17	-1.1366	8.11006e-54	0.312127	3.14106e-10	0.178616	0.0135682	0	0	0	0	0	0
MinER	12	14239,15270,15642,33337,19056,18867,21754,4922,25585,4779,23540,5096,28441,6626,26956,4801,5224,14792,35112,10016,19319,14514,9820,4913,1889	CYP2A6,TDRD12,VGLL1,C13orf38,PODXL2,KRT23,PKP1,SERPINB5,MAP2,WIF1,CRISPLD1,FABP7,OSR1,MIA,SOX8,KRT15,KRT17,CDKAL1,DSG3,GABBR2,TTYH1,CHRM3,KLK10,CP,KRT5	25	-1.13566	2.32684e-161	0.363843	1.8262e-47	-0.0917869	2.11177e-05	0	0	0	0	0	0
MinER	4	32218,13631,9207,29167,38466,13353,23695,13531,3793,4779,4913,4922,35112,23540,5111,9384,9828,6626	SLITRK6,KRT81,AGR2,KANK4,TMEM71,MUC5B,C19orf33,AQP5,LAMA3,WIF1,CP,SERPINB5,DSG3,CRISPLD1,GABRP,KRT14,KRT16,MIA	18	-1.13479	2.84677e-140	0.176461	5.43771e-11	-0.0805246	0.000526804	0	0	0	0	0	0
MinER	15	23928,10218,11616,15646,43147,5096	ANKRD30A,PLA2R1,CTAG1A,CTAG2,NPW,FABP7	6	-1.13314	9.52401e-197	0.00831222	0.710529	0.153791	2.22206e-15	0	0	32	0.32	0	0
MinER	13	6046,26440,9513,5096,5111,43147,6223,15646,21754,23540,11616,4922,6626,26956,38055,6373,9384,19319,9868	SCGB2A1,CDK3,HLA-DQB1,FABP7,GABRP,NPW,PTX3,CTAG2,PKP1,CRISPLD1,CTAG1A,SERPINB5,MIA,SOX8,FAM150B,FOXD1,KRT14,TTYH1,SOX10	19	-1.13269	1.48419e-151	0.304149	6.23377e-32	-0.0200887	0.366455	0	0	0	0	15	0.15
MinER	14	13751,38466,10554,6626,30580,29520,6046,9714,5096,9868,23540,15646,21754,5224,19319,5111,6373,9820,4779,4922,26956,18867	HLA-DQA1,TMEM71,CTAG1A,MIA,SHC4,BIVM,SCGB2A1,S100B,FABP7,SOX10,CRISPLD1,CTAG2,PKP1,KRT17,TTYH1,GABRP,FOXD1,KLK10,WIF1,SERPINB5,SOX8,KRT23	22	-1.13191	1.5652e-140	0.280255	1.83165e-25	-0.0776116	0.000798817	0	0	0	0	0	0
MinER	12	2902,19044,10667,5980,5983,5449,11624,9207,24089,9643,17181,14380,4047,24208,40341,4542,17467	SERPINA1,RBP4,KYNU,PLIN1,S100A7,CFD,UGT2B28,AGR2,CCL28,ADH1B,SERHL2,LBP,FABP4,ABCC11,TMC5,MMP1,FAM5C	17	-1.13151	4.48921e-168	0.208864	1.10985e-17	0.124818	3.05939e-09	0	0	0	0	0	0
MinER	17	14388,5470,38466,12693,3035,4918,38055,29472,5111,21754,15642	HIST1H2AE,IL1R2,TMEM71,OLFM4,CAPN6,DCX,FAM150B,C8orf46,GABRP,PKP1,VGLL1	11	-1.1306	2.37857e-113	0.316561	6.54754e-26	-0.223173	8.12953e-18	0	0	0	0	0	0
MinER	4	12017,15642,42699,28185,10989,35275,13631,26925,20336,17905,14498,10016,19099,1889,3793,27752,5507,4335,9820,9384,5096,6626,41979,14514,28441,5111,9828,19319,21754,38055,23540,4801,18867,4922,5224,4779,35112,26956	COL6A1,VGLL1,PCSK6,CP,TRIM29,SHC4,KRT81,WDR4,CYP39A1,PHLDA1,KRT6A,GABBR2,PPARGC1A,KRT5,LAMA3,LOC100190939,NPY1R,S100A2,KLK10,KRT14,FABP7,MIA,PXDNL,CHRM3,OSR1,GABRP,KRT16,TTYH1,PKP1,FAM150B,CRISPLD1,KRT15,KRT23,SERPINB5,KRT17,WIF1,DSG3,SOX8	38	-1.12978	3.73071e-40	0.205969	0.000371854	0.254636	0.00271565	0	0	0	0	0	0
MinER	24	74,8208,40341,19044,5449,9642,11624,24208,9148,11649,5980,4542,7863,17181,4607,6548,9207,17467,4047	CD24,ABCC3,TMC5,RBP4,CFD,ADH1B,UGT2B28,ABCC11,TSPAN1,SCD,PLIN1,MMP1,CRISP3,SERHL2,EEF1A2,PTK6,AGR2,FAM5C,FABP4	19	-1.12906	2.0891e-214	0.288691	2.53033e-41	0.0496245	0.00705067	0	0	0	0	0	0
MinER	27	15578,25854,14957,20526,41068,20096,40341,14370,17181,8424,24208,17467,9148,19433,17433,9207,30365,6548	HSD3B1,DKFZP564O0823,SMA4,LRRC31,FAM148A,SPDEF,TMC5,TFAP2B,SERHL2,PCK1,ABCC11,FAM5C,TSPAN1,CLIC3,CLCA2,AGR2,TMEM45B,PTK6	18	-1.1268	2.70252e-42	0.379568	1.74866e-11	0.225249	0.00616544	0	0	0	0	0	0
MinER	3	6820,24208,4542,12756,32412,4607,9207,8208,6026,19044,8028,5980,17181,4047	CYP2B6,ABCC11,MMP1,MEGF9,LOC254057,EEF1A2,AGR2,ABCC3,MMP13,RBP4,DPT,PLIN1,SERHL2,FABP4	14	-1.12604	1.10301e-66	0.134154	0.00189042	0.0671431	0.288877	0	0	0	0	0	0
MinER	13	42697,31349,17244,35781,5097,14530,4922,23540,35275,10989,41979,15646,5111,9828,4801,1889,19319,6626,18867,9868,5224	C10orf112,LOC100130725,CTAG1A,PPTC7,FABP7,MAGEA6,SERPINB5,CRISPLD1,SHC4,TRIM29,PXDNL,CTAG2,GABRP,KRT16,KRT15,KRT5,TTYH1,MIA,KRT23,SOX10,KRT17	21	-1.12522	2.21399e-146	0.340862	1.06051e-38	-0.122764	5.07416e-08	0	0	0	0	0	0
MinER	7	4952,19044,20265,10554,14928,43147,15646	MSLN,RBP4,IQCH,CTAG1A,KCND3,NPW,CTAG2	7	-1.12393	1.54711e-262	0.0619124	0.00112291	0.052982	0.00125593	0	0	0	0	0	0
MinER	12	9836,16533,9207,17189,4082,9670,6548,9148,6026,8028,4542,3520,14323,17467,30365,40341,24208,14162,4047	SFTPB,TOX3,AGR2,SERHL2,DUSP4,ABCC3,PTK6,TSPAN1,MMP13,DPT,MMP1,SCNN1A,SPDEF,FAM5C,TMEM45B,TMC5,ABCC11,SERHL,FABP4	19	-1.12274	3.91765e-246	0.278409	6.23403e-45	0.100479	3.48079e-09	0	0	0	0	0	0
MinER	5	37966,14323,39677,3824,41068,40341,14370,17181,29011,30365,17433,8424,4047,7863,6548,24208	C17orf50,SPDEF,LOC401320,CEACAM6,FAM148A,TMC5,TFAP2B,SERHL2,AGR2,TMEM45B,CLCA2,PCK1,FABP4,CRISP3,PTK6,ABCC11	16	-1.12182	4.08424e-150	0.407688	4.62333e-56	0.197319	6.266e-19	0	0	0	0	0	0
MinER	9	14162,19044,1967,14380,4542,21025,36015,14323,3520,14928,9148,9643,17467,6548,5980,40341,17181,24208,7863,9207	SERHL,RBP4,UBE2A,LBP,MMP1,HRASLS2,FABP4,SPDEF,SCNN1A,KCND3,TSPAN1,ADH1B,FAM5C,PTK6,PLIN1,TMC5,SERHL2,ABCC11,CRISP3,AGR2	20	-1.1213	2.26978e-257	0.243023	1.78428e-36	0.049566	0.00276813	0	0	0	0	1	0.01
MinER	7	2087,9670,40341,5433,5449,9207,19044,14323,11649,17181,24208,5980,6548,9643,4047,3824	LTF,ABCC3,TMC5,HOXB6,CFD,AGR2,RBP4,SPDEF,SCD,SERHL2,ABCC11,PLIN1,PTK6,ADH1B,FABP4,CEACAM6	16	-1.12111	4.69166e-41	0.274389	1.3821e-06	0.176672	0.0336205	0	0	0	0	0	0
MinER	17	31815,5097,17244,43147,12693,15646,26956,5111,6626	ANGPTL1,FABP7,CTAG1A,NPW,OLFM4,CTAG2,SOX8,GABRP,MIA	9	-1.11994	1.75229e-50	0.0370057	0.46177	0.260657	0.00043051	0	0	0	0	23	0.23
MinER	18	11186,6381,15646,6046,11616,5096	PIP5K1A,CRLF1,CTAG2,SCGB2A1,CTAG1A,FABP7	6	-1.11987	8.84965e-186	0.0567507	0.0129292	0.0788978	6.40648e-05	0	0	1	0.01	0	0
MinER	15	6865,31173,5096,43147,14514,7875,4922,20528,28441,15646,5224,10554,21754,26956,23540,6626,4108,4801	SCGB1D2,FAM133A,FABP7,NPW,CHRM3,LALBA,SERPINB5,ELF5,OSR1,CTAG2,KRT17,CTAG1A,PKP1,SOX8,CRISPLD1,MIA,MAOB,KRT15	18	-1.11893	2.69912e-168	0.179754	8.56892e-14	0.00868998	0.675813	0	0	0	0	37	0.37
MinER	5	5983,40341,1531,5108,28451,143,6529,9643,14380,14928,19044,4047,4542,5980,7863,9207,24208	S100A7,TMC5,SCRN1,ORM1,PLIN4,NEFH,DHRS2,ADH1B,LBP,KCND3,RBP4,FABP4,MMP1,PLIN1,CRISP3,AGR2,ABCC11	17	-1.11846	2.42489e-192	0.120153	8.13056e-08	0.099679	2.60912e-07	0	0	0	0	0	0
MinER	20	36013,4946,5108,5834,35533,3034,38055,7242,4913,9384,21754,9820,23540,26956,29167,18867,5111,1550,4922,35112,9828	SLITRK6,PDPN,ORM1,EREG,HRCT1,CAPN6,FAM150B,PTGFR,CP,KRT14,PKP1,KLK10,CRISPLD1,SOX8,KANK4,KRT23,GABRP,PYGB,SERPINB5,DSG3,KRT16	21	-1.11817	1.10986e-48	0.180951	0.000428221	0.191355	0.0111169	0	0	0	0	0	0
MinER	6	934,19044,36015,19484,8424,9642,42130,6548,17467,7863,14380,5980,17181,24208,4542,9207	EIF3F,RBP4,FABP4,TMC5,PCK1,ADH1B,SYTL5,PTK6,FAM5C,CRISP3,LBP,PLIN1,SERHL2,ABCC11,MMP1,AGR2	16	-1.11773	2.02967e-44	0.24718	5.06392e-06	0.154963	0.0506795	0	0	0	0	0	0
MinER	29	8409,8208,26579,24208,13414,1536,32412,14323,4047,3824,4082,17181,19044,6548,40341,4607,19433,14380,4542,17467,9207	BRCA2,ABCC3,ITGB6,ABCC11,SNED1,NQO1,LOC254057,SPDEF,FABP4,CEACAM6,DUSP4,SERHL2,RBP4,PTK6,TMC5,EEF1A2,CLIC3,LBP,MMP1,FAM5C,AGR2	21	-1.11714	1.34301e-252	0.294104	1.05147e-51	0.0958208	9.32716e-09	0	0	0	0	0	0
MinER	15	7222,30365,24208,42130,9148,16933,5859,4542,14323,8424,17181,4607,6548,9207,17467,4047	HIST1H2AG,TMEM45B,ABCC11,SYTL5,TSPAN1,TPSAB1,WISP2,MMP1,SPDEF,PCK1,SERHL2,EEF1A2,PTK6,AGR2,FAM5C,FABP4	16	-1.1166	2.54496e-244	0.374317	4.00415e-79	0.0425781	0.0120966	0	0	0	0	0	0
MinER	14	7215,6381,5107,36013,23900,35112,29167,23540,9828,35533,6626,4922,26956,14514,5096,19319	CDH12,CRLF1,ORM1,SLITRK6,FGFBP2,DSG3,KANK4,CRISPLD1,KRT16,HRCT1,MIA,SERPINB5,SOX8,CHRM3,FABP7,TTYH1	16	-1.11562	3.91148e-181	0.320365	2.32924e-43	-0.0884069	9.20729e-06	0	0	0	0	0	0
MinER	9	28389,8208,16933,9207,13414,17181,13362,8028,17433,17467,4607,6026,14162,8928,6548,24208,40341,4542,4047	SIX1,ABCC3,TPSAB1,AGR2,SNED1,SERHL2,SPDEF,DPT,CLCA2,FAM5C,EEF1A2,MMP13,SERHL,DUSP6,PTK6,ABCC11,TMC5,MMP1,FABP4	19	-1.11376	7.8262e-233	0.323222	3.39283e-57	0.0777164	7.7851e-06	0	0	0	0	0	0
MinER	13	5424,42130,8424,11144,9643,16746,4082,3824,30365,14323,40341,17181,4047,4542,14370,29011,7863,8928,17433,4607,24208,6548	AGTR1,SYTL5,PCK1,SCD,ADH1B,ERBB2,DUSP4,CEACAM6,TMEM45B,SPDEF,TMC5,SERHL2,FABP4,MMP1,TFAP2B,AGR2,CRISP3,DUSP6,CLCA2,EEF1A2,ABCC11,PTK6	22	-1.11371	1.82416e-197	0.392682	5.99828e-70	0.116897	7.80528e-10	0	0	0	0	0	0
MinER	10	20180,23587,10554,6964,41898,43147,15646,19319,35275,5096,6626,21754	RERGL,TMEM108,CTAG1A,CDH19,SYCP3,NPW,CTAG2,TTYH1,SHC4,FABP7,MIA,PKP1	12	-1.11369	4.92024e-49	0.365929	1.05359e-12	0.0185266	0.804018	0	0	0	0	0	0
MinER	11	2265,19044,19934,8208,3824,9148,11624,14323,11144,4047,24208,17467,6548,8028,17181,4542,40341,5980,26640,9207	DKK3,RBP4,STYK1,ABCC3,CEACAM6,TSPAN1,UGT2B28,SPDEF,SCD,FABP4,ABCC11,FAM5C,PTK6,DPT,SERHL2,MMP1,TMC5,PLIN1,REEP6,AGR2	20	-1.11267	4.19755e-223	0.272663	1.02649e-39	0.110381	5.40124e-10	0	0	0	0	0	0
MinER	7	20094,24208,19920,31828,14162,32412,11624,4542,16533,5980,8028,4047,3520,17181,9148,19044,17467,9207	GTF2A1L,ABCC11,AHNAK,HOXA13,SERHL,LOC254057,UGT2B28,MMP1,TOX3,PLIN1,DPT,FABP4,SCNN1A,SERHL2,TSPAN1,RBP4,FAM5C,AGR2	18	-1.11124	2.72442e-225	0.181154	8.80097e-19	0.0499753	0.00462919	0	0	0	0	1	0.01
MinER	5	16470,24208,21734,8424,42130,41068,6548,17467,40341,4607,17181,14323,14370,9207	IGL@,ABCC11,LONP2,PCK1,SYTL5,FAM148A,PTK6,FAM5C,TMC5,EEF1A2,SERHL2,SPDEF,TFAP2B,AGR2	14	-1.11115	2.6279e-35	0.491714	1.80425e-15	0.238051	0.00798466	0	0	0	0	0	0
MinER	21	10352,31349,4918,4922,41572,20528,6522,5111,4779,5507,4108,38055,3034,23540,5096,6626,9868,21754	NR5A1,LOC100130725,DCX,SERPINB5,LOC100292909,ELF5,GABRA5,GABRP,WIF1,NPY1R,MAOB,FAM150B,CAPN6,CRISPLD1,FABP7,MIA,SOX10,PKP1	18	-1.11052	1.75081e-45	0.197286	0.000199561	0.192381	0.0133815	0	0	0	0	0	0
MinER	2	9538,10554,27212,15646,43147,5096	NR2F1,CTAG1A,DNAJC18,CTAG2,NPW,FABP7	6	-1.10994	1.0157e-53	0.0206846	0.667173	0.228603	0.0012425	0	0	0	0	0	0
MinER	9	30248,24208,1148,26640,4946,6026,5288,8028,4542,17467,14162,14323,27564,9148,4607,9207,4047,19044,17181,6548,40341	DOCK5,ABCC11,SYNGR2,REEP6,PDPN,MMP13,HGD,DPT,MMP1,FAM5C,SERHL,SPDEF,CMBL,TSPAN1,EEF1A2,AGR2,FABP4,RBP4,SERHL2,PTK6,TMC5	21	-1.10819	1.48264e-307	0.231769	4.88797e-41	0.0545481	0.000237979	0	0	0	0	0	0
MinER	22	10583,28994,26661,20096,41068,27564,40341,9207,6981,30365,17433,4575,14957,6548,14370,24208	CYP4F8,ENPP1,FLJ25076,SPDEF,FAM148A,CMBL,TMC5,AGR2,NKX2-2,TMEM45B,CLCA2,CA12,SMA4,PTK6,TFAP2B,ABCC11	16	-1.10802	1.88018e-173	0.394401	2.15002e-62	0.00310786	0.878016	0	0	0	0	34	0.34
MinER	12	36019,19044,44200,3824,40341,17181,36015,1536,8208,8424,7863,14380,9207,14323,17467,5980,9643,6548,24208	FCRL1,RBP4,SEMA3A,CEACAM6,TMC5,SERHL2,FABP4,NQO1,ABCC3,PCK1,CRISP3,LBP,AGR2,SPDEF,FAM5C,PLIN1,ADH1B,PTK6,ABCC11	19	-1.10797	1.31945e-189	0.2963	1.08297e-39	0.0759145	8.48504e-05	0	0	0	0	0	0
MinER	28	20424,42130,4542,40341,5664,9670,8928,6548,24208,9643,11649,17181,8424,17467,19044,4047,5980,14323	NUP62CL,SYTL5,MMP1,TMC5,SLC44A4,ABCC3,DUSP6,PTK6,ABCC11,ADH1B,SCD,SERHL2,PCK1,FAM5C,RBP4,FABP4,PLIN1,SPDEF	18	-1.10627	3.29016e-50	0.206631	3.58054e-05	0.220604	0.00261891	0	0	0	0	0	0
MinER	28	13303,23695,22553,4815,6950,1550,36013,26956,4779,35112,9820,6964,4952,29167,43147,9384,4922,19319,5111,21754,4913,23540,3793,38055	MST1,C19orf33,ADAMTS1,PTGS2,SCEL,PYGB,SLITRK6,SOX8,WIF1,DSG3,KLK10,CDH19,MSLN,KANK4,NPW,KRT14,SERPINB5,TTYH1,GABRP,PKP1,CP,CRISPLD1,LAMA3,FAM150B	24	-1.10594	2.67844e-53	0.190233	8.18519e-05	0.0464031	0.511685	0	0	0	0	0	0
MinER	10	11581,9207,5545,36533,27564,8424,3824,4575,4607,40341,4047,4542,19433,14370,6548,4082,17467,7863,9643,17433,14323,17181,24208	IGH@,AGR2,PPP1R1A,DEGS2,CMBL,PCK1,CEACAM6,CA12,EEF1A2,TMC5,FABP4,MMP1,CLIC3,TFAP2B,PTK6,DUSP4,FAM5C,CRISP3,ADH1B,CLCA2,SPDEF,SERHL2,ABCC11	23	-1.10583	3.70523e-214	0.349833	7.74543e-62	0.12014	2.98198e-11	0	0	0	0	0	0
MinER	12	29061,42130,30365,14957,9207,5635,8424,40341,9148,6548,41068,24208,17181,14323,14370,6026,4542,17433,17467	ZNF385B,SYTL5,TMEM45B,SMA4,AGR2,AQP9,PCK1,TMC5,TSPAN1,PTK6,FAM148A,ABCC11,SERHL2,SPDEF,TFAP2B,MMP13,MMP1,CLCA2,FAM5C	19	-1.10438	5.5466e-45	0.343904	1.17865e-10	0.193899	0.012732	0	0	0	0	0	0
MinER	22	14332,14173,11616,15706,26956,5111,35275,5097,33043,19319,14530,4922,4801,9868,9828,1889,6626	TAT,MAGEA4,CTAG1A,MTMR7,SOX8,GABRP,SHC4,FABP7,PPP4R4,TTYH1,MAGEA6,SERPINB5,KRT15,SOX10,KRT16,KRT5,MIA	17	-1.10382	4.25864e-103	0.412176	1.70188e-40	-0.106017	6.6722e-05	0	0	0	0	0	0
MinER	1	30420,10554,32463,14530,43147,14928,26956,35112,4952,6373,9384,5425,4922,19099,15646,9828,6626,5111,5096,19319,35275,21754	SCGB3A1,CTAG1A,SCARB1,MAGEA6,NPW,KCND3,SOX8,DSG3,MSLN,FOXD1,KRT14,GRIA2,SERPINB5,PPARGC1A,CTAG2,KRT16,MIA,GABRP,FABP7,TTYH1,SHC4,PKP1	22	-1.10345	3.11744e-41	0.224131	5.76794e-05	0.1688	0.0386857	0	0	0	0	20	0.2
MinER	13	41473,20528,12693,29194,5111,30423,3034,29472,5096,14792,21754	SCNN1G,ELF5,OLFM4,C4orf7,GABRP,C1orf186,CAPN6,C8orf46,FABP7,CDKAL1,PKP1	11	-1.10316	7.63739e-35	0.314804	2.88432e-07	0.211738	0.0182854	0	0	0	0	0	0
MinER	9	32178,14323,16933,1566,11649,9670,8028,8928,40341,16746,9207,17181,9148,30365,17467,4607,17433,42130,4542,6548,4047,24208	CTTNBP2,SPDEF,TPSAB1,MYH11,SCD,ABCC3,DPT,DUSP6,TMC5,ERBB2,AGR2,SERHL2,TSPAN1,TMEM45B,FAM5C,EEF1A2,CLCA2,SYTL5,MMP1,PTK6,FABP4,ABCC11	22	-1.10314	1.67712e-240	0.352951	3.18481e-71	0.0666323	8.16016e-05	0	0	0	0	0	0
MinER	9	16662,24208,16933,5449,4607,8208,32412,3824,26579,9207,4082,6548,17181,6026,8028,4542,14323,17467,40341,4047	PIK3R4,ABCC11,TPSAB1,CFD,EEF1A2,ABCC3,LOC254057,CEACAM6,ITGB6,AGR2,DUSP4,PTK6,SERHL2,MMP13,DPT,MMP1,SPDEF,FAM5C,TMC5,FABP4	20	-1.10277	5.89643e-287	0.285405	3.56661e-57	0.09375	1.03993e-09	0	0	0	0	0	0
MinER	14	6735,25854,8424,40341,36015,9643,41068,14380,5983,17181,19044,4542,4082,42130,5980,7863,4607,17467,9148,9207,14323,24208,6548	GAD1,DKFZP564O0823,PCK1,TMC5,FABP4,ADH1B,FAM148A,LBP,S100A7,SERHL2,RBP4,MMP1,DUSP4,SYTL5,PLIN1,CRISP3,EEF1A2,FAM5C,TSPAN1,AGR2,SPDEF,ABCC11,PTK6	23	-1.10138	1.00671e-212	0.328892	5.01492e-55	0.0642238	0.00037238	0	0	0	0	0	0
MinER	10	5983,39687,4047,4082,5859,17181,8424,19044,6548,40341,4607,14380,11624,5980,17467,9207,9643	S100A7,NCKAP5,FABP4,DUSP4,WISP2,SERHL2,PCK1,RBP4,PTK6,TMC5,EEF1A2,LBP,UGT2B28,PLIN1,FAM5C,AGR2,ADH1B	17	-1.1013	3.52504e-194	0.219275	2.09759e-23	0.0363187	0.0552578	0	0	0	0	1	0.01
MinER	20	42511,25527,23588,5470,5096,29472,5417,34509,9868,9828,14530,10016,35275,14514,38055,21754,5224,19319,5111,27684,4779,4922,10989,26956,18867	VMA21,KIF1A,TMEM108,IL1R2,FABP7,C8orf46,CRABP1,GALNT13,SOX10,KRT16,MAGEA6,GABBR2,SHC4,CHRM3,FAM150B,PKP1,KRT17,TTYH1,GABRP,TFCP2L1,WIF1,SERPINB5,TRIM29,SOX8,KRT23	25	-1.10062	4.53741e-153	0.396716	2.71947e-56	-0.136687	2.16932e-10	0	0	0	0	0	0
MinER	14	26083,40341,6429,9670,4081,14370,5664,9148,26640,14323,24208,4047,3824,19433,4607,9207,14162,6548,17181	MGAT4A,TMC5,MAF,ABCC3,DUSP4,TFAP2B,SLC44A4,TSPAN1,REEP6,SPDEF,ABCC11,FABP4,CEACAM6,CLIC3,EEF1A2,AGR2,SERHL,PTK6,SERHL2	19	-1.10049	3.59851e-214	0.430057	1.76762e-92	0.0834408	3.43273e-06	0	0	0	0	0	0
MinER	3	17467,15642,9207,19044,3357,17181,24208,5980,6548,9642,4047	FAM5C,VGLL1,AGR2,RBP4,HLA-DQA1,SERHL2,ABCC11,PLIN1,PTK6,ADH1B,FABP4	11	-1.10039	2.99528e-54	0.109694	0.0208445	0.0282805	0.684706	0	0	2	0.02	5	0.05
MinER	9	40061,26661,13942,5096,23587,7213,12693,5111,17309,19319,21754,38055,9868,23540,4922,4779,35112,26956	SEC14L2,FLJ25076,TUBB2B,FABP7,TMEM108,DLX2,OLFM4,GABRP,COL2A1,TTYH1,PKP1,FAM150B,SOX10,CRISPLD1,SERPINB5,WIF1,DSG3,SOX8	18	-1.09917	4.24136e-48	0.157203	0.00197883	0.0977329	0.189685	0	0	0	0	0	0
MinER	23	23907,26191,19917,16993,43147,15646,11616,6373,26956,5111,5096,12693,6626	SCARA3,PIGR,EPHX3,IGHA1,NPW,CTAG2,CTAG1A,FOXD1,SOX8,GABRP,FABP7,OLFM4,MIA	13	-1.09898	3.41893e-158	0.109036	8.04114e-06	-0.0108224	0.607919	0	0	0	0	32	0.32
MinER	4	5488,24208,13947,14957,17433,5148,30365,19433,9207,4607,40341,14370,41068,6548,20091,17181,8424,17467,4047,14323	SLC22A3,ABCC11,TDRD3,SMA4,CLCA2,CRIP1,TMEM45B,CLIC3,AGR2,EEF1A2,TMC5,TFAP2B,FAM148A,PTK6,STEAP4,SERHL2,PCK1,FAM5C,FABP4,SPDEF	20	-1.09659	1.50326e-49	0.309281	6.95217e-10	0.218494	0.00284143	0	0	0	0	0	0
MinER	2	7210,10554,21754,6626,4922,5111,23540,1889,3034,4335,4779,4913,4918,5096,6223,6373,6964,7242,9714,9820,9828,9868,10016,10989,12693,14514,14530,14792,15642,15646,18867,19099,19319,20336,26956,27684,29167,35112,35275,38055	CITED1,CTAG1A,PKP1,MIA,SERPINB5,GABRP,CRISPLD1,KRT5,CAPN6,S100A2,WIF1,CP,DCX,FABP7,PTX3,FOXD1,CDH19,PTGFR,S100B,KLK10,KRT16,SOX10,GABBR2,TRIM29,OLFM4,CHRM3,MAGEA6,CDKAL1,VGLL1,CTAG2,KRT23,PPARGC1A,TTYH1,CYP39A1,SOX8,TFCP2L1,KANK4,DSG3,SHC4,FAM150B	40	-1.09634	6.21516e-43	0.264526	1.06138e-06	0.129175	0.103186	0	0	0	0	0	0
MinER	7	19989,19044,10554,19319,15646,6626,5096	HELLS,RBP4,CTAG1A,TTYH1,CTAG2,MIA,FABP7	7	-1.09486	1.49038e-167	0.457024	1.35895e-81	-0.146864	6.34403e-13	0	0	0	0	0	0
MinER	12	30599,23587,10399,5097,13942,22988,6090,9868,20388,26956,10554,4801,41979,6626,2105,1889,4913,35275,21754,14792,18867,5111,19319,9828,33043,5224,35112,27684,38055,14530,4779	XRRA1,TMEM108,CCKBR,FABP7,TUBB2B,HEY2,NMU,SOX10,MCOLN3,SOX8,CTAG1A,KRT15,PXDNL,MIA,SFRP1,KRT5,CP,SHC4,PKP1,CDKAL1,KRT23,GABRP,TTYH1,KRT16,PPP4R4,KRT17,DSG3,TFCP2L1,FAM150B,MAGEA6,WIF1	31	-1.09387	1.78583e-178	0.294351	8.93115e-38	-0.0905093	4.34841e-06	0	0	0	0	0	0
MinER	8	7309,42130,19044,10318,17467,36015,14162,8928,6548,24208,9148,40341,4542,8424,9643,14323,7863	CYP2A6,SYTL5,RBP4,FHL1,FAM5C,FABP4,SERHL,DUSP6,PTK6,ABCC11,TSPAN1,TMC5,MMP1,PCK1,ADH1B,SPDEF,CRISP3	17	-1.09222	5.24507e-207	0.262608	1.68656e-35	0.0801807	1.01476e-05	0	0	0	0	0	0
MinER	5	4236,14323,7740,17189,24208,8028,29011,40341,30365,4542,26640,4607,6548,4047,17433,14370,14162	IMPDH1,SPDEF,PAX3,SERHL2,ABCC11,DPT,AGR2,TMC5,TMEM45B,MMP1,REEP6,EEF1A2,PTK6,FABP4,CLCA2,TFAP2B,SERHL	17	-1.09221	9.05581e-245	0.308656	2.90614e-57	0.0769915	3.46827e-06	0	0	0	0	0	0
MinER	22	17433,3035,6548,3638,19044,20091,14380,24208,17467,9148,4542,17181,9207,14323	CLCA2,CAPN6,PTK6,C10orf116,RBP4,STEAP4,LBP,ABCC11,FAM5C,TSPAN1,MMP1,SERHL2,AGR2,SPDEF	14	-1.09125	1.75811e-53	0.24065	4.43535e-07	0.143124	0.0400094	0	0	0	0	0	0
MinER	7	2479,3034,12693,5108,26065,15642,27281,5111,5096,6626,21754	IGF2,CAPN6,OLFM4,ORM1,RDH10,VGLL1,MUC15,GABRP,FABP7,MIA,PKP1	11	-1.08591	1.43382e-70	0.342118	2.44417e-20	-0.325823	2.51344e-24	0	0	0	0	0	0
MinER	17	6865,38407,10554,5096,6373,26956,43147	SCGB1D2,RPL22,CTAG1A,FABP7,FOXD1,SOX8,NPW	7	-1.08497	1.14397e-146	-0.0419228	0.0947189	0.119754	3.43099e-08	0	0	2	0.02	0	0
MinER	3	13584,40341,14957,9643,5980,41068,20096,26640,4607,19044,4047,5449,4082,5983,14370,14162,7863,17181,8424,24208,17467,9148,19433,4542,9207,6548	SLC1A1,TMC5,SMA4,ADH1B,PLIN1,FAM148A,SPDEF,REEP6,EEF1A2,RBP4,FABP4,CFD,DUSP4,S100A7,TFAP2B,SERHL,CRISP3,SERHL2,PCK1,ABCC11,FAM5C,TSPAN1,CLIC3,MMP1,AGR2,PTK6	26	-1.08487	3.09732e-45	0.305872	4.6319e-09	0.222744	0.00348858	0	0	0	0	0	0
MinER	12	10170,13631,9207,4607,5449,4082,28283,11601,4542,40341,8928,6548,24208,9643,17181,17467,19044,4047,7863,5980,14323	LILRB2,KRT81,AGR2,EEF1A2,CFD,DUSP4,AGR3,CEACAM6,MMP1,TMC5,DUSP6,PTK6,ABCC11,ADH1B,SERHL2,FAM5C,RBP4,FABP4,CRISP3,PLIN1,SPDEF	21	-1.08385	8.73987e-47	0.321896	3.28935e-10	0.157364	0.0351122	0	0	0	0	0	0
MinER	13	16533,29106,36191,40341,3501,4047,8928,4607,5980,8424,17181,17467,24208,9148,6548,4082,4542,14380,19044,14323,9207,9643	TOX3,RCAN3,QKI,TMC5,MME,FABP4,DUSP6,EEF1A2,PLIN1,PCK1,SERHL2,FAM5C,ABCC11,TSPAN1,PTK6,DUSP4,MMP1,LBP,RBP4,SPDEF,AGR2,ADH1B	22	-1.08367	9.42914e-222	0.237653	5.05484e-32	0.0896529	2.45008e-07	0	0	0	0	0	0
MinER	19	31917,25527,15642,19056,42623,23925,3034,21754,34509,6626,14514,38055,3705,4913,35112,14792,6395,23540,5111,4922,1889,5096,10016,4779,9868,14530	KIF21A,KIF1A,VGLL1,PODXL2,FSD1L,HORMAD1,CAPN6,PKP1,GALNT13,MIA,CHRM3,FAM150B,FGFR2,CP,DSG3,CDKAL1,EXTL1,CRISPLD1,GABRP,SERPINB5,KRT5,FABP7,GABBR2,WIF1,SOX10,MAGEA6	26	-1.08135	4.95851e-190	0.308347	6.40981e-45	-0.158592	4.21845e-17	0	0	0	0	0	0
MinER	12	26579,19044,6517,3758,5108,9643,4542,14928,24208,4047,5980,9207,17467,5983	ITGB6,RBP4,TBCCD1,PI3,ORM1,ADH1B,MMP1,KCND3,ABCC11,FABP4,PLIN1,AGR2,FAM5C,S100A7	14	-1.08093	3.59047e-168	0.193482	9.87577e-17	0.0790537	8.3426e-05	0	0	0	0	0	0
MinER	19	24800,16533,24208,20091,5980,17467,9643,36533,19044,3520,17433,6548,5983,11624,26640,8424,14380,19433,17181,9148,40341,4542,9207,4047	CDCA5,TOX3,ABCC11,STEAP4,PLIN1,FAM5C,ADH1B,DEGS2,RBP4,SCNN1A,CLCA2,PTK6,S100A7,UGT2B28,REEP6,PCK1,LBP,CLIC3,SERHL2,TSPAN1,TMC5,MMP1,AGR2,FABP4	24	-1.07841	2.01647e-208	0.210226	3.76233e-24	0.098198	3.94717e-08	0	0	0	0	0	0
MinER	26	4980,5470,3034,30423,4918,20528,12693,5111,15642	SOX11,IL1R2,CAPN6,C1orf186,DCX,ELF5,OLFM4,GABRP,VGLL1	9	-1.07769	4.86969e-81	0.321622	4.87969e-21	-0.30708	2.72754e-25	0	0	0	0	0	0
MinER	8	33912,23587,5616,14521,29021,17244,22840,19319,21754,35275,4801,13942,26956,7213,6626,14514,6223,38055,3705,35112,9968,14792,23540,5111,4922,1889,5096,4779,9868,14530	SLAIN2,TMEM108,PCP4,MAGEA2,SFTA3,CTAG1A,GALNT12,TTYH1,PKP1,SHC4,KRT15,TUBB2B,SOX8,DLX2,MIA,CHRM3,PTX3,FAM150B,FGFR2,DSG3,MAGEA3,CDKAL1,CRISPLD1,GABRP,SERPINB5,KRT5,FABP7,WIF1,SOX10,MAGEA6	30	-1.07758	9.46964e-201	0.274106	2.88128e-38	-0.13859	3.04983e-14	0	0	0	0	0	0
MinER	2	23500,10554,16996,5590,279,35112,9828,14498,36013,5096,23540,21754,14514,9384,35275,4922,4801,6223,4779,41979,9820,1889,38055,5224,26956	PCDHA1,CTAG1A,C1orf68,HAPLN1,AQP3,DSG3,KRT16,KRT6A,SLITRK6,FABP7,CRISPLD1,PKP1,CHRM3,KRT14,SHC4,SERPINB5,KRT15,PTX3,WIF1,PXDNL,KLK10,KRT5,FAM150B,KRT17,SOX8	25	-1.07709	8.88299e-163	0.311442	1.96625e-39	-0.06974	0.000617938	0	0	0	0	1	0.01
MinER	8	24394,9207,10463,9643,30365,4575,17467,19044,6026,11649,17189,4542,5980,14323,6548,40341,14162,4047,24208	ANGPTL1,AGR2,FABP6,ADH1B,TMEM45B,CA12,FAM5C,RBP4,MMP13,SCD,SERHL2,MMP1,PLIN1,SPDEF,PTK6,TMC5,SERHL,FABP4,ABCC11	19	-1.0768	3.03977e-55	0.20518	8.60528e-06	0.187249	0.00557665	0	0	0	0	0	0
MinER	17	1565,35781,15646,40900,11616,5096	MYH11,PPTC7,CTAG2,CYP19A1,CTAG1A,FABP7	6	-1.07588	1.76869e-223	0.284846	4.67635e-46	0.021464	0.210935	0	0	0	0	12	0.12
MinER	9	14693,38054,14957,5545,17433,5148,19433,9207,4575,27564,40341,38937,14370,6548,20526,24208,17181,17467,14323	IGKV4-1,SDR16C5,SMA4,PPP1R1A,CLCA2,CRIP1,CLIC3,AGR2,CA12,CMBL,TMC5,HLA-DRB1,TFAP2B,PTK6,LRRC31,ABCC11,SERHL2,FAM5C,SPDEF	19	-1.07509	4.15089e-43	0.455507	1.85762e-17	0.0370599	0.632573	0	0	0	0	0	0
MinER	2	40229,11616,9513,6444,13751,6865	FLJ45983,CTAG1A,HLA-DQB1,SCGB2A2,HLA-DQA1,SCGB1D2	6	-1.07474	7.84301e-22	-0.088844	0.24993	-0.0571578	0.614215	0	0	6	0.06	6	0.06
MinER	10	28426,14323,29979,13333,40341,9207,17433,28013,19433,14957,17181,24208,17467,6548	PYROXD2,SPDEF,LILRB1,TJP3,TMC5,AGR2,CLCA2,NRK,CLIC3,SMA4,SERHL2,ABCC11,FAM5C,PTK6	14	-1.07291	1.66065e-167	0.380516	8.35727e-60	0.061841	0.00196945	0	0	0	0	0	0
MinER	10	41473,9714,5430,12693,18867,15642,3357,5111,3034,5096,1889,6626,38518,21754,23540	SCNN1G,S100B,BBOX1,OLFM4,KRT23,VGLL1,HLA-DQA1,GABRP,CAPN6,FABP7,KRT5,MIA,MGP,PKP1,CRISPLD1	15	-1.07286	2.67192e-32	0.250915	5.36832e-05	0.00313271	0.972518	0	0	0	0	0	0
MinER	10	5846,16533,37877,10318,5980,19044,4047,8028,40341,5983,9642,7863,17181,24208,11624,17467,9148,4542,3520,9207	RAMP2,TOX3,LOC388948,FHL1,PLIN1,RBP4,FABP4,DPT,TMC5,S100A7,ADH1B,CRISP3,SERHL2,ABCC11,UGT2B28,FAM5C,TSPAN1,MMP1,SCNN1A,AGR2	20	-1.07267	4.61375e-46	0.245514	1.45637e-06	0.179349	0.0161926	0	0	0	0	0	0
MinER	3	14524,10554,13641,43147,19449,14928,6626,6373,23540,15646,35275,9868,5096,4922,1889,26956,5111,35112,14530	TSPAN2,CTAG1A,SOX2,NPW,KCTD14,KCND3,MIA,FOXD1,CRISPLD1,CTAG2,SHC4,SOX10,FABP7,SERPINB5,KRT5,SOX8,GABRP,DSG3,MAGEA6	19	-1.0724	1.64503e-146	0.262348	6.04068e-26	-0.123034	9.94102e-09	0	0	0	0	0	0
MinER	1	27325,10554,14395,35781,15646,5096	PCDH19,CTAG1A,TFF2,PPTC7,CTAG2,FABP7	6	-1.06984	0	0.177528	3.65287e-30	0.0480263	0.000334648	0	0	0	0	0	0
MinER	9	10108,20528,12693,29194,3034,5111,4108,4922,27684,5096,4779,15642,35275,23540	TPSAB1,ELF5,OLFM4,C4orf7,CAPN6,GABRP,MAOB,SERPINB5,TFCP2L1,FABP7,WIF1,VGLL1,SHC4,CRISPLD1	14	-1.06951	4.6185e-59	0.345645	5.7917e-18	-0.251262	3.59206e-13	0	0	0	0	0	0
MinER	9	9148,42130,38097,14957,8208,29820,13362,4082,30365,17433,24208,6548,27564,17181,41068,4542,8424,40341,4607,14370,9207	TSPAN1,SYTL5,B4GALNT4,SMA4,ABCC3,C12orf39,SPDEF,DUSP4,TMEM45B,CLCA2,ABCC11,PTK6,CMBL,SERHL2,FAM148A,MMP1,PCK1,TMC5,EEF1A2,TFAP2B,AGR2	21	-1.06892	2.05075e-216	0.346803	1.38103e-65	0.0762845	1.10646e-05	0	0	0	0	0	0
MinER	18	10521,8208,41449,26579,40341,9642,28283,9148,4081,7863,11649,42130,8424,30365,9207,4047,8928,4607,6026,14323,3824,14162,5980,19044,17181,24208,17467,6548,4542	INHBA,ABCC3,BTC,ITGB6,TMC5,ADH1B,AGR3,TSPAN1,DUSP4,CRISP3,SCD,SYTL5,PCK1,TMEM45B,AGR2,FABP4,DUSP6,EEF1A2,MMP13,SPDEF,CEACAM6,SERHL,PLIN1,RBP4,SERHL2,ABCC11,FAM5C,PTK6,MMP1	29	-1.06796	4.37768e-226	0.311257	6.12248e-56	0.110412	7.29508e-11	0	0	0	0	0	0
MinER	18	6230,38054,14323,5664,29011,28013,6026,38937,14380,14957,36533,17189,40341,24208,19433,14370,41068,30365,6548,17467	CLCA2,SDR16C5,SPDEF,SLC44A4,AGR2,NRK,MMP13,HLA-DRB1,LBP,SMA4,DEGS2,SERHL2,TMC5,ABCC11,CLIC3,TFAP2B,FAM148A,TMEM45B,PTK6,FAM5C	20	-1.06777	6.20986e-204	0.278875	7.13994e-41	0.0648777	0.00028918	0	0	0	0	0	0
MinER	16	10373,3705,5111,5097,4108,21754,23540,38055	PTHLH,FGFR2,GABRP,FABP7,MAOB,PKP1,CRISPLD1,FAM150B	8	-1.06764	6.58533e-37	0.291951	3.80875e-07	0.0120051	0.886339	0	0	0	0	0	0
MinER	7	19852,17244,14872,35781,7875,5097,5111,18867,15646,6626,41979,35112,14792,19319,35275,1889,21754,4922,26956,14530,9868	UGT2A3,CTAG1A,ACTL8,PPTC7,LALBA,FABP7,GABRP,KRT23,CTAG2,MIA,PXDNL,DSG3,CDKAL1,TTYH1,SHC4,KRT5,PKP1,SERPINB5,SOX8,MAGEA6,SOX10	21	-1.06758	2.30671e-206	0.275854	1.53669e-40	-0.129425	3.62885e-13	0	0	0	0	0	0
MinER	21	10928,20528,3034,5470,12693,23907,29472,4918,30423,5111,21754,38055	PCDH7,ELF5,CAPN6,IL1R2,OLFM4,SCARA3,C8orf46,DCX,C1orf186,GABRP,PKP1,FAM150B	12	-1.06726	1.01447e-41	0.168856	0.00158966	0.0652597	0.405111	0	0	0	0	0	0
MinER	17	38937,23695,13066,41068,14370,6575,36776,40341,27564,20096,6981,14957,19433,17181,4575,9207,17433,6548,30365,24208	HLA-DRB1,C19orf33,C2orf72,FAM148A,TFAP2B,PIP,LOC150622,TMC5,CMBL,SPDEF,NKX2-2,SMA4,CLIC3,SERHL2,CA12,AGR2,CLCA2,PTK6,TMEM45B,ABCC11	20	-1.06633	1.77275e-191	0.355696	5.49824e-61	0.0524131	0.00458024	0	0	0	0	0	0
MinER	13	2087,25854,9207,17181,13362,11649,8028,17433,19044,4575,17467,4607,6026,14162,8928,6548,24208,9148,40341,4542,30365,26640,4047	LTF,DKFZP564O0823,AGR2,SERHL2,SPDEF,SCD,DPT,CLCA2,RBP4,CA12,FAM5C,EEF1A2,MMP13,SERHL,DUSP6,PTK6,ABCC11,TSPAN1,TMC5,MMP1,TMEM45B,REEP6,FABP4	23	-1.06612	7.31278e-224	0.309191	7.43013e-55	0.0719904	2.27756e-05	0	0	0	0	0	0
MinER	4	10401,15642,10850,9108,143,18867,38518,1889,13600,3034,9828,10989,27752,29472,5096,2445,12693,5111,35112,10016,6626,35275,26956,4913,28441	SCN1A,VGLL1,ELK1,FAM107A,NEFH,KRT23,MGP,KRT5,KRT6B,CAPN6,KRT16,TRIM29,LOC100190939,C8orf46,FABP7,SERPINA3,OLFM4,GABRP,DSG3,GABBR2,MIA,SHC4,SOX8,CP,OSR1	25	-1.0657	1.02508e-120	0.26857	1.13529e-22	-0.108972	3.97562e-06	0	0	0	0	0	0
MinER	27	39631,8208,27003,14323,5664,4082,6026,11601,42130,13414,10108,9207,4542,8928,40341,4047,24208,17181,6548,17467	LOC145837,ABCC3,CXCL17,SPDEF,SLC44A4,DUSP4,MMP13,CEACAM6,SYTL5,SNED1,TPSAB1,AGR2,MMP1,DUSP6,TMC5,FABP4,ABCC11,SERHL2,PTK6,FAM5C	20	-1.06528	3.49029e-195	0.38119	4.31621e-71	0.0904181	7.66995e-07	0	0	0	0	0	0
MinER	15	2902,25527,29194,6414,15642,14792,5096,38518,5111,29472,12693	SERPINA1,KIF1A,C4orf7,PDK3,VGLL1,CDKAL1,FABP7,MGP,GABRP,C8orf46,OLFM4	11	-1.0649	1.00856e-115	0.3266	2.39343e-31	-0.238353	6.98e-23	0	0	0	0	0	0
MinER	6	39002,19044,41449,8208,23380,9148,4542,42130,8424,9207,17181,11649,9642,4047,8028,8928,5980,24208,40341,17467,7863	C21orf2,RBP4,BTC,ABCC3,NTN4,TSPAN1,MMP1,SYTL5,PCK1,AGR2,SERHL2,SCD,ADH1B,FABP4,DPT,DUSP6,PLIN1,ABCC11,TMC5,FAM5C,CRISP3	21	-1.06428	5.91732e-183	0.215694	8.48215e-23	0.127416	1.69443e-11	0	0	0	0	0	0
MinER	8	6571,8826,10554,9159,18867,3793,5096,5224,35275,35112,41979	UGT2B4,CLU,CTAG1A,KRT6A,KRT23,LAMA3,FABP7,KRT17,SHC4,DSG3,PXDNL	11	-1.0636	8.69469e-215	0.162465	6.26088e-16	-0.0325949	0.0600052	0	0	0	0	6	0.06
MinER	15	1565,23587,31403,6964,41898,31813,21754,14530,5096,6626,26956,26040,4801,5224,35112,19319,14514,33043,1889	MYH11,TMEM108,NLGN1,CDH19,SYCP3,GJB6,PKP1,MAGEA6,FABP7,MIA,SOX8,LONRF2,KRT15,KRT17,DSG3,TTYH1,CHRM3,PPP4R4,KRT5	19	-1.06285	7.86436e-188	0.245593	7.2241e-30	-0.0796086	1.91617e-05	0	0	0	0	0	0
MinER	28	28105,40341,19044,44293,11624,21025,17181,14162,17467,5449,41068,19433,30365,8424,26640,9148,4082,9643,9207,17433,6548,5980,14380,7863,4542,4047,24208,4607,14323	NAP1L5,TMC5,RBP4,CACNA1E,UGT2B28,HRASLS2,SERHL2,SERHL,FAM5C,CFD,FAM148A,CLIC3,TMEM45B,PCK1,REEP6,TSPAN1,DUSP4,ADH1B,AGR2,CLCA2,PTK6,PLIN1,LBP,CRISP3,MMP1,FABP4,ABCC11,EEF1A2,SPDEF	29	-1.06188	2.38822e-249	0.256696	2.1563e-43	0.0997484	4.28066e-10	0	0	0	0	0	0
MinER	5	12278,14323,19560,9148,17189,19433,4082,27564,8424,6026,5664,30365,3824,40341,14162,26640,6548,8928,7863,24208,17433,4047,4607,9207,17467,14370	SULF1,SPDEF,PCDH12,TSPAN1,SERHL2,CLIC3,DUSP4,CMBL,PCK1,MMP13,SLC44A4,TMEM45B,CEACAM6,TMC5,SERHL,REEP6,PTK6,DUSP6,CRISP3,ABCC11,CLCA2,FABP4,EEF1A2,AGR2,FAM5C,TFAP2B	26	-1.06087	5.38603e-208	0.362423	1.80728e-69	0.131917	7.07784e-14	0	0	0	0	0	0
MinER	8	3357,5097,5430,19129,12693,18867,15642,5111,1889,6626,38518,21754,23540,28441	HLA-DQA1,FABP7,BBOX1,PGBD5,OLFM4,KRT23,VGLL1,GABRP,KRT5,MIA,MGP,PKP1,CRISPLD1,OSR1	14	-1.06081	6.05759e-34	0.137513	0.0210561	0.105078	0.229678	0	0	0	0	0	0
MinER	21	32946,6865,9513,15646,43147,26956,3793,17244,5096,6626,35275,21754,23540	GTF2H5,SCGB1D2,HLA-DQB1,CTAG2,NPW,SOX8,LAMA3,CTAG1A,FABP7,MIA,SHC4,PKP1,CRISPLD1	13	-1.05759	8.18717e-53	0.112268	0.0153891	0.153724	0.0238654	0	0	0	0	27	0.27
MinER	13	16533,3615,35336,24208,26661,11624,17181,5980,14323,8028,19044,9148,40341,30365,9207,4542,26640,4607,6548,4047,14162	TOX3,LPL,SLC41A2,ABCC11,FLJ25076,UGT2B28,SERHL2,PLIN1,SPDEF,DPT,RBP4,TSPAN1,TMC5,TMEM45B,AGR2,MMP1,REEP6,EEF1A2,PTK6,FABP4,SERHL	21	-1.05686	4.7687e-213	0.257314	1.98748e-37	0.0957134	3.23119e-08	0	0	0	0	0	0
MinER	19	36575,40247,11616,35800,15646,43147,5096	GRIA2,ATAD3C,CTAG1A,SLC44A5,CTAG2,NPW,FABP7	7	-1.05683	1.10166e-47	0.114247	0.0198722	0.0958514	0.18311	0	0	0	0	0	0
MinER	6	6408,3034,3886,5108,9756,38055,5111,4913,18867,15642,6626,21754,10016,1889,35112	IDS,CAPN6,IGF2BP3,ORM1,HLA-DRB4,FAM150B,GABRP,CP,KRT23,VGLL1,MIA,PKP1,GABBR2,KRT5,DSG3	15	-1.05557	3.15942e-104	0.45557	7.08584e-54	-0.0922525	0.000262484	0	0	0	0	0	0
MinER	6	24510,12693,11328,13942,3035,4918,20528,5096,21754,5111,38055,4779	AIFM2,OLFM4,IL1R2,TUBB2B,CAPN6,DCX,ELF5,FABP7,PKP1,GABRP,FAM150B,WIF1	12	-1.05506	4.09726e-81	0.323881	3.52298e-22	-0.39319	6.86111e-42	0	0	0	0	0	0
MinER	25	10730,27564,9207,20096,117,41068,8424,8928,42130,14957,3824,4047,30365,5664,17181,6026,14370,17467,4082,17433,9148,6548,40341,4542,4607,7863,24208	NPY2R,CMBL,AGR2,SPDEF,CCL18,FAM148A,PCK1,DUSP6,SYTL5,SMA4,CEACAM6,FABP4,TMEM45B,SLC44A4,SERHL2,MMP13,TFAP2B,FAM5C,DUSP4,CLCA2,TSPAN1,PTK6,TMC5,MMP1,EEF1A2,CRISP3,ABCC11	27	-1.05455	3.35454e-225	0.363169	1.48081e-76	0.0881694	1.44198e-07	0	0	0	0	0	0
MinER	22	8032,20096,19044,36015,14162,6548,24208,9148,40341,4542,9643,7863	ESRRG,SPDEF,RBP4,FABP4,SERHL,PTK6,ABCC11,TSPAN1,TMC5,MMP1,ADH1B,CRISP3	12	-1.05323	1.34845e-149	0.227841	4.27592e-21	0.124461	2.38962e-09	0	0	0	0	0	0
MinER	4	35043,14323,12675,6575,19433,20526,14957,38937,3638,17467,36533,6548,40341,28013,17181,24208,9207,8424,14370,17433	CDKN2AIPNL,SPDEF,PPP1R16B,PIP,CLIC3,LRRC31,SMA4,HLA-DRB1,C10orf116,FAM5C,DEGS2,PTK6,TMC5,NRK,SERHL2,ABCC11,AGR2,PCK1,TFAP2B,CLCA2	20	-1.05296	6.05125e-194	0.332138	1.49128e-55	0.0650168	0.00033638	0	0	0	0	0	0
MinER	20	5576,29608,11616,6046,5000,4952,35112,43147,9820,5096,6626,5111,4779,21754,1889	CPB1,LOC645638,CTAG1A,SCGB2A1,TNFRSF11B,MSLN,DSG3,NPW,KLK10,FABP7,MIA,GABRP,WIF1,PKP1,KRT5	15	-1.0518	6.97847e-117	0.206654	5.4304e-14	0.0191651	0.418708	0	0	0	0	21	0.21
MinER	17	10473,31349,3034,5470,12693,4918,5111,21754,38055	C10orf28,LOC100130725,CAPN6,IL1R2,OLFM4,DCX,GABRP,PKP1,FAM150B	9	-1.05176	1.33111e-41	0.143602	0.00648462	-0.0662075	0.392165	0	0	0	0	0	0
MinER	7	5008,19044,27414,9643,36015,3520,26640,11624,24208,5983,20091,4542,17467,40341,11144,5980,9207,14380	ALDH3B2,RBP4,BAIAP2L1,ADH1B,FABP4,SCNN1A,REEP6,UGT2B28,ABCC11,S100A7,STEAP4,MMP1,FAM5C,TMC5,SCD,PLIN1,AGR2,LBP	18	-1.05146	2.83872e-204	0.181256	6.9661e-19	0.0865	9.09074e-07	0	0	0	0	0	0
MinER	1	14370,5096,15646,26040,7327,7875,11616	TFAP2B,FABP7,CTAG2,LONRF2,APOF,LALBA,CTAG1A	7	-1.05133	7.20667e-223	-0.000657101	0.973018	0.0951487	1.50785e-08	0	0	37	0.37	0	0
MinER	1	43821,11616,34880,14928,15646,43147,5096	LOC100272217,CTAG1A,KREMEN1,KCND3,CTAG2,NPW,FABP7	7	-1.05034	4.98527e-57	0.0246789	0.574791	0.228332	0.000423373	0	0	5	0.05	0	0
MinER	27	44654,9714,15086,15015,2445,9108,29472,12693,5096,15642,18867,29194,1889,3034,6626,5111	GPR26,S100B,PTPN20A,CXCL5,SERPINA3,FAM107A,C8orf46,OLFM4,FABP7,VGLL1,KRT23,C4orf7,KRT5,CAPN6,MIA,GABRP	16	-1.05012	8.51e-89	0.424101	1.73783e-40	-0.163444	2.37229e-09	0	0	0	0	0	0
MinER	12	1594,14323,3372,3686,14162,5664,4542,3824,19484,9670,8928,5980,7863,29011,24208,4082,4047,3520,17181,9643,19044,17467,4607,6548	APOD,SPDEF,F13A1,FAIM2,SERHL,SLC44A4,MMP1,CEACAM6,TMC5,ABCC3,DUSP6,PLIN1,CRISP3,AGR2,ABCC11,DUSP4,FABP4,SCNN1A,SERHL2,ADH1B,RBP4,FAM5C,EEF1A2,PTK6	24	-1.04992	6.52707e-208	0.335025	5.59782e-61	0.0851807	1.01402e-06	0	0	0	0	0	0
MinER	6	11601,15646,4047,8928,5980,17181,19484,17467,24208,8208,9148,6548,19433,4542,14380,29011,19044,14323,9643	CEACAM6,CTAG2,FABP4,DUSP6,PLIN1,SERHL2,TMC5,FAM5C,ABCC11,ABCC3,TSPAN1,PTK6,CLIC3,MMP1,LBP,AGR2,RBP4,SPDEF,ADH1B	19	-1.04906	1.51365e-212	0.292758	2.42568e-48	0.107622	4.03626e-10	0	0	0	0	0	0
MinER	13	13123,20528,12693,27281,32780,29194,29989,4918,18867,5096,38518,6626,29472,3034,5111,21754,15642	TNNT1,ELF5,OLFM4,MUC15,SPIB,C4orf7,PI15,DCX,KRT23,FABP7,MGP,MIA,C8orf46,CAPN6,GABRP,PKP1,VGLL1	17	-1.04719	3.25094e-84	0.450024	3.35584e-43	-0.267952	1.61958e-21	0	0	0	0	0	0
MinER	9	30017,23587,19319,35275,22988,21754	BMPR1B,TMEM108,TTYH1,SHC4,HEY2,PKP1	6	-1.04663	5.09504e-39	0.318538	5.84172e-09	0.0345491	0.66509	0	0	0	0	0	0
MinER	28	11577,34007,40341,28804,1536,14323,8424,7863,17181,4082,3824,4607,6548,9207,4047	IGHG1,IGL@,TMC5,LFNG,NQO1,SPDEF,PCK1,CRISP3,SERHL2,DUSP4,CEACAM6,EEF1A2,PTK6,AGR2,FABP4	15	-1.04602	6.15194e-203	0.411162	1.75411e-88	0.0650346	0.000216179	0	0	0	0	0	0
MinER	19	3058,5470,12693,25527,30423,3034,4918,15642,5111,29472	RGS1,IL1R2,OLFM4,KIF1A,C1orf186,CAPN6,DCX,VGLL1,GABRP,C8orf46	10	-1.04475	3.01629e-143	0.229879	7.30544e-21	-0.115748	4.50667e-08	0	0	0	0	0	0
MinER	16	28560,5371,17433,34982,3824,9207,3061,4082,6548,17181,5797,4542,14323,19433,40341,24208,8928,4047	IGH@,KCNJ8,CLCA2,FAM54A,CEACAM6,AGR2,C7,DUSP4,PTK6,SERHL2,ABLIM3,MMP1,SPDEF,CLIC3,TMC5,ABCC11,DUSP6,FABP4	18	-1.04074	1.68332e-244	0.321331	1.06974e-67	0.0823641	1.92749e-07	0	0	0	0	0	0
MinER	17	3357,10667,2986,9207,12638,5107,4946,42130,4047,24089,5983,17433,4542,9643,5980,19044,24208	HLA-DQA1,KYNU,S100A8,AGR2,MFAP4,ORM1,PDPN,SYTL5,FABP4,CCL28,S100A7,CLCA2,MMP1,ADH1B,PLIN1,RBP4,ABCC11	17	-1.04007	1.94266e-141	0.135175	3.62839e-08	0.0546065	0.00997283	0	0	0	0	0	0
MinER	27	10317,41068,14323,6064,10120,6981,6575,4575,38937,14370,31166,36776,40341,6548,24208,17433	MSMB,FAM148A,SPDEF,ADAM28,CYP4B1,NKX2-2,PIP,CA12,HLA-DRB1,TFAP2B,LY9,LOC150622,TMC5,PTK6,ABCC11,CLCA2	16	-1.03929	5.69079e-45	0.378743	5.71746e-14	0.0172585	0.813519	0	0	0	0	36	0.36
MinER	13	42130,20096,21681,2834,3824,4082,28804,5797,32412,7740,6026,1566,7863,8928,8424,4542,17467,14162,9148,4607,9207,4047,14380,30365,24208,17181,6548,5980,9643,40341	SYTL5,SPDEF,DNAJC10,FBN1,CEACAM6,DUSP4,LFNG,ABLIM3,LOC254057,PAX3,MMP13,MYH11,CRISP3,DUSP6,PCK1,MMP1,FAM5C,SERHL,TSPAN1,EEF1A2,AGR2,FABP4,LBP,TMEM45B,ABCC11,SERHL2,PTK6,PLIN1,ADH1B,TMC5	30	-1.03882	5.9997e-280	0.229704	2.49466e-41	0.083195	1.40568e-08	0	0	0	0	0	0
MinER	4	33067,19044,44175,17181,3520,11624,28451,40341,17467,9148,14162,36015,9642,9207,24208,8028,6548,4542,7863,14380,5980	PDZD2,RBP4,LOC728904,SERHL2,SCNN1A,UGT2B28,PLIN4,TMC5,FAM5C,TSPAN1,SERHL,FABP4,ADH1B,AGR2,ABCC11,DPT,PTK6,MMP1,CRISP3,LBP,PLIN1	21	-1.03753	1.05036e-213	0.181954	2.25419e-20	0.0561388	0.00093049	0	0	0	0	0	0
MinER	22	38497,31349,13942,28677,17244,21754,5096,33043,4922,26956,4779,4801	FAM83A,LOC100130725,TUBB2B,PCDH10,CTAG1A,PKP1,FABP7,PPP4R4,SERPINB5,SOX8,WIF1,KRT15	12	-1.03743	1.00877e-186	0.171427	5.0445e-16	-0.0414987	0.0228092	0	0	0	0	2	0.02
MinER	5	4554,15642,29989,13377,35950,28441,29472,5111,25585,38055,12693,4913,21754,9820,5096,10989,18867,9828,1889,19319	KCNQ1,VGLL1,PI15,SOSTDC1,LOC400713,OSR1,C8orf46,GABRP,MAP2,FAM150B,OLFM4,CP,PKP1,KLK10,FABP7,TRIM29,KRT23,KRT16,KRT5,TTYH1	20	-1.03663	1.07229e-32	0.329153	3.69221e-08	-0.0286844	0.742394	0	0	0	0	0	0
MinER	1	7158,10554,13881,15646,43147,5096	LEP,CTAG1A,ANKLE2,CTAG2,NPW,FABP7	6	-1.03391	1.43001e-191	0.180037	4.6238e-18	0.0352172	0.0493544	0	0	0	0	5	0.05
MinER	6	15086,13631,39319,28377,3248,13377,5111,18867,6626,41979,35112,5507,30580,13600,5096,14792,9714,4913,15642,19319,27752,1889,21754,4922,4779,26956,28441	PTPN20A,KRT81,CCDC41,CLDN11,ALDH1A3,SOSTDC1,GABRP,KRT23,MIA,PXDNL,DSG3,NPY1R,SHC4,KRT6B,FABP7,CDKAL1,S100B,CP,VGLL1,TTYH1,LOC100190939,KRT5,PKP1,SERPINB5,WIF1,SOX8,OSR1	27	-1.03356	1.4198e-120	0.287553	3.30995e-27	-0.171262	8.57367e-14	0	0	0	0	0	0
MinER	3	10697,15642,38518,14792,1889,3034,4913,4922,5096,5111,6626,9108,9714,9820,9828,10016,10554,12693,13631,18867,19319,20336,20528,21754,23540,23925,26950,26956,27684,29472,30580,35112,38055	SPPL2B,VGLL1,MGP,CDKAL1,KRT5,CAPN6,CP,SERPINB5,FABP7,GABRP,MIA,FAM107A,S100B,KLK10,KRT16,GABBR2,CTAG1A,OLFM4,KRT81,KRT23,TTYH1,CYP39A1,ELF5,PKP1,CRISPLD1,HORMAD1,PPP1R14C,SOX8,TFCP2L1,C8orf46,SHC4,DSG3,FAM150B	33	-1.03306	2.10164e-33	0.352875	2.14376e-09	0.1835	0.0328942	0	0	0	0	0	0
MinER	21	17590,3502,14323,6981,24208,15022,14370,28283,19044,11649,17433,6548,5664,41068,8424,4607,42130,30365,17181,40341,4542,9207,4047	SLC16A3,MME,SPDEF,NKX2-2,ABCC11,TOX3,TFAP2B,AGR3,RBP4,SCD,CLCA2,PTK6,SLC44A4,FAM148A,PCK1,EEF1A2,SYTL5,TMEM45B,SERHL2,TMC5,MMP1,AGR2,FABP4	23	-1.03184	1.10352e-209	0.323697	1.49806e-59	0.133617	4.92354e-15	0	0	0	0	0	0
MinER	5	25207,14323,30724,4082,21025,17467,14380,29011,20091,41068,36533,17189,38937,24208,14957,14370,27564,9148,6548,30365,4607,40341,8424,17433,4047,19433	SH3D19,SPDEF,ABCC3,DUSP4,HRASLS2,FAM5C,LBP,AGR2,STEAP4,FAM148A,DEGS2,SERHL2,HLA-DRB1,ABCC11,SMA4,TFAP2B,CMBL,TSPAN1,PTK6,TMEM45B,EEF1A2,TMC5,PCK1,CLCA2,FABP4,CLIC3	26	-1.02561	4.13218e-273	0.242926	6.99527e-46	0.0445562	0.00238068	0	0	0	0	0	0
MinER	20	20029,14323,24208,13414,27767,1536,32412,14162,10583,26640,4047,3824,4082,17181,19044,6548,40341,4607,8028,14380,4542,17467,30365,9207	DNAI1,SPDEF,ABCC11,SNED1,ST6GALNAC1,NQO1,LOC254057,SERHL,CYP4F8,REEP6,FABP4,CEACAM6,DUSP4,SERHL2,RBP4,PTK6,TMC5,EEF1A2,DPT,LBP,MMP1,FAM5C,TMEM45B,AGR2	24	-1.02432	4.05398e-238	0.279814	3.5532e-52	0.0457215	0.00377616	0	0	0	0	0	0
MinER	19	20690,15270,23587,5096,5118,6090,28304,1889,10016,20388,3705,14530,27684,38055,13942,4779,4922,35112,23540,10989,5111,6223,9828,33043,19319,6626,14792	SLC38A4,TDRD12,TMEM108,FABP7,KIT,NMU,MAP7D2,KRT5,GABBR2,MCOLN3,FGFR2,MAGEA6,TFCP2L1,FAM150B,TUBB2B,WIF1,SERPINB5,DSG3,CRISPLD1,TRIM29,GABRP,PTX3,KRT16,PPP4R4,TTYH1,MIA,CDKAL1	27	-1.02368	2.0183e-199	0.286903	1.1613e-45	-0.0986716	1.36484e-08	0	0	0	0	0	0
MinER	15	3308,5108,10554,3758,143,5096,12693,5111	FCGBP,ORM1,CTAG1A,PI3,NEFH,FABP7,OLFM4,GABRP	8	-1.02162	1.10409e-121	0.184804	1.49574e-12	-0.146905	7.54982e-11	0	0	0	0	0	0
MinER	14	22551,5108,2986,9207,12638,8424,17293,4946,42130,4047,19433,14323,24089,5983,17181,17467,17433,9148,6548,40341,4542,9643,5980,14380,19044,24208	CXCL14,ORM1,S100A8,AGR2,MFAP4,PCK1,KYNU,PDPN,SYTL5,FABP4,CLIC3,SPDEF,CCL28,S100A7,SERHL2,FAM5C,CLCA2,TSPAN1,PTK6,TMC5,MMP1,ADH1B,PLIN1,LBP,RBP4,ABCC11	26	-1.02158	2.39763e-211	0.242314	2.42824e-35	0.0786011	2.89761e-06	0	0	0	0	0	0
MinER	17	5983,32682,19044,40341,28451,5108,36015,14380,4542,11624,5980,9642,9207	S100A7,COMMD5,RBP4,TMC5,PLIN4,ORM1,FABP4,LBP,MMP1,UGT2B28,PLIN1,ADH1B,AGR2	13	-1.02012	1.07645e-140	0.172684	8.74957e-13	0.116621	2.26675e-08	0	0	0	0	0	0
MinER	19	33112,7863,9643,6343,7158,20091,29011,4082,6548,9148,17181,41068,4542,3520,14323,26640,17467,30365,19044,40341,24208,14162,5980,8424,4047,14380	RSPH4A,CRISP3,ADH1B,P2RY2,LEP,STEAP4,AGR2,DUSP4,PTK6,TSPAN1,SERHL2,FAM148A,MMP1,SCNN1A,SPDEF,REEP6,FAM5C,TMEM45B,RBP4,TMC5,ABCC11,SERHL,PLIN1,PCK1,FABP4,LBP	26	-1.01809	2.20449e-214	0.230478	7.62959e-33	0.0932701	2.01e-08	0	0	0	0	0	0
MinER	10	20318,13362,20526,17189,6444,38054,9207,19433,6548,24208,7740,4047	CALML5,SPDEF,LRRC31,SERHL2,SCGB2A2,SDR16C5,AGR2,CLIC3,PTK6,ABCC11,PAX3,FABP4	12	-1.0176	6.50726e-50	0.309075	2.73385e-11	-0.0487855	0.470097	0	0	0	0	18	0.18
MinER	15	28560,35737,40341,5980,9643,4082,12456,17433,17181,6548,36015,7863,21189,14323,14380,24208,17467,19433,9207,19044,20091,8424	IGH@,CT45A5,TMC5,PLIN1,ADH1B,DUSP4,LCN2,CLCA2,SERHL2,PTK6,FABP4,CRISP3,MGC29506,SPDEF,LBP,ABCC11,FAM5C,CLIC3,AGR2,RBP4,STEAP4,PCK1	22	-1.01716	5.42909e-178	0.260312	2.83902e-34	0.105818	8.15532e-09	0	0	0	0	0	0
MinER	18	29841,16533,13751,30365,11371,40341,6548,24208,17467,28283,4607,9148,4542,15504,17181,9207,8028,14323	NCAM1,TOX3,HLA-DQA1,TMEM45B,RET,TMC5,PTK6,ABCC11,FAM5C,AGR3,EEF1A2,TSPAN1,MMP1,SATB2,SERHL2,AGR2,DPT,SPDEF	18	-1.0156	1.38382e-47	0.28978	1.06854e-09	0.0819435	0.236818	0	0	0	0	0	0
MinER	21	5500,26191,3034,15642,2445,27281,18867,38518,5096,28441,6626,12693,4913,1889	BCHE,PIGR,CAPN6,VGLL1,SERPINA3,MUC15,KRT23,MGP,FABP7,OSR1,MIA,OLFM4,CP,KRT5	14	-1.01544	2.26675e-76	0.13566	4.23473e-05	-0.0998688	0.000486337	0	0	0	0	0	0
MinER	13	29429,15270,23587,13942,21754,26956,3706,5111,33043,19319,4922,35112,9828,6223	LRCH3,TDRD12,TMEM108,TUBB2B,PKP1,SOX8,FGFR2,GABRP,PPP4R4,TTYH1,SERPINB5,DSG3,KRT16,PTX3	14	-1.01519	3.57428e-39	0.283627	8.26118e-08	0.129258	0.0944178	0	0	0	0	4	0.04
MinER	21	40462,6381,11616,35112,15646,36013,5096	ROBO2,CRLF1,CTAG1A,DSG3,CTAG2,SLITRK6,FABP7	7	-1.0142	2.91081e-150	0.106579	4.21596e-06	0.09585	1.69257e-06	0	0	0	0	0	0
MinER	20	6357,28441,11616,35112,15646,5097,43147	NTS,OSR1,CTAG1A,DSG3,CTAG2,FABP7,NPW	7	-1.01287	1.669e-151	0.137228	2.61365e-09	0.141628	1.18769e-12	0	0	0	0	0	0
MinER	9	18116,19044,31613,9670,4081,6026,14370,4542,16533,5664,21025,9148,26640,19484,14323,24208,17467,4047,29011,9643,4607,14380,14162,8028,6548,5980,17181	MLPH,RBP4,LOC285827,ABCC3,DUSP4,MMP13,TFAP2B,MMP1,TOX3,SLC44A4,HRASLS2,TSPAN1,REEP6,TMC5,SPDEF,ABCC11,FAM5C,FABP4,AGR2,ADH1B,EEF1A2,LBP,SERHL,DPT,PTK6,PLIN1,SERHL2	27	-1.01248	2.38697e-260	0.253979	1.12556e-48	0.0836813	1.8459e-08	0	0	0	0	0	0
MinER	7	9847,3034,11616,26191,6373,12693,5096,15646,43147	IL33,CAPN6,CTAG1A,PIGR,FOXD1,OLFM4,FABP7,CTAG2,NPW	9	-1.01151	7.37263e-47	-0.0305835	0.518542	0.194853	0.00517137	0	0	0	0	22	0.22
MinER	12	30117,5470,7175,6090,3034,38055,13942,21754,26956,12693,5111,19319,4922,9828	RAB39B,IL1R2,POU2F3,NMU,CAPN6,FAM150B,TUBB2B,PKP1,SOX8,OLFM4,GABRP,TTYH1,SERPINB5,KRT16	14	-1.01061	9.86483e-38	0.22439	2.88994e-05	0.0581796	0.458789	0	0	0	0	0	0
MinER	1	42550,11616,18008,43147,15646,5096	KIAA2018,CTAG1A,FTSJ3,NPW,CTAG2,FABP7	6	-1.00963	5.10404e-225	0.0959736	2.39053e-07	0.150575	8.08283e-21	0	0	0	0	0	0
MinER	8	30909,14323,40341,27004,22943,27564,19231,17467,5664,10319,6026,7863,4607,4082,5449,4047,14162,14380,26640,8928,4542,8424,17181,9207,3824,6548,9643,19044,5980,9148,24208	COL6A6,SPDEF,TMC5,PRR15,ADAP2,CMBL,GPRC5C,FAM5C,SLC44A4,FHL1,MMP13,CRISP3,EEF1A2,DUSP4,CFD,FABP4,SERHL,LBP,REEP6,DUSP6,MMP1,PCK1,SERHL2,AGR2,CEACAM6,PTK6,ADH1B,RBP4,PLIN1,TSPAN1,ABCC11	31	-1.00834	1.59453e-257	0.276934	3.5829e-57	0.0745668	5.59058e-07	0	0	0	0	0	0
MinER	12	14370,7175,10554,143,19433,19044,14928,5980,40341,5983,24208,4047	TFAP2B,POU2F3,CTAG1A,NEFH,CLIC3,RBP4,KCND3,PLIN1,TMC5,S100A7,ABCC11,FABP4	12	-1.00803	8.07034e-99	0.0932194	0.00117189	0.11811	1.97161e-06	0	0	0	0	0	0
MinER	10	25090,14323,17181,14162,4554,5859,4047,4081,4542,42130,5980,9670,6026,7863,4607,17467,29011,9148,17433,24208,6548	CCDC88A,SPDEF,SERHL2,SERHL,KCNQ1,WISP2,FABP4,DUSP4,MMP1,SYTL5,PLIN1,ABCC3,MMP13,CRISP3,EEF1A2,FAM5C,AGR2,TSPAN1,CLCA2,ABCC11,PTK6	21	-1.00753	1.3427e-233	0.314608	5.63421e-66	0.0503891	0.00132131	0	0	0	0	0	0
MinER	16	14189,5470,13942,3035,38642,41572,4918,20528,5096,31349,3705,21754,14792,5111,9828,33043,27684,38055,12693	MAPRE3,IL1R2,TUBB2B,CAPN6,NOL4,LOC100292909,DCX,ELF5,FABP7,LOC100130725,FGFR2,PKP1,CDKAL1,GABRP,KRT16,PPP4R4,TFCP2L1,FAM150B,OLFM4	19	-1.00717	2.07968e-216	0.261216	7.39909e-43	-0.139442	1.72642e-17	0	0	0	0	0	0
MinER	17	29072,16533,11616,15504,8028,9207,19044,24208,5980,4047	CAPN8,TOX3,CTAG1A,SATB2,DPT,AGR2,RBP4,ABCC11,PLIN1,FABP4	10	-1.00685	1.85519e-38	0.0702032	0.182957	0.130665	0.0915685	0	0	12	0.12	0	0
MinER	4	18847,11616,35336,30314,15646,43147,5096	DDX58,CTAG1A,SLC41A2,LOC645323,CTAG2,NPW,FABP7	7	-1.00617	1.03398e-295	0.0696479	1.24638e-05	0.111756	5.5307e-16	0	0	0	0	0	0
MinER	3	5983,19044,32326,16924,29257,143,24208,5449,4047,8424,40341,4607,19433,14380,4542,5980,17467,9207,9643	S100A7,RBP4,PSMD6,AZGP1,ASCL2,NEFH,ABCC11,CFD,FABP4,PCK1,TMC5,EEF1A2,CLIC3,LBP,MMP1,PLIN1,FAM5C,AGR2,ADH1B	19	-1.00604	5.70035e-220	0.157643	4.50103e-17	0.0542156	0.000810201	0	0	0	0	0	0
MinER	15	32407,16533,27571,9207,17467,19044,28451,6026,19484,11649,17189,4542,4607,5980,14323,6548,8424,26640,14162,7863,9642,4047,24208,3824,8028	SIAH1,TOX3,AKAP12,AGR2,FAM5C,RBP4,PLIN4,MMP13,TMC5,SCD,SERHL2,MMP1,EEF1A2,PLIN1,SPDEF,PTK6,PCK1,REEP6,SERHL,CRISP3,ADH1B,FABP4,ABCC11,CEACAM6,DPT	25	-1.00494	3.08298e-51	0.215365	1.65851e-06	0.133752	0.0419697	0	0	0	0	0	0
MinER	4	23928,14486,14323,4483,19484,17181,6026,8424,20526,5664,5797,1536,14957,17433,30365,4607,4047,24208,4082,17467,6548,41068,9207,7863,14370	ANKRD30A,XCL1,SPDEF,APOC1,TMC5,SERHL2,MMP13,PCK1,LRRC31,SLC44A4,ABLIM3,NQO1,SMA4,CLCA2,TMEM45B,EEF1A2,FABP4,ABCC11,DUSP4,FAM5C,PTK6,FAM148A,AGR2,CRISP3,TFAP2B	25	-1.00316	3.02664e-210	0.385659	5.88624e-88	0.0823006	6.57526e-07	0	0	0	0	0	0
MinER	24	6688,7481,24208,28098,5449,2986,17467,9643,36533,19044,6548,5983,14928,26640,8424,14380,4607,19433,17181,40341,4542,9207,4047	TRH,RAC2,ABCC11,NAPSB,CFD,S100A8,FAM5C,ADH1B,DEGS2,RBP4,PTK6,S100A7,KCND3,REEP6,PCK1,LBP,EEF1A2,CLIC3,SERHL2,TMC5,MMP1,AGR2,FABP4	23	-1.00213	3.60672e-302	0.197177	6.68421e-36	0.0400204	0.00314765	0	0	0	0	0	0
MinER	9	39215,19044,41449,9642,16533,7863,8424,9207,4047,4082,11624,3824,5980,17181,24208,17467,6548,4542	FGF9,RBP4,BTC,ADH1B,TOX3,CRISP3,PCK1,AGR2,FABP4,DUSP4,UGT2B28,CEACAM6,PLIN1,SERHL2,ABCC11,FAM5C,PTK6,MMP1	18	-1.00037	4.51618e-138	0.236913	4.78391e-23	0.0697056	0.000735861	0	0	0	0	0	0
MinER	4	10281,24208,14323,5288,22276,6981,17189,6026,9207,9148,4047,8028,26640,14370,14162,3824,40341,11649,4542,30365,17467,6548,17433	KCNK2,ABCC11,SPDEF,HGD,TBX10,NKX2-2,SERHL2,MMP13,AGR2,TSPAN1,FABP4,DPT,REEP6,TFAP2B,SERHL,CEACAM6,TMC5,SCD,MMP1,TMEM45B,FAM5C,PTK6,CLCA2	23	-0.998821	3.67582e-46	0.280825	3.41982e-09	0.110683	0.110342	0	0	0	0	0	0
MinER	24	11836,8208,24208,3357,14323,6981,17467,9148,17433,5664,4542,3520,9207,30365,32412,6548	IGHG1,ABCC3,ABCC11,HLA-DQA1,SPDEF,NKX2-2,FAM5C,TSPAN1,CLCA2,SLC44A4,MMP1,SCNN1A,AGR2,TMEM45B,LOC254057,PTK6	16	-0.99722	6.40154e-49	0.237113	2.29326e-07	0.130093	0.0521425	0	0	0	0	0	0
MinER	23	8928,7863,27655,19433,3520,28283,8424,11601,19044,36015,14323,14162,17433,17189,19484,5980,29011,9148,6548,9643,4082,14380,24208	DUSP6,CRISP3,ZNF331,CLIC3,SCNN1A,AGR3,PCK1,CEACAM6,RBP4,FABP4,SPDEF,SERHL,CLCA2,SERHL2,TMC5,PLIN1,AGR2,TSPAN1,PTK6,ADH1B,DUSP4,LBP,ABCC11	23	-0.99398	8.42776e-172	0.252832	1.06645e-32	0.116377	1.95101e-10	0	0	0	0	0	0
MinER	17	40081,16533,41068,40341,14370,17181,4081,117,29011,6981,30365,17433,11649,9148,4607,20096,8424,4047,7863,6548,24208	TNRC6B,TOX3,FAM148A,TMC5,TFAP2B,SERHL2,DUSP4,CCL18,AGR2,NKX2-2,TMEM45B,CLCA2,SCD,TSPAN1,EEF1A2,SPDEF,PCK1,FABP4,CRISP3,PTK6,ABCC11	21	-0.99363	3.58963e-161	0.344604	4.08851e-55	0.110996	4.33614e-09	0	0	0	0	0	0
MinER	16	36015,26661,15504,143,14690,4542,9148,26640,19484,14323,10318,24208,17467,3520,9643,4607,9207,14162,8028,30365,6548,5980,17181,19044,7863	FABP4,FLJ25076,SATB2,NEFH,TOX3,MMP1,TSPAN1,REEP6,TMC5,SPDEF,FHL1,ABCC11,FAM5C,SCNN1A,ADH1B,EEF1A2,AGR2,SERHL,DPT,TMEM45B,PTK6,PLIN1,SERHL2,RBP4,CRISP3	25	-0.992253	1.27023e-251	0.214135	2.37467e-35	0.0795813	8.3663e-08	0	0	0	0	0	0
MinER	22	5983,31426,5096,25445,7875,28441,15646,10554,6626,41979	S100A7,GRIN2A,FABP7,TSEN15,LALBA,OSR1,CTAG2,CTAG1A,MIA,PXDNL	10	-0.991694	6.20627e-225	0.16165	9.48749e-19	-0.00922655	0.558222	0	0	0	0	28	0.28
MinER	20	39505,15022,27767,12020,24208,42130,30365,9207,4542,32412	MKX,TOX3,ST6GALNAC1,PEG10,ABCC11,SYTL5,TMEM45B,AGR2,MMP1,LOC254057	10	-0.9903	1.60125e-105	0.31777	3.78795e-31	0.103644	1.09119e-05	0	0	0	0	0	0
MinER	23	30635,6381,10554,7875,43147,5096	GRIK3,CRLF1,CTAG1A,LALBA,NPW,FABP7	6	-0.989631	3.7937e-158	-0.00639508	0.77112	0.125774	3.83814e-11	0	0	35	0.35	0	0
MinER	3	14332,24208,8028,6548,4607,17433,14162,40341,4047,19044,17181,17467,4542,9207,14323,6026,8208,8424,9148,9642,10554,19433,26640,30365,42130	TAT,ABCC11,DPT,PTK6,EEF1A2,CLCA2,SERHL,TMC5,FABP4,RBP4,SERHL2,FAM5C,MMP1,AGR2,SPDEF,MMP13,ABCC3,PCK1,TSPAN1,ADH1B,CTAG1A,CLIC3,REEP6,TMEM45B,SYTL5	25	-0.989614	1.53541e-52	0.267541	9.80341e-10	0.158218	0.0132415	0	0	0	0	0	0
MinER	12	42550,16533,27696,41068,12020,40341,9931,4607,4047,42130,14323,14162,17189,8928,4542,8424,9207,17433,6548,9643,30365,5980,9148,24208	KIAA2018,TOX3,FAM65C,FAM148A,PEG10,TMC5,HOXA9,EEF1A2,FABP4,SYTL5,SPDEF,SERHL,SERHL2,DUSP6,MMP1,PCK1,AGR2,CLCA2,PTK6,ADH1B,TMEM45B,PLIN1,TSPAN1,ABCC11	24	-0.989125	1.39433e-229	0.264587	2.76893e-48	0.0865379	2.68075e-08	0	0	0	0	0	0
MinER	4	36896,14323,9775,9670,4081,27004,6026,14370,5664,9148,26640,19484,24208,17467,4047,29011,3824,17189,19433,4607,14380,14162,8028,30365,6548,17433	RUNX2,SPDEF,TGFB3,ABCC3,DUSP4,PRR15,MMP13,TFAP2B,SLC44A4,TSPAN1,REEP6,TMC5,ABCC11,FAM5C,FABP4,AGR2,CEACAM6,SERHL2,CLIC3,EEF1A2,LBP,SERHL,DPT,TMEM45B,PTK6,CLCA2	26	-0.987073	1.40412e-248	0.302637	5.85938e-68	0.076711	2.48415e-07	0	0	0	0	0	0
MinER	17	16931,26191,20528,17225,11616,5096,15646,5111,12693	CYB5A,PIGR,ELF5,LOC100293211,CTAG1A,FABP7,CTAG2,GABRP,OLFM4	9	-0.982491	3.48027e-82	0.0396699	0.198205	-0.0459771	0.0844455	0	0	11	0.11	6	0.06
MinER	22	14308,8208,28344,26579,14323,6548,40341,8928,14162,7863,5797,4047,24208,9148,17181,3824,14370,8028	SLC5A12,ABCC3,CAMK2N1,ITGB6,SPDEF,PTK6,TMC5,DUSP6,SERHL,CRISP3,ABLIM3,FABP4,ABCC11,TSPAN1,SERHL2,CEACAM6,TFAP2B,DPT	18	-0.981767	2.73093e-37	0.399008	4.62345e-14	0.143318	0.0621699	0	0	0	0	0	0
MinER	6	16894,24208,14260,9632,14957,20096,5449,4575,9207,117,4607,6575,30365,17433,6026,17181,6548,41068,8424,40341,17467	IGL@,ABCC11,THTPA,GATA3,SMA4,SPDEF,CFD,CA12,AGR2,CCL18,EEF1A2,PIP,TMEM45B,CLCA2,MMP13,SERHL2,PTK6,FAM148A,PCK1,TMC5,FAM5C	21	-0.980102	9.3109e-234	0.385755	1.38905e-102	0.0211193	0.166196	0	0	0	0	5	0.05
MinER	16	38294,16533,13751,26655,14323,14162,6981,9148,25854,17467,6548,40341,4047,6026,17181,29011,24208,14370,30365,26640	MLLT10,TOX3,HLA-DQA1,FLJ25076,SPDEF,SERHL,NKX2-2,TSPAN1,DKFZP564O0823,FAM5C,PTK6,TMC5,FABP4,MMP13,SERHL2,AGR2,ABCC11,TFAP2B,TMEM45B,REEP6	20	-0.979628	5.14627e-180	0.364174	2.18834e-70	0.0504026	0.00409064	0	0	0	0	0	0
MinER	25	17794,22784,13631,26925,19044,4542,29011,30353,5980,6548,40341,14380,7863,9642,4047,24208,17181,3824	CYBRD1,SDPR,KRT81,WDR4,RBP4,MMP1,AGR2,PRDM6,PLIN1,PTK6,TMC5,LBP,CRISP3,ADH1B,FABP4,ABCC11,SERHL2,CEACAM6	18	-0.979563	4.7634e-55	0.17939	1.96179e-05	0.0836792	0.173677	0	0	0	0	1	0.01
MinER	14	23928,6369,13751,17181,15504,38937,41068,14957,14323,20526,17467,30365,19433,3638,40341,24208,27564,8424	ANKRD30A,NUDT4,HLA-DQA1,SERHL2,SATB2,HLA-DRB1,FAM148A,SMA4,SPDEF,LRRC31,FAM5C,TMEM45B,CLIC3,C10orf116,TMC5,ABCC11,CMBL,PCK1	18	-0.978498	7.54417e-213	0.230714	3.3726e-35	0.0599392	0.000184297	0	0	0	0	0	0
MinER	27	13626,4290,9207,6548,7863,8928,36015,42130,24208,3824,4607,1566,14323	GPD1,PRELP,AGR2,PTK6,CRISP3,DUSP6,FABP4,SYTL5,ABCC11,CEACAM6,EEF1A2,MYH11,SPDEF	13	-0.977919	3.25085e-165	0.374175	3.82379e-68	0.00837114	0.648097	0	0	0	0	32	0.32
MinER	20	37813,6381,11616,5425,35781,5096,35112,3793,9159,6626,35275,17905,14514,26956,4913,14530,28441,9868,9820,6373	ZADH2,CRLF1,CTAG1A,GRIA2,PPTC7,FABP7,DSG3,LAMA3,KRT6A,MIA,SHC4,PHLDA1,CHRM3,SOX8,CP,MAGEA6,OSR1,SOX10,KLK10,FOXD1	20	-0.977451	1.40961e-192	0.191969	1.23923e-22	0.00513308	0.761184	0	0	0	0	34	0.34
MinER	13	23785,16533,4542,7240,27564,3520,10319,15504,5980,5288,6026,7863,17467,29011,9148,17433,14323,24208,8028,30365,6548	DNAJC12,TOX3,MMP1,ADIPOQ,CMBL,SCNN1A,FHL1,SATB2,PLIN1,HGD,MMP13,CRISP3,FAM5C,AGR2,TSPAN1,CLCA2,SPDEF,ABCC11,DPT,TMEM45B,PTK6	21	-0.976766	1.32322e-235	0.257749	2.51849e-48	0.0775805	3.04115e-07	0	0	0	0	0	0
MinER	15	38117,13942,6111,26490,3706,14530,27198,12693,25527,23587,19319,36985,5096,28304,6626,21754,14792,33043,23540,6223,1889,10016,4801,9868,35112,38055,4922,5111	B4GALNT4,TUBB2B,NOL4,HES6,FGFR2,MAGEA6,LMO4,OLFM4,KIF1A,TMEM108,TTYH1,SFRS11,FABP7,MAP7D2,MIA,PKP1,CDKAL1,PPP4R4,CRISPLD1,PTX3,KRT5,GABBR2,KRT15,SOX10,DSG3,FAM150B,SERPINB5,GABRP	28	-0.976096	7.45498e-206	0.27411	2.41033e-47	-0.108625	2.63936e-11	0	0	0	0	0	0
MinER	2	7527,11616,13641,43147,14928,17451,6373,15646,5096,26956,5111,14530,12693	PRO0628,CTAG1A,SOX2,NPW,KCND3,MT1M,FOXD1,CTAG2,FABP7,SOX8,GABRP,MAGEA6,OLFM4	13	-0.976091	3.4808e-276	0.105205	5.88793e-11	-0.00211297	0.878898	0	0	0	0	38	0.38
MinER	1	13834,10554,25131,30314,5096,35275,22988,41979,26956,12693,5111,15646,19319,35112,9828,9868,6373	NKG7,CTAG1A,FAM98B,LOC645323,FABP7,SHC4,HEY2,PXDNL,SOX8,OLFM4,GABRP,CTAG2,TTYH1,DSG3,KRT16,SOX10,FOXD1	17	-0.974468	1.92122e-50	0.131835	0.0026425	0.164885	0.0104228	0	0	0	0	0	0
MinER	23	4674,10682,19044,21025,17181,29820,24208,17467,6548,4542,26640	HMGCS2,AGPAT2,RBP4,HRASLS2,SERHL2,C12orf39,ABCC11,FAM5C,PTK6,MMP1,REEP6	11	-0.97443	7.11084e-139	0.152795	4.75763e-11	0.0521494	0.00928875	0	0	0	0	1	0.01
MinER	13	10520,14323,14260,14370,5847,14957,29011,5449,4081,7863,9670,20526,4607,3824,9148,9643,30365,17433,14162,8928,6026,17181,19433,4047,6548,19484,41068,8424,24208,17467	NRP1,SPDEF,THTPA,TFAP2B,BIK,SMA4,AGR2,CFD,DUSP4,CRISP3,ABCC3,LRRC31,EEF1A2,CEACAM6,TSPAN1,ADH1B,TMEM45B,CLCA2,SERHL,DUSP6,MMP13,SERHL2,CLIC3,FABP4,PTK6,TMC5,FAM148A,PCK1,ABCC11,FAM5C	30	-0.97366	3.70781e-217	0.316577	4.3451e-66	0.116575	1.60186e-13	0	0	0	0	0	0
MinER	27	5983,22618,143,13998,3615,5107,4047,19044,40341,14380,4542,5980,9642,17467,9207	S100A7,C8orf33,NEFH,DHRS2,LPL,ORM1,FABP4,RBP4,TMC5,LBP,MMP1,PLIN1,ADH1B,FAM5C,AGR2	15	-0.973496	3.28615e-155	0.0954718	1.25258e-05	0.0760009	5.72031e-05	0	0	0	0	0	0
MinER	1	31771,10554,6860,43147,6865,5425,4952,4815,9384,3793,26956,35112,15646,9820	CAPS,CTAG1A,ERBB4,NPW,SCGB1D2,GRIA2,MSLN,PTGS2,KRT14,LAMA3,SOX8,DSG3,CTAG2,KLK10	14	-0.973153	1.25033e-164	0.0976699	3.97824e-06	0.0895068	1.00511e-06	0	0	0	0	0	0
MinER	16	6571,39965,11616,24558,35781,15646,5096	UGT2B4,TCTN2,CTAG1A,RTN4IP1,PPTC7,CTAG2,FABP7	7	-0.972275	1.0161e-63	0.00579986	0.879326	0.191562	0.000659356	0	0	0	0	28	0.28
MinER	2	13998,11616,23836,6444,6865,4815,15646,43147	DHRS2,CTAG1A,TMEM87A,SCGB2A2,SCGB1D2,PTGS2,CTAG2,NPW	8	-0.970439	4.02978e-47	-0.149637	0.000981862	0.155394	0.0196585	0	0	0	0	0	0
MinER	6	256,3034,23814,20528,8644,26191,15642,29194,12693,5111,21754,4918,29472,5096	FAM3A,CAPN6,TLR10,ELF5,WNT4,PIGR,VGLL1,C4orf7,OLFM4,GABRP,PKP1,DCX,C8orf46,FABP7	14	-0.970215	8.63459e-65	0.363383	9.1342e-26	-0.340401	6.04551e-30	0	0	0	0	0	0
MinER	12	14289,5470,25705,23885,35788,18867,5111,40220,20528,15642,5096,4922,12693,3034,9828,1889,2105,6626	S100A8,IL1R2,SEMA6A,SUSD4,VMO1,KRT23,GABRP,TMEM213,ELF5,VGLL1,FABP7,SERPINB5,OLFM4,CAPN6,KRT16,KRT5,SFRP1,MIA	18	-0.969328	1.21316e-86	0.3803	2.07668e-37	-0.162731	2.07354e-10	0	0	0	0	0	0
MinER	16	5983,25432,143,3615,12693,4047,19044,5108,4542,5980,9642,3758	S100A7,TSPAN5,NEFH,LPL,OLFM4,FABP4,RBP4,ORM1,MMP1,PLIN1,ADH1B,PI3	12	-0.96932	1.72719e-93	0.0842671	0.00304036	0.0917082	0.000190446	0	0	1	0.01	0	0
MinER	4	24271,13631,23695,4703,18634,17905,13531,30440,5425,36013,4922,35112,4913,5111,6626,1889,9384,3793,9820,14498	PCDHA1,KRT81,C19orf33,COL17A1,OGN,PHLDA1,AQP5,TNS4,GRIA2,SLITRK6,SERPINB5,DSG3,CP,GABRP,MIA,KRT5,KRT14,LAMA3,KLK10,KRT6A	20	-0.968599	2.21531e-106	0.0965901	0.000274713	-0.118493	2.44644e-07	0	0	0	0	0	0
MinER	9	9617,23695,38877,42511,20526,20091,41068,8424,14957,9207,19433,17189,17433,14370,4047,14323,4082,24208,4607,40341,6548,17467,7863	PITX1,C19orf33,LRRFIP1,VMA21,LRRC31,STEAP4,FAM148A,PCK1,SMA4,AGR2,CLIC3,SERHL2,CLCA2,TFAP2B,FABP4,SPDEF,DUSP4,ABCC11,EEF1A2,TMC5,PTK6,FAM5C,CRISP3	23	-0.966968	2.99024e-210	0.313866	1.01321e-63	0.076093	1.83425e-06	0	0	0	0	0	0
MinER	16	29037,26191,5108,6500,9643,4542,3615,12456,143,19044,4047,14380,5980,9207,17467,5983,24089	CAMSAP1,PIGR,ORM1,SPOCK3,ADH1B,MMP1,LPL,LCN2,NEFH,RBP4,FABP4,LBP,PLIN1,AGR2,FAM5C,S100A7,CCL28	17	-0.965363	1.88723e-138	0.0490128	0.0332206	0.0892083	7.38789e-06	0	0	2	0.02	0	0
MinER	10	10583,10668,15270,36776,6259,14323,28389,30365,40341,41068,10120,14370,17433,24208,4575,6548,14957,6981	CYP4F8,KYNU,TDRD12,LOC150622,CDSN,SPDEF,SIX1,TMEM45B,TMC5,FAM148A,CYP4B1,TFAP2B,CLCA2,ABCC11,CA12,PTK6,SMA4,NKX2-2	18	-0.964866	2.23237e-172	0.304014	3.62259e-49	-0.0361055	0.0412917	0	0	0	0	2	0.02
MinER	20	13834,15270,9343,40341,8424,21189,24208,1536,6548,14380,19044,14370,14323,41068,20091,9207	NKG7,TDRD12,AZGP1,TMC5,PCK1,MGC29506,ABCC11,NQO1,PTK6,LBP,RBP4,TFAP2B,SPDEF,FAM148A,STEAP4,AGR2	16	-0.964274	1.8317e-204	0.284056	1.73692e-51	0.133714	1.35884e-16	0	0	0	0	0	0
MinER	8	19458,19044,28465,3758,11624,11144,7240,14380,20091,5108,24089,13998,24208,5980,4542,9642,14928,40341,9207,4047,17181,7863,5983	RHCG,RBP4,MAP9,PI3,UGT2B28,SCD,ADIPOQ,LBP,STEAP4,ORM1,CCL28,DHRS2,ABCC11,PLIN1,MMP1,ADH1B,KCND3,TMC5,AGR2,FABP4,SERHL2,CRISP3,S100A7	23	-0.962983	1.51384e-252	0.144	5.6917e-18	0.0674464	2.72671e-06	0	0	0	0	0	0
MinER	18	278,26661,3980,3638,14323,37432,6981,24208,30365,38937,14370,9207,4575,10583,27564	AQP3,FLJ25076,HPGD,C10orf116,SPDEF,CYP4Z1,NKX2-2,ABCC11,TMEM45B,HLA-DRB1,TFAP2B,AGR2,CA12,CYP4F8,CMBL	15	-0.962315	1.49665e-166	0.285371	2.49787e-42	-0.0464166	0.00981631	0	0	0	0	0	0
MinER	11	17186,23587,10554,19319,43147,15646	IGH@,TMEM108,CTAG1A,TTYH1,NPW,CTAG2	6	-0.961192	5.33149e-42	0.126159	0.00850908	0.0646984	0.357644	0	0	0	0	0	0
MinER	1	17433,10554,23836,37432,13333,19433,20091,6548,5545,27564,28013,17181,17467,14323,38937,4575,24208,14370,40341,4047	CLCA2,CTAG1A,TMEM87A,CYP4Z1,TJP3,CLIC3,STEAP4,PTK6,PPP1R1A,CMBL,NRK,SERHL2,FAM5C,SPDEF,HLA-DRB1,CA12,ABCC11,TFAP2B,TMC5,FABP4	20	-0.959601	6.36745e-50	0.292203	2.42806e-11	-0.0537304	0.398849	0	0	0	0	0	0
MinER	12	2957,15270,40341,9343,14380,19044,1536,17181,24208,5980,6548,9643,4047,19433,14370,14928	ANPEP,TDRD12,TMC5,AZGP1,LBP,RBP4,NQO1,SERHL2,ABCC11,PLIN1,PTK6,ADH1B,FABP4,CLIC3,TFAP2B,KCND3	16	-0.958996	2.37856e-55	0.153147	0.000185656	0.109829	0.067391	0	0	0	0	0	0
MinER	4	5983,19319,19044,42608,5108,5980,6529,4542,9642,24208,11624,14928,4047	S100A7,TTYH1,RBP4,REPS2,ORM1,PLIN1,DHRS2,MMP1,ADH1B,ABCC11,UGT2B28,KCND3,FABP4	13	-0.95851	1.56217e-62	0.0539237	0.156834	0.027002	0.629191	0	0	1	0.01	0	0
MinER	22	16932,31349,5096,28677,6223,23587,6439,10554,14530,9868,19319,6626,5111,38055	IGH@,LOC100130725,FABP7,PCDH10,PTX3,TMEM108,ZIC1,CTAG1A,MAGEA6,SOX10,TTYH1,MIA,GABRP,FAM150B	14	-0.957578	5.68533e-117	0.311414	2.26021e-35	-0.0760892	0.000421192	0	0	0	0	0	0
MinER	1	22831,10554,20402,14928,43147,4703,15646,5096	ASRGL1,CTAG1A,ACTL7B,KCND3,NPW,COL17A1,CTAG2,FABP7	8	-0.956257	6.25154e-60	0.0537237	0.167676	0.135029	0.0183131	0	0	0	0	0	0
MinER	19	6935,26191,10554,10278,5096,43147,15646	CHAD,PIGR,CTAG1A,RGS13,FABP7,NPW,CTAG2	7	-0.953981	4.6322e-50	-0.0366858	0.394	0.246498	0.000101159	0	0	5	0.05	0	0
MinER	24	25561,16470,11616,40341,9343,5449,19044,24208,5980,6548,9643,4047,19433,14370,14928	SLC7A2,IGL@,CTAG1A,TMC5,AZGP1,CFD,RBP4,ABCC11,PLIN1,PTK6,ADH1B,FABP4,CLIC3,TFAP2B,KCND3	15	-0.953342	5.30964e-47	0.175505	8.66053e-05	0.0881408	0.178305	0	0	0	0	0	0
MinER	17	29212,6381,11616,5097,7875,15646	TTC18,CRLF1,CTAG1A,FABP7,LALBA,CTAG2	6	-0.952308	1.57096e-240	0.104798	5.70066e-10	0.0803471	3.7879e-08	0	0	0	0	0	0
MinER	8	19563,26661,24208,28098,5449,30816,19044,5983,11624,14928,40341,4542,9207,4047	ATP8A2,FLJ25076,ABCC11,NAPSB,CFD,PTGR2,RBP4,S100A7,UGT2B28,KCND3,TMC5,MMP1,AGR2,FABP4	14	-0.950137	6.08334e-208	0.132283	4.35846e-13	0.115885	2.09501e-13	0	0	0	0	0	0
MinER	2	40198,11616,14188,15577,15646,7875,5096	CDC20B,CTAG1A,MFSD7,EPHA5,CTAG2,LALBA,FABP7	7	-0.94815	1.11569e-263	0.0683191	1.95168e-05	0.0909492	4.95642e-11	0	0	0	0	0	0
MinER	11	5952,31349,15642,33337,10660,3034,27281,5111,4922,5096,20528,4779,12693	ITGA4,LOC100130725,VGLL1,C13orf38,FOXO3,CAPN6,MUC15,GABRP,SERPINB5,FABP7,ELF5,WIF1,OLFM4	13	-0.946124	1.48461e-78	0.252633	1.13084e-16	-0.247189	6.62526e-21	0	0	0	0	0	0
MinER	19	5288,5470,19044,5108,36015,14380,4542,5980,9642,17467,24089,9207	HGD,IL1R2,RBP4,ORM1,FABP4,LBP,MMP1,PLIN1,ADH1B,FAM5C,CCL28,AGR2	12	-0.945595	8.07087e-147	0.0839479	0.000123132	0.0592066	0.00172367	0	0	0	0	0	0
MinER	18	5417,5108,5111,2500,9828,23718,35112,4779,7242	CRABP1,ORM1,GABRP,MYC,KRT16,BRUNOL4,DSG3,WIF1,PTGFR	9	-0.944114	4.67615e-36	-0.00675989	0.895026	0.164922	0.0285563	0	0	0	0	0	0
MinER	1	16894,11616,4487,14869,5096,15646	IGL@,CTAG1A,FOSL1,SUSD5,FABP7,CTAG2	6	-0.940523	1.429e-176	0.195145	5.4755e-23	0.146782	8.00785e-18	0	0	0	0	0	0
MinER	11	11588,24558,10554,10278,5096,43147,41979,15646	IGK@,RTN4IP1,CTAG1A,RGS13,FABP7,NPW,PXDNL,CTAG2	8	-0.938625	2.98001e-60	-0.0327917	0.389338	0.230252	4.10371e-05	0	0	10	0.1	0	0
MinER	11	32120,13631,31847,3824,40341,558,1536,8208,8928,4047,7863,9207,14323,5980,6548,24208	PVRL2,KRT81,PRLHR,CEACAM6,TMC5,EPS8L1,NQO1,ABCC3,DUSP6,FABP4,CRISP3,AGR2,SPDEF,PLIN1,PTK6,ABCC11	16	-0.938494	4.02175e-190	0.307605	1.48427e-58	0.100019	9.5034e-10	0	0	0	0	0	0
MinER	15	2902,16533,11616,40341,9148,14162,5449,5288,4082,9642,29011,8928,14370,4047,19044,17433,24208,8028,6548,4542,7863,14380,5980,26640	SERPINA1,TOX3,CTAG1A,TMC5,TSPAN1,SERHL,CFD,HGD,DUSP4,ADH1B,AGR2,DUSP6,TFAP2B,FABP4,RBP4,CLCA2,ABCC11,DPT,PTK6,MMP1,CRISP3,LBP,PLIN1,REEP6	24	-0.936954	6.68469e-162	0.208803	4.40235e-24	0.133527	6.28199e-14	0	0	0	0	0	0
MinER	23	6863,7175,10554,22840,43147,4703,15646,5096,6626	NAT2,POU2F3,CTAG1A,GALNT12,NPW,COL17A1,CTAG2,FABP7,MIA	9	-0.936887	3.68663e-54	0.058312	0.1492	0.178814	0.00263803	0	0	0	0	0	0
MinER	18	6588,7863,30353,16043,23380,27237,5980,9643,19044,36015,40341,9207	MGAM,CRISP3,PRDM6,FRMD4B,NTN4,FAM3B,PLIN1,ADH1B,RBP4,FABP4,TMC5,AGR2	12	-0.93504	6.39868e-90	-0.0409038	0.143892	0.0776396	0.00133258	0	0	5	0.05	0	0
MinER	5	3602,17244,14226,19044,11624,17181,20091,5449,19433,36533,9148,9642,4082,9207,3520,17433,6548,5980,14380,7863,4542,36015,24208,14323	S100A9,CTAG1A,HGD,RBP4,UGT2B28,SERHL2,STEAP4,CFD,CLIC3,DEGS2,TSPAN1,ADH1B,DUSP4,AGR2,SCNN1A,CLCA2,PTK6,PLIN1,LBP,CRISP3,MMP1,FABP4,ABCC11,SPDEF	24	-0.934995	1.54437e-240	0.18318	3.67493e-28	0.0604536	2.47439e-05	0	0	0	0	0	0
MinER	2	12756,10554,8239,16533,15646,5096	MEGF9,CTAG1A,IL9,TOX3,CTAG2,FABP7	6	-0.933806	4.84503e-170	0.086996	1.32204e-05	0.00312137	0.856382	0	0	0	0	44	0.44
MinER	11	6444,29106,9207,13631,4607,6865,6548,8424,40341,4047,24208,28283,17181,3824,8028	SCGB2A2,RCAN3,AGR2,KRT81,EEF1A2,SCGB1D2,PTK6,PCK1,TMC5,FABP4,ABCC11,AGR3,SERHL2,CEACAM6,DPT	15	-0.932769	5.78433e-31	0.363006	6.6516e-11	0.102127	0.207233	0	0	0	0	1	0.01
MinER	22	25561,10682,24208,3501,12020,3615,9643,15022,32412,17181,6026,17467,26640,19044,4047,7863,5980,14380	SLC7A2,AGPAT2,ABCC11,MME,PEG10,LPL,ADH1B,TOX3,LOC254057,SERHL2,MMP13,FAM5C,REEP6,RBP4,FABP4,CRISP3,PLIN1,LBP	18	-0.927709	6.83381e-45	0.184338	3.67635e-05	0.127534	0.0512574	0	0	0	0	0	0
MinER	26	3357,38054,17433,5545,36015,42130,14380,9642,19044,4542,6548,5983,24208,24089	HLA-DQA1,SDR16C5,CLCA2,PPP1R1A,FABP4,SYTL5,LBP,ADH1B,RBP4,MMP1,PTK6,S100A7,ABCC11,CCL28	14	-0.927494	6.77891e-94	0.176775	7.78847e-11	0.0426224	0.0691859	0	0	0	0	3	0.03
MinER	2	15939,11616,34631,9343,40341,4047,5980,21189,24208,1536,6548,19433,14928,5449,4542,14380,19044,14370,5983,20091,9207,9643	TMX4,CTAG1A,NCRNA00203,AZGP1,TMC5,FABP4,PLIN1,MGC29506,ABCC11,NQO1,PTK6,CLIC3,KCND3,CFD,MMP1,LBP,RBP4,TFAP2B,S100A7,STEAP4,AGR2,ADH1B	22	-0.927076	1.60836e-249	0.147399	7.37345e-20	0.0981542	1.96396e-12	0	0	0	0	0	0
MinER	32	4728,6373,11616,9343,19044,15646,43147,14928	CD52,FOXD1,CTAG1A,AZGP1,RBP4,CTAG2,NPW,KCND3	8	-0.926519	7.78665e-60	0.0890009	0.0185173	0.00916414	0.868713	0	0	0	0	39	0.39
MinER	15	2986,38466,19866,24089,28560,5108,12456,26191,4047,9642,3357,3758	S100A8,TMEM71,ACE2,CCL28,IGH@,ORM1,LCN2,PIGR,FABP4,ADH1B,HLA-DQA1,PI3	12	-0.926181	1.26135e-121	0.110898	2.78054e-06	-0.0870182	2.08515e-05	0	0	0	0	0	0
MinER	17	26809,20528,34007,23588,29194,21809,3706,12693,5111,5417,21754,5096,14792,29472	ROBO2,ELF5,IGL@,TMEM108,C4orf7,RNFT2,FGFR2,OLFM4,GABRP,CRABP1,PKP1,FABP7,CDKAL1,C8orf46	14	-0.925316	4.43753e-161	0.259393	8.39011e-37	-0.183377	2.88744e-25	0	0	0	0	0	0
MinER	12	2087,42130,14065,9950,12020,3357,8424,9643,40341,4542,24089,5449,24208,19044	LTF,SYTL5,PPBP,CCL18,PEG10,HLA-DQA1,PCK1,ADH1B,TMC5,MMP1,CCL28,CFD,ABCC11,RBP4	14	-0.92339	1.68597e-39	0.0521521	0.273457	0.104186	0.136426	0	0	11	0.11	0	0
MinER	8	15862,23695,11616,16907,5545,15646,43147,14521,14928	IGHM,C19orf33,CTAG1A,TLE4,PPP1R1A,CTAG2,NPW,MAGEA2,KCND3	9	-0.921404	2.42845e-54	0.0595254	0.133635	0.0490654	0.399769	0	0	1	0.01	0	0
MinER	3	11581,11616,23978,43147,19099,15646,14928,5096	IGH@,CTAG1A,BCOR,NPW,PPARGC1A,CTAG2,KCND3,FABP7	8	-0.920984	3.75364e-254	0.0377452	0.0172406	0.109402	1.5729e-15	0	0	1	0.01	0	0
MinER	9	25527,3034,27212,20528,14173,5470,31349,12693,5111,30423,23718,4918,5096,21754	KIF1A,CAPN6,DNAJC18,ELF5,MAGEA4,IL1R2,LOC100130725,OLFM4,GABRP,C1orf186,BRUNOL4,DCX,FABP7,PKP1	14	-0.918641	1.29851e-42	0.143081	0.00165536	0.0985718	0.139411	0	0	0	0	0	0
MinER	19	26750,8208,8811,3520,29147,3638,14323,6026,38054,30365,40341,17467,41068,9148,3824,14162,4082,13414,16746,29011,8928,28283,14370,4047,17433,24208,8028,6548,14957,4542,8424,7863,19433	NAPRT1,ABCC3,PSMD11,SCNN1A,GPR39,C10orf116,SPDEF,MMP13,SDR16C5,TMEM45B,TMC5,FAM5C,FAM148A,TSPAN1,CEACAM6,SERHL,DUSP4,SNED1,ERBB2,AGR2,DUSP6,AGR3,TFAP2B,FABP4,CLCA2,ABCC11,DPT,PTK6,SMA4,MMP1,PCK1,CRISP3,CLIC3	33	-0.917031	2.19562e-217	0.306294	1.22485e-69	0.0890901	2.04382e-09	0	0	0	0	0	0
MinER	1	19433,11616,6521,35781,5096,12693,5111,6626,19319,43147,35275,9868,15646	CLIC3,CTAG1A,RHO,PPTC7,FABP7,OLFM4,GABRP,MIA,TTYH1,NPW,SHC4,SOX10,CTAG2	13	-0.915683	2.01209e-40	0.197626	2.39085e-05	0.105365	0.123914	0	0	0	0	0	0
MinER	5	5309,6865,9513,11834,6444,13751,43616,31771,6046,23928	CXCL13,SCGB1D2,HLA-DQB1,SERPINB4,SCGB2A2,HLA-DQA1,MSI2,CAPS,SCGB2A1,ANKRD30A	10	-0.915145	5.10868e-22	0.220101	0.000789668	-0.179015	0.0626565	0	0	0	0	42	0.42
MinER	2	34921,11616,32326,30314,9343,5096,43147,15646	IGL@,CTAG1A,PSMD6,LOC645323,AZGP1,FABP7,NPW,CTAG2	8	-0.911921	7.03143e-307	0.0442152	0.00177835	0.0461784	0.00015946	0	0	1	0.01	0	0
MinER	14	5892,36015,7863,5545,14752,9643,19433,19484,6548,9207	PCSK1,FABP4,CRISP3,PPP1R1A,ALB,ADH1B,CLIC3,TMC5,PTK6,AGR2	10	-0.911397	2.30712e-158	0.15103	9.2601e-14	0.0048306	0.782325	0	0	0	0	31	0.31
MinER	15	15035,5470,12693,21833,29472,4918,30423,5111,21754,38055	IGL@,IL1R2,OLFM4,NLGN4X,C8orf46,DCX,C1orf186,GABRP,PKP1,FAM150B	10	-0.91115	1.68941e-37	0.0729674	0.131591	-0.0285004	0.688299	0	0	0	0	0	0
MinER	17	22866,15270,9804,23588,6178,6090,5096,3705,38055,5111,28304,10016,6626,35275,14514,26956,4913,14530,14792,9868	WDR91,TDRD12,SLC19A1,TMEM108,ANKRD7,NMU,FABP7,FGFR2,FAM150B,GABRP,MAP7D2,GABBR2,MIA,SHC4,CHRM3,SOX8,CP,MAGEA6,CDKAL1,SOX10	20	-0.910884	1.58039e-203	0.297842	1.69058e-62	-0.118505	9.90652e-15	0	0	0	0	0	0
MinER	7	36013,7863,15360,13377,6026,4047,5980,17467,24208,9148,6548,19433,3520,4082,30353,4542,14380,29011,19044,14323,9642,20091,14162	SLITRK6,CRISP3,LOX,SOSTDC1,MMP13,FABP4,PLIN1,FAM5C,ABCC11,TSPAN1,PTK6,CLIC3,SCNN1A,DUSP4,PRDM6,MMP1,LBP,AGR2,RBP4,SPDEF,ADH1B,STEAP4,SERHL	23	-0.910654	2.54889e-257	0.135032	4.96943e-18	0.0822867	9.95025e-10	0	0	0	0	0	0
MinER	4	3357,3034,30596,3323,12456,29989,5108,27281,15642,12693	HLA-DQA1,CAPN6,ACSM2A,CDH3,LCN2,PI15,ORM1,MUC15,VGLL1,OLFM4	10	-0.910493	2.75918e-71	0.0805762	0.00887837	-0.388796	1.10954e-47	0	0	0	0	0	0
MinER	1	5488,11616,31239,16924,19044,20091,19433,19484,5983,5980,36533,6548,8424,11624,14380,11144,7863,9642,4047,14928,24208,17181	SLC22A3,CTAG1A,PPP1R3F,AZGP1,RBP4,STEAP4,CLIC3,TMC5,S100A7,PLIN1,DEGS2,PTK6,PCK1,UGT2B28,LBP,SCD,CRISP3,ADH1B,FABP4,KCND3,ABCC11,SERHL2	22	-0.910454	6.65837e-59	0.127653	0.000668011	0.0418466	0.446585	0	0	0	0	0	0
MinER	17	18446,11328,3034,4108,9828,6626,12693,35112,4779	C8orf4,IL1R2,CAPN6,MAOB,KRT16,MIA,OLFM4,DSG3,WIF1	9	-0.910178	2.10197e-41	0.113624	0.0055493	-0.186118	1.49856e-07	0	0	1	0.01	0	0
MinER	21	20318,19264,20050,27284,9207,4535,6548,6026,8208,3824,4047,14323	CALML5,TRPM4,TLR7,MUC15,AGR2,TIE1,PTK6,MMP13,ABCC3,CEACAM6,FABP4,SPDEF	12	-0.908853	3.83886e-56	0.263971	9.93782e-12	0.0676714	0.230398	0	0	0	0	0	0
MinER	24	6568,13751,32055,5618,13942,23587,5096,21754,14792,5111,19319,33043,38055,14530,12693	INSM1,HLA-DQA1,C9orf102,SV2B,TUBB2B,TMEM108,FABP7,PKP1,CDKAL1,GABRP,TTYH1,PPP4R4,FAM150B,MAGEA6,OLFM4	15	-0.907912	4.77682e-274	0.134977	2.71915e-19	-0.113313	2.68668e-18	0	0	0	0	0	0
MinER	2	40935,11616,17318,43147,36575,14928,15646	SPAG16,CTAG1A,TNXB,NPW,GRIA2,KCND3,CTAG2	7	-0.906864	3.85963e-44	0.0812354	0.0645912	0.0561324	0.384346	0	0	0	0	0	0
MinER	13	20406,7175,143,5616,14521,17244,15646,5096,12693	SLC13A1,POU2F3,NEFH,PCP4,MAGEA2,CTAG1A,CTAG2,FABP7,OLFM4	9	-0.902564	5.81591e-200	0.0393859	0.0259592	-0.0512531	0.000801458	0	0	1	0.01	0	0
MinER	7	5980,3034,7800,7175,5108,3758,4479,5983,19044,14928,9642	PLIN1,CAPN6,GAGE1,POU2F3,ORM1,PI3,NEFH,S100A7,RBP4,KCND3,ADH1B	11	-0.899234	4.68844e-57	-0.00915102	0.80796	0.138477	0.0123852	0	0	16	0.16	3	0.03
MinER	11	2087,5989,24284,29106,14486,14872,5028,6064,28560,13594,3357,16470,26191	LTF,VNN2,PKD2L2,RCAN3,XCL1,ACTL8,NCF1,ADAM28,IGH@,IGHD,HLA-DQA1,IGL@,PIGR	13	-0.898098	1.20047e-80	0.0697882	0.0142279	0.120344	1.01649e-06	0	0	1	0.01	0	0
MinER	15	2087,29472,29106,14872,29194,3895,19129,12693,5417	LTF,C8orf46,RCAN3,ACTL8,C4orf7,IL32,PGBD5,OLFM4,CRABP1	9	-0.897258	2.46327e-104	0.0129996	0.600683	0.0812214	0.000155431	0	0	17	0.17	0	0
MinER	2	5748,10554,18847,9343,15646,43147,5096	BCL2A1,CTAG1A,DDX58,AZGP1,CTAG2,NPW,FABP7	7	-0.895813	8.11901e-54	0.0121269	0.754501	0.279018	1.09036e-06	0	0	0	0	0	0
MinER	27	37319,13751,6444,28829,14323,11214,17181,30365,19433,19484,3824,38937,28283,20526,4607,6548,4575,41068,9207,17467	AKAP14,HLA-DQA1,SCGB2A2,BCAS4,SPDEF,FGFR4,SERHL2,TMEM45B,CLIC3,TMC5,CEACAM6,HLA-DRB1,AGR3,LRRC31,EEF1A2,PTK6,CA12,FAM148A,AGR2,FAM5C	20	-0.895298	1.70772e-186	0.304915	9.24058e-62	0.0132808	0.398768	0	0	0	0	15	0.15
MinER	2	36240,15642,5096,27241,6414,12693,17244,6626	HLA-DQA1,VGLL1,FABP7,AFF3,PDK3,OLFM4,CTAG1A,MIA	8	-0.889022	7.84465e-111	0.257164	6.26119e-27	-0.191124	2.24804e-20	0	0	0	0	0	0
MinER	12	16932,14222,11616,19449,26956,14928,14530,9868,4036,23540,19319,6373,6626,4801,2106,5111,10989,38055	IGH@,MUC5AC,CTAG1A,KCTD14,SOX8,KCND3,MAGEA6,SOX10,PEX3,CRISPLD1,TTYH1,FOXD1,MIA,KRT15,SFRP1,GABRP,TRIM29,FAM150B	18	-0.88899	1.27051e-97	0.154828	1.2958e-09	-0.0407062	0.0645863	0	0	0	0	2	0.02
MinER	20	16312,28344,11616,30314,27744,43147,5096,15646	LOC652493,CAMK2N1,CTAG1A,LOC645323,CYP4X1,NPW,FABP7,CTAG2	8	-0.888414	5.92857e-217	0.00600258	0.718589	0.135397	6.83661e-21	0	0	36	0.36	0	0
MinER	24	6865,7579,12922,6548,40341,11214,4607,29820,6444,27564,9207,3638	SCGB1D2,DGKE,HLA-DQB1,PTK6,TMC5,FGFR4,EEF1A2,C12orf39,SCGB2A2,CMBL,AGR2,C10orf116	12	-0.88501	2.76536e-115	0.322149	3.91254e-43	0.00892762	0.65671	0	0	0	0	36	0.36
MinER	2	5539,11616,6865,6626,9820,43147,35275,21754,1889,2105,2445,3034,3705,3793,4335,4703,4779,4801,4913,4918,4922,5096,5111,5224,5662,6223,6373,6964,7242,9159,9160,9384,9714,9828,9868,10610,10989,12693,13631,14530,15646,18867,19099,19319,19917,20336,20528,23540,23695,26040,26956,27684,27752,28441,29167,29472,30514,35219,38055	DACH1,CTAG1A,SCGB1D2,MIA,KLK10,NPW,SHC4,PKP1,KRT5,SFRP1,SERPINA3,CAPN6,FGFR2,LAMA3,S100A2,COL17A1,WIF1,KRT15,CP,DCX,SERPINB5,FABP7,GABRP,KRT17,DSG3,PTX3,FOXD1,CDH19,PTGFR,KRT6A,KRT6B,KRT14,S100B,KRT16,SOX10,MFGE8,TRIM29,OLFM4,KRT81,MAGEA6,CTAG2,KRT23,PPARGC1A,TTYH1,EPHX3,CYP39A1,ELF5,CRISPLD1,C19orf33,LONRF2,SOX8,TFCP2L1,LOC100190939,OSR1,KANK4,C8orf46,IRX1,ISM1,FAM150B	59	-0.884906	1.39462e-45	0.14732	0.000480981	0.0862568	0.163114	0	0	0	0	0	0
MinER	15	9277,23587,6932,26661,7213,13641,3705,14530,26653,5111,3055,13942,19319,17309,21754	PEG3,TMEM108,CDH4,FLJ25076,DLX2,SOX2,FGFR2,MAGEA6,CENPV,GABRP,ARNT2,TUBB2B,TTYH1,COL2A1,PKP1	15	-0.884823	1.26451e-301	0.111555	9.51511e-16	-0.0665665	2.80857e-08	0	0	0	0	0	0
MinER	5	12020,15642,3034,14384,19129,27281,2445,3357,12693	PEG10,VGLL1,CAPN6,ORM1,PGBD5,MUC15,SERPINA3,HLA-DQA1,OLFM4	9	-0.8803	1.00154e-43	-0.00856308	0.841667	-0.053708	0.393703	0	0	9	0.09	0	0
MinER	1	11581,10554,22097,14869,33344,16021,35275,14530,14521,41979,9968,5096,15646,19319,6626,21754	IGH@,CTAG1A,LOC100128008,SUSD5,NFIB,MED13L,SHC4,MAGEA6,MAGEA2,PXDNL,MAGEA3,FABP7,CTAG2,TTYH1,MIA,PKP1	16	-0.879178	1.5741e-252	0.203288	2.03952e-40	-0.12852	1.60411e-22	0	0	0	0	0	0
MinER	23	9950,7175,11616,40341,9343,19044,15646,24208,5980,4047,14928	CCL18,POU2F3,CTAG1A,TMC5,AZGP1,RBP4,CTAG2,ABCC11,PLIN1,FABP4,KCND3	11	-0.877462	6.39041e-54	0.134395	0.000411127	-0.00747248	0.893335	0	0	0	0	0	0
MinER	6	12150,12693,27696,5983,12020,29313,9642,14928,4047,4542,9207,3615,19044,5980,5108,24208	ALDH1A1,OLFM4,FAM65C,S100A7,PEG10,COL11A1,ADH1B,KCND3,FABP4,MMP1,AGR2,LPL,RBP4,PLIN1,ORM1,ABCC11	16	-0.874689	6.26512e-122	0.114433	2.95214e-07	0.0663738	0.000576694	0	0	0	0	0	0
MinER	1	5309,11616,33533,4703,6373,27744,14928,43147,15646	CXCL13,CTAG1A,ERBB4,COL17A1,FOXD1,CYP4X1,KCND3,NPW,CTAG2	9	-0.872049	1.34089e-49	0.137992	0.000499899	0.033776	0.560906	0	0	0	0	0	0
MinER	21	9165,6381,6865,10645,4607,11616,15646,6046	SNAP23,CRLF1,SCGB1D2,GPER,EEF1A2,CTAG1A,CTAG2,SCGB2A1	8	-0.870643	1.6596e-81	0.0890482	0.00117805	-0.0713554	0.00262863	0	0	0	0	0	0
MinER	2	11588,10554,14417,23928,43147,15646,14928,5096	IGK@,CTAG1A,ASIP,ANKRD30A,NPW,CTAG2,KCND3,FABP7	8	-0.868769	7.26109e-206	-0.0376283	0.0247615	0.0854822	3.73608e-09	0	0	0	0	0	0
MinER	7	9993,5470,16843,7175,3035,4918,12693	CREM,IL1R2,APC,POU2F3,CAPN6,DCX,OLFM4	7	-0.86807	3.38169e-206	-0.0362608	0.0302228	0.0167437	0.246842	0	0	0	0	12	0.12
MinER	18	7222,26191,37530,6064,27281,143,12693,5108,14289,3034	HIST1H2AG,PIGR,IL22RA2,ADAM28,MUC15,NEFH,OLFM4,ORM1,S100A8,CAPN6	10	-0.866907	5.00228e-125	0.0237548	0.276145	-0.102289	5.93548e-08	0	0	15	0.15	0	0
MinER	12	9839,35737,30919,143,14521,2986,26191,24284,16470,28560,2087,14486,3357,21189	TARP,CT45A5,IGHD,NEFH,MAGEA2,S100A8,PIGR,PKD2L2,IGL@,IGH@,LTF,XCL1,HLA-DQA1,MGC29506	14	-0.865986	2.26017e-87	0.0338554	0.198262	0.0852465	0.000179172	0	0	10	0.1	0	0
MinER	9	17309,7863,9642,38407,13377,29167,27237,4913,5980,9384,4047,23540,5224,6626,5111,4779,21754,1889,10016	COL2A1,CRISP3,ADH1B,RPL22,SOSTDC1,KANK4,FAM3B,CP,PLIN1,KRT14,FABP4,CRISPLD1,KRT17,MIA,GABRP,WIF1,PKP1,KRT5,GABBR2	19	-0.865777	3.16989e-66	0.0484215	0.111556	-0.0421564	0.108936	0	0	4	0.04	3	0.03
MinER	27	26809,26661,5422,16533,3501,24208,30365	ROBO2,FLJ25076,ACADSB,TOX3,MME,ABCC11,TMEM45B	7	-0.862965	2.28096e-37	0.317581	7.30017e-12	-0.0249108	0.711758	0	0	0	0	33	0.33
MinER	23	2087,21975,37032,7122,6032,24284,2986,31166,16894,3357,13594,5028,6064,26191,28560	LTF,OAZ3,TFEC,SLC4A8,BATF,PKD2L2,S100A8,LY9,IGL@,HLA-DQA1,IGHD,NCF1,ADAM28,PIGR,IGH@	15	-0.860967	6.72604e-119	0.161723	3.96897e-13	0.0599043	0.00184007	0	0	0	0	0	0
MinER	14	30734,23587,16533,9931,5096,11616,22988	LOC157503,TMEM108,TOX3,HOXA9,FABP7,CTAG1A,HEY2	7	-0.860626	1.24375e-208	0.0327035	0.0472529	-0.00295058	0.83589	0	0	3	0.03	47	0.47
MinER	10	7984,23587,26490,26824,13942,36985,3705	GLRA3,TMEM108,HES6,C7orf55,TUBB2B,SFRS11,FGFR2	7	-0.859441	6.20338e-231	0.0326251	0.0362691	0.0780759	6.94333e-09	0	0	2	0.02	0	0
MinER	9	3357,11730,26191,12595,15642,5430,2087,24284,27281,28560,12693	HLA-DQA1,FYB,PIGR,ELN,VGLL1,BBOX1,LTF,PKD2L2,MUC15,IGH@,OLFM4	11	-0.858641	5.60756e-64	-0.0450467	0.142692	0.0185281	0.485382	0	0	6	0.06	22	0.22
MinER	20	14222,15270,26490,23587,3705,26824,13942	MUC5AC,TDRD12,HES6,TMEM108,FGFR2,C7orf55,TUBB2B	7	-0.844654	4.76782e-80	0.0223642	0.441332	0.0992204	0.0201578	0	0	2	0.02	0	0
MinER	9	6865,23814,4815,14304,11616,6046,13751,36533,9513,43147,15646	SCGB1D2,TLR10,PTGS2,LOC100293983,CTAG1A,SCGB2A1,HLA-DQA1,DEGS2,HLA-DQB1,NPW,CTAG2	11	-0.844314	3.09714e-96	-0.0938097	0.000120555	0.0815363	0.000110206	0	0	0	0	0	0
MinER	22	14394,29106,8386,143,7303,2986,16470,5983,28560,14928,26191	CAPN3,RCAN3,NR5A2,NEFH,PTPRC,S100A8,IGL@,S100A7,IGH@,KCND3,PIGR	11	-0.840633	1.03774e-103	0.15401	4.45867e-11	-0.0388976	0.0538594	0	0	0	0	2	0.02
MinER	8	41848,13631,21974,3248,8928,40341,6548,11601,28283,4607,4082,17181,9207,6026,14323,8208	SLC6A4,KRT81,UROD,ALDH1A3,DUSP6,TMC5,PTK6,CEACAM6,AGR3,EEF1A2,DUSP4,SERHL2,AGR2,MMP13,SPDEF,ABCC3	16	-0.838591	4.83714e-42	0.286064	1.14702e-11	0.094889	0.121931	0	0	0	0	0	0
MinER	13	23928,13531,11616,32523,14498,23900,6865,15646,5096,26956,3793,35112	ANKRD30A,AQP5,CTAG1A,SLITRK6,KRT6A,FGFBP2,SCGB1D2,CTAG2,FABP7,SOX8,LAMA3,DSG3	12	-0.834036	2.09821e-154	0.0356927	0.0571818	0.0694882	1.85009e-05	0	0	1	0.01	0	0
MinER	18	2986,35737,21485,24284,16894,3357,13594,5171,26191,28560,6707,40341	S100A8,CT45A5,KCNMA1,PKD2L2,IGL@,HLA-DQA1,IGHD,SNPH,PIGR,IGH@,TNFRSF17,TMC5	12	-0.831338	1.29369e-110	0.123173	3.50303e-08	0.07511	9.90631e-05	0	0	0	0	0	0
MinER	10	17305,16533,10506,3615,5096,11616,7875,22988,6626,21754,35112,4801,26040,15646	PCNA,TOX3,FN1,LPL,FABP7,CTAG1A,LALBA,HEY2,MIA,PKP1,DSG3,KRT15,LONRF2,CTAG2	14	-0.830956	7.62145e-236	0.185772	2.35649e-35	-0.0793747	7.29548e-10	0	0	0	0	0	0
MinER	25	5545,13800,28344,11616,6950,43147,3793,15646	PPP1R1A,LGR5,CAMK2N1,CTAG1A,SCEL,NPW,LAMA3,CTAG2	8	-0.830247	3.31458e-188	0.175685	2.12633e-25	0.0468572	0.00125922	0	0	0	0	0	0
MinER	17	30420,16470,35788,16021,14289,6707,24284	SCGB3A1,IGL@,VMO1,MED13L,S100A8,TNFRSF17,PKD2L2	7	-0.829576	7.58386e-108	0.113359	5.19118e-07	0.00435663	0.823227	0	0	0	0	36	0.36
MinER	23	6046,6362,11616,36013,278,27744	SCGB2A1,MAP4K1,CTAG1A,SLITRK6,AQP3,CYP4X1	6	-0.827636	2.68406e-51	0.116179	0.000481239	0.0825611	0.00409225	0	0	0	0	0	0
MinER	1	5576,11616,40845,1710,6444,15646,43147,5096	CPB1,CTAG1A,ESD,BST2,SCGB2A2,CTAG2,NPW,FABP7	8	-0.825346	1.32791e-159	-0.0662217	0.000285592	0.0839135	1.05643e-07	0	0	0	0	0	0
MinER	1	28388,11616,1967,7875,5097,22988,35275,15646	ZNF844,CTAG1A,UBE2A,LALBA,FABP7,HEY2,SHC4,CTAG2	8	-0.823757	0	0.1124	9.04557e-21	0.0344225	0.000897132	0	0	0	0	0	0
MinER	23	3895,26191,2481,143,27281,28560,6457,2986,12693,3357,13594,16470,2087,24284,6064	IL32,PIGR,USP1,NEFH,MUC15,IGH@,RARRES1,S100A8,OLFM4,HLA-DQA1,IGHD,IGL@,LTF,PKD2L2,ADAM28	15	-0.816575	2.83695e-75	-0.0187819	0.483952	0.0343363	0.138717	0	0	19	0.19	0	0
MinER	10	5983,32508,9642,5096,5108,11616,15646,34494,14928,19044	S100A7,CUL4A,ADH1B,FABP7,ORM1,CTAG1A,CTAG2,NCRNA00171,KCND3,RBP4	10	-0.814809	1.31599e-151	0.0823005	8.87054e-06	0.00350676	0.82649	0	0	0	0	47	0.47
MinER	13	41830,26191,17265,3034,23814,12693,30423,5096,20528,29472	ZMYND17,PIGR,IGHA1,CAPN6,TLR10,OLFM4,C1orf186,FABP7,ELF5,C8orf46	10	-0.813117	2.08147e-82	0.0184269	0.469542	-0.150784	8.10188e-12	0	0	15	0.15	0	0
MinER	9	41341,5470,3035,22986,40220,31349,12693,4918,20528	PIK3C3,IL1R2,CAPN6,TRDN,TMEM213,LOC100130725,OLFM4,DCX,ELF5	9	-0.810094	2.85422e-134	0.0772874	8.30343e-05	-0.111656	4.95249e-11	0	0	0	0	0	0
MinER	25	13834,25914,35788,6458,5545,10120,13333,16470,6575,40341,6707,14289,14323	NKG7,UNC93B1,VMO1,RARRES1,PPP1R1A,CYP4B1,TJP3,IGL@,PIP,TMC5,TNFRSF17,S100A8,SPDEF	13	-0.809556	1.62587e-35	0.343008	2.03461e-14	0.0744769	0.252527	0	0	0	0	0	0
MinER	15	5424,6381,11616,9194,6046,5096,5590,35275,23540	AGTR1,CRLF1,CTAG1A,AKR1C3,SCGB2A1,FABP7,HAPLN1,SHC4,CRISPLD1	9	-0.807366	2.33392e-153	0.0637711	0.000471169	0.072063	4.86192e-06	0	0	0	0	0	0
MinER	23	14308,6381,10554,5590,278,6046,4703,5096,35275,23540	SLC5A12,CRLF1,CTAG1A,HAPLN1,AQP3,SCGB2A1,COL17A1,FABP7,SHC4,CRISPLD1	10	-0.806292	2.42972e-41	0.076505	0.0592128	0.120219	0.0435674	0	0	0	0	16	0.16
MinER	15	42175,16533,29661,9931,26655,12020,42130,3501,24208	DLX1,TOX3,FOLR2,HOXA9,FLJ25076,PEG10,SYTL5,MME,ABCC11	9	-0.805316	5.54999e-147	0.171806	3.25579e-20	-0.117598	2.82132e-13	0	0	0	0	0	0
MinER	31	22576,16533,26661,13800,38915,24208,19044	ZNF672,TOX3,FLJ25076,LGR5,ARX,ABCC11,RBP4	7	-0.805304	8.71859e-46	0.111097	0.0037015	0.0539973	0.336049	0	0	0	0	6	0.06
MinER	19	30420,26191,20793,21248,3357,24089,21189,12456,4047,9642,5983,14289,5108,19044	SCGB3A1,PIGR,CA10,FFAR2,HLA-DQA1,CCL28,MGC29506,LCN2,FABP4,ADH1B,S100A7,S100A8,ORM1,RBP4	14	-0.803063	5.23791e-31	0.0635837	0.180064	0.25972	0.000200124	0	0	0	0	1	0.01
MinER	3	28560,17244,24284,28634,16470,9343,2087,6707,40341,14289,143,26191	IGH@,CTAG1A,PKD2L2,MS4A1,IGL@,AZGP1,LTF,TNFRSF17,TMC5,S100A8,NEFH,PIGR	12	-0.802845	3.7418e-38	0.0706772	0.0942218	0.22427	0.000308687	0	0	0	0	0	0
MinER	2	8208,11616,32889,143,7175,15646	ABCC3,CTAG1A,hCG_1795283,NEFH,POU2F3,CTAG2	6	-0.802727	5.44943e-218	0.121771	5.82825e-16	-0.0484754	0.000188093	0	0	0	0	0	0
MinER	21	17111,23587,9943,13942,26661,6209,33043	MTRF1L,TMEM108,TP53TG1,TUBB2B,FLJ25076,SLC26A3,PPP4R4	7	-0.8025	1.70709e-167	-0.080433	3.33912e-06	0.0249665	0.0947659	0	0	0	0	3	0.03
MinER	26	17186,20688,11616,12693,5097,7875	IGH@,UTS2,CTAG1A,OLFM4,FABP7,LALBA	6	-0.800787	4.0143e-73	-0.118652	9.08e-06	0.174301	4.92283e-14	0	0	0	0	0	0
MinER	15	6816,6865,13751,21809,23613,9513	MAFK,SCGB1D2,HLA-DQA1,RNFT2,ESPN,HLA-DQB1	6	-0.787876	6.46347e-26	-0.126714	0.0138419	0.0838948	0.266732	0	0	0	0	0	0
MinER	15	42046,16533,26661,31909,6209,24208,3501,19044,9643,30365,9148	SLC6A4,TOX3,FLJ25076,ODZ2,SLC26A3,ABCC11,MME,RBP4,ADH1B,TMEM45B,TSPAN1	11	-0.784113	3.0044e-117	0.151708	1.18065e-13	0.0461098	0.0089611	0	0	0	0	1	0.01
MinER	2	35112,11616,36597,35275,3793,1550,1889,2445,3034,4335,4779,4801,4913,4922,5096,5111,5224,5590,6223,6373,6395,6865,6950,6964,7242,9159,9160,9194,9294,9714,9828,9868,9968,10610,10989,12693,13631,13800,14514,14521,14792,15642,15646,17905,18867,19044,19319,19917,20336,21754,22988,23540,26956,27684,27752,28441,29167,30314,31173,33344,35533,37921,38055,41979,43147	DSG3,CTAG1A,LOC100129884,SHC4,LAMA3,PYGB,KRT5,SERPINA3,CAPN6,S100A2,WIF1,KRT15,CP,SERPINB5,FABP7,GABRP,KRT17,HAPLN1,PTX3,FOXD1,EXTL1,SCGB1D2,SCEL,CDH19,PTGFR,KRT6A,KRT6B,AKR1C3,SFN,S100B,KRT16,SOX10,MAGEA3,MFGE8,TRIM29,OLFM4,KRT81,LGR5,CHRM3,MAGEA2,CDKAL1,VGLL1,CTAG2,PHLDA1,KRT23,RBP4,TTYH1,EPHX3,CYP39A1,PKP1,HEY2,CRISPLD1,SOX8,TFCP2L1,LOC100190939,OSR1,KANK4,LOC645323,FAM133A,NFIB,HRCT1,TRPM7,FA…	65	-0.7837	2.22952e-53	0.148535	1.41962e-05	0.0862484	0.0851115	0	0	0	0	0	0
MinER	14	6230,20528,9632,11616,43147,14928,15646,5096	CLCA2,ELF5,GATA3,CTAG1A,NPW,KCND3,CTAG2,FABP7	8	-0.783012	6.44342e-53	-0.00583999	0.864505	0.157421	0.0017755	0	0	2	0.02	0	0
MinER	10	14394,23587,26661,16533,6209,13942,9931	CAPN3,TMEM108,FLJ25076,TOX3,SLC26A3,TUBB2B,HOXA9	7	-0.782109	7.87585e-129	0.0473563	0.0145093	-0.164851	9.70845e-23	0	0	1	0.01	0	0
MinER	5	31983,19044,21428,38197,9642,11616,15646,7175	MUC20,RBP4,ZMIZ2,ACOT12,ADH1B,CTAG1A,CTAG2,POU2F3	8	-0.775659	2.19802e-182	0.00587284	0.713015	0.000355324	0.979457	0	0	40	0.4	51	0.51
MinER	21	5360,26191,19044,30407,12693,3034,9642,5108,3357	BAIAP2,PIGR,RBP4,LIN9,OLFM4,CAPN6,ADH1B,ORM1,HLA-DQA1	9	-0.774581	2.72985e-78	0.11585	3.43389e-06	-0.121297	1.87635e-08	0	0	0	0	0	0
MinER	6	6575,3034,11328,36015,5108,9643,19044,9207,14380	PIP,CAPN6,IL1R2,FABP4,ORM1,ADH1B,RBP4,AGR2,LBP	9	-0.770123	1.72491e-83	0.127876	9.80377e-08	-0.0548862	0.00806669	0	0	0	0	0	0
MinER	12	3058,15270,13139,19865,15642,5307,42623	RGS1,TDRD12,ADCY2,C20orf19,VGLL1,GPSM2,FSD1L	7	-0.761515	1.46414e-55	0.100931	0.00186014	0.109937	0.0209039	0	0	0	0	1	0.01
MinER	18	14277,13942,36985,25527,26661,12693,23587,21809,5096,21754	ACACA,TUBB2B,SFRS11,KIF1A,FLJ25076,OLFM4,TMEM108,RNFT2,FABP7,PKP1	10	-0.761515	1.1699e-58	0.176059	2.4855e-08	0.0153421	0.739239	0	0	0	0	0	0
MinER	1	6290,10554,7499,5096,5111,21754,9868,23540,14514,38055,4922,4779,19319,5224,14530,33043,6626,4913,1889,26956,9828,1550,2105,2445,2573,3034,3705,4290,4335,4801,4918,5118,5662,6373,6395,6964,7242,8400,9159,9160,9714,9820,10016,10610,10687,12693,13181,13631,13800,13942,14792,15642,15646,17905,18867,19099,19699,19917,20336,20528,22988,23587,23695,24380,25585,26040,27198,27684,27752,28287,28304,28441,…	CST1,CTAG1A,NOVA1,FABP7,GABRP,PKP1,SOX10,CRISPLD1,CHRM3,FAM150B,SERPINB5,WIF1,TTYH1,KRT17,MAGEA6,PPP4R4,MIA,CP,KRT5,SOX8,KRT16,PYGB,SFRP1,SERPINA3,TRIM29,CAPN6,FGFR2,PRELP,S100A2,KRT15,DCX,KIT,DSG3,FOXD1,EXTL1,CDH19,PTGFR,UGT8,KRT6A,KRT6B,S100B,KLK10,GABBR2,MFGE8,NRTN,OLFM4,FOXC1,KRT81,LGR5,TUBB2B,CDKAL1,VGLL1,CTAG2,PHLDA1,KRT23,PPARGC1A,SLC6A14,EPHX3,CYP39A1,ELF5,HEY2,TMEM108,C19orf33,FZD8,MAP2,…	80	-0.758539	3.0226e-50	0.169016	8.43232e-07	0.100787	0.0446412	0	0	0	0	0	0
MinER	5	33917,17244,6562,43147,27744,3221,14928,5545,16739,15646	LOC374491,CTAG1A,FMO3,NPW,CYP4X1,IFIT1,KCND3,PPP1R1A,IGK@,CTAG2	10	-0.75692	1.8047e-198	0.150928	5.52448e-24	0.1038	8.42058e-16	0	0	0	0	0	0
MinER	16	8014,23695,5019,6865,18580,4607,4815,36013,4952,30017,35112,9207,6444	MYH11,C19orf33,LYPD3,SCGB1D2,PCTP,EEF1A2,PTGS2,SLITRK6,MSLN,BMPR1B,DSG3,AGR2,SCGB2A2	13	-0.755137	1.85347e-103	0.0567532	0.00688208	0.0650813	0.000336767	0	0	2	0.02	0	0
MinER	26	4982,7175,14486,143,29106,35737	SOX11,POU2F3,XCL1,NEFH,RCAN3,CT45A5	6	-0.750327	4.23471e-48	0.109453	0.00160561	-0.0355165	0.484942	0	0	0	0	0	0
MinER	19	32645,26191,6064,16739,36776,10278,28560,16470,2087	DCDC5,PIGR,ADAM28,IGK@,LOC150622,RGS13,IGH@,IGL@,LTF	9	-0.748692	2.69361e-48	0.105662	0.000673528	0.109032	4.9266e-05	0	0	0	0	0	0
MinER	27	12922,22840,14304,23695,20526,6444,3793,10282	HLA-DQB1,GALNT12,LOC100293983,C19orf33,LRRC31,SCGB2A2,LAMA3,CRISP2	8	-0.744918	4.09296e-106	0.0398187	0.0513941	0.11857	2.04303e-11	0	0	2	0.02	0	0
MinER	3	32056,11616,31613,14521,14928,40900,19433,15646,43147	ZNF30,CTAG1A,LOC285827,MAGEA2,KCND3,CYP19A1,CLIC3,CTAG2,NPW	9	-0.742866	1.07811e-245	0.0334975	0.0101032	0.0841111	8.59831e-14	0	0	2	0.02	0	0
MinER	13	36591,7175,19866,2986,5107,4047,12456,9642,143,7863,8424,24089	TMC8,POU2F3,ACE2,S100A8,ORM1,FABP4,LCN2,ADH1B,NEFH,CRISP3,PCK1,CCL28	12	-0.737194	3.53983e-130	-0.0173149	0.340287	0.0749885	1.79632e-06	0	0	9	0.09	0	0
MinER	14	32779,15270,10401,15642,13139,3419	FAM190A,TDRD12,SCN1A,VGLL1,ADCY2,ORC4L	6	-0.731579	5.78738e-41	0.153314	3.56819e-05	-0.0235207	0.664796	0	0	0	0	0	0
MinER	16	29194,29106,40341,6200,18309,4483,3248,5847,10120,16470,9839,2986,31166,5320,6575,24208,3895,7303,26191,27267,14486,2087,6064	C4orf7,RCAN3,TMC5,ADAMDEC1,SNX10,APOC1,ALDH1A3,BIK,CYP4B1,IGL@,TARP,S100A8,LY9,PBX1,PIP,ABCC11,IL32,PTPRC,PIGR,RALGPS2,XCL1,LTF,ADAM28	23	-0.731025	2.45594e-116	0.189159	5.8012e-23	0.00268182	0.87098	0	0	0	0	50	0.5
MinER	16	6046,15763,11616,24283,143,43147,9384,5096	SCGB2A1,NDUFA5,CTAG1A,ETV7,NEFH,NPW,KRT14,FABP7	8	-0.73087	2.41538e-95	-0.0276244	0.192849	0.0112456	0.539597	0	0	9	0.09	13	0.13
MinER	19	24525,15270,10782,5108,19866,15642,3034	MESP1,TDRD12,GRIN1,ORM1,ACE2,VGLL1,CAPN6	7	-0.728124	3.96457e-84	0.264831	1.64158e-31	-0.140596	6.23167e-13	0	0	0	0	0	0
MinER	25	11624,3055,5096,12693,29527,10016,6439,27684	UGT2B28,ARNT2,FABP7,OLFM4,SHISA3,GABBR2,ZIC1,TFCP2L1	8	-0.728045	8.79159e-106	0.206913	6.7544e-25	-0.0692195	6.30245e-05	0	0	0	0	0	0
MinER	23	6865,14222,38752,8366,43616,6548,25210,13751,14304,6444,9207,9513	SCGB1D2,MUC5AC,LOC646014,ST3GAL1,MSI2,PTK6,PPP1R1B,HLA-DQA1,LOC100293983,SCGB2A2,AGR2,HLA-DQB1	12	-0.72404	1.42839e-98	0.0579039	0.00505716	0.0730646	4.28e-05	0	0	0	0	0	0
MinER	17	44146,15270,15642,38518,5307,13631,28441	WDR38,TDRD12,VGLL1,MGP,GPSM2,KRT81,OSR1	7	-0.715224	1.8401e-92	0.270208	3.72595e-37	-0.0783312	1.75741e-05	0	0	0	0	0	0
MinER	4	10773,17244,4952,5929,14685,4036,4703,14498,1550,1889,2105,2445,2573,3034,3705,3793,4335,4801,4913,4922,5000,5096,5111,5224,5537,5662,6223,6373,6395,6626,6865,6950,6964,7242,9160,9714,9820,9828,9868,9968,10016,10610,10687,12693,13181,13631,13800,13942,14514,14530,14792,15642,15646,18867,19044,19099,19319,19917,20336,20528,21754,23540,23587,23695,24380,26040,26956,27198,27684,27752,28287,28304,291…	FPR2,CTAG1A,MSLN,GREB1,CLCN4,PEX3,COL17A1,KRT6A,PYGB,KRT5,SFRP1,SERPINA3,TRIM29,CAPN6,FGFR2,LAMA3,S100A2,KRT15,CP,SERPINB5,TNFRSF11B,FABP7,GABRP,KRT17,KLK11,DSG3,PTX3,FOXD1,EXTL1,MIA,SCGB1D2,SCEL,CDH19,PTGFR,KRT6B,S100B,KLK10,KRT16,SOX10,MAGEA3,GABBR2,MFGE8,NRTN,OLFM4,FOXC1,KRT81,LGR5,TUBB2B,CHRM3,MAGEA6,CDKAL1,VGLL1,CTAG2,KRT23,RBP4,PPARGC1A,TTYH1,EPHX3,CYP39A1,ELF5,PKP1,CRISPLD1,TMEM108,C19orf3…	82	-0.713778	6.51804e-53	0.142179	5.68725e-06	0.0991671	0.0306186	0	0	0	0	0	0
MinER	12	5545,15270,5016,21654,6457,5108,24089,28560,31166,37032,16470,20215,6575,35788,9343,5309,21975,3357,16312,21189,40341,14289,17433,5983	PPP1R1A,TDRD12,ICAM3,CORO1B,RARRES1,ORM1,CCL28,IGH@,LY9,TFEC,IGL@,N6AMT1,PIP,VMO1,AZGP1,CXCL13,OAZ3,HLA-DQA1,LOC652493,MGC29506,TMC5,S100A8,CLCA2,S100A7	24	-0.709947	1.88967e-122	0.195042	5.56484e-27	0.00590464	0.70521	0	0	0	0	39	0.39
MinER	10	27845,15270,15642,27281,39380,5096,6178,6626,35275,9820	ENPP5,TDRD12,VGLL1,MUC15,LOC728705,FABP7,ANKRD7,MIA,SHC4,KLK10	10	-0.709478	9.87694e-23	0.282451	1.78243e-08	0.0465654	0.52459	0	0	0	0	0	0
MinER	7	20526,23587,6090,35594,21809,15270	LRRC31,TMEM108,NMU,GPAT2,RNFT2,TDRD12	6	-0.707135	3.52255e-43	0.0680807	0.0498065	0.0617015	0.225888	0	0	2	0.02	0	0
MinER	18	7309,16533,25527,13751,23587,9931,21809,26661	CYP2A6,TOX3,KIF1A,HLA-DQA1,TMEM108,HOXA9,RNFT2,FLJ25076	8	-0.703643	9.40545e-150	-0.0347569	0.03079	0.0592269	2.07634e-05	0	0	0	0	0	0
MinER	22	6571,16470,32345,10120,11777,34801,30908,8386,16402,14289,6575,6362	UGT2B4,IGL@,ZNF608,CYP4B1,TNFRSF25,IGLV1-44,CYSLTR1,NR5A2,IGHM,S100A8,PIP,MAP4K1	12	-0.702588	3.97942e-34	0.0592428	0.132048	0.242574	2.84763e-05	0	0	0	0	0	0

## Sheet: MaxP53
Experiment_Method	Run_Number	GIDX	Genes	Total_Genes	ER_coefficient	ER_pvalue	P53_coefficient	P53_value	Grade_coefficient	Grade_pvalue	Count_ER(Permutation:default 100x)	Pvalue_ER(Permutation:default 100x)	Count_P53(Permutation:default 100x)	Pvalue_P53(Permutation:default 100x)	Count_Grade(Permutation:default 100x)	Pvalue_Grade(Permutation:default 100x)
MaxP53	7	44545,21754,15642,9828,4542,6439,5111,4952,5096	Sep-07,PKP1,VGLL1,KRT16,MMP1,ZIC1,GABRP,MSLN,FABP7	9	-0.629701	2.72603e-18	1.2304	9.25224e-164	-0.0897441	0.0181652	0	0	0	0	2	0.02
MaxP53	1	15082,4952,13259,21754,9384,9828,15642,6626,6439,5096,5111,6223	TIMM17A,MSLN,TMEM158,PKP1,KRT14,KRT16,VGLL1,MIA,ZIC1,FABP7,GABRP,PTX3	12	-1.04624	6.87284e-49	1.16192	2.32757e-152	-0.148207	7.07041e-05	0	0	0	0	0	0
MaxP53	1	27829,4952,1967,5111,15642,21754,6626,6439,6223,9828,5096	MED30,MSLN,UBE2A,GABRP,VGLL1,PKP1,MIA,ZIC1,PTX3,KRT16,FABP7	11	-1.0119	1.00718e-54	1.15334	8.77396e-179	-0.133376	8.72113e-05	0	0	0	0	0	0
MaxP53	5	5138,4542,6439,35275,9828,5096,6626,13631,21754,4952,6223,15642,5111	XRCC4,MMP1,ZIC1,SHC4,KRT16,FABP7,MIA,KRT81,PKP1,MSLN,PTX3,VGLL1,GABRP	13	-0.765318	1.1638e-29	1.14539	3.08867e-162	-0.106047	0.00285164	0	0	0	0	0	0
MaxP53	1	24533,4952,42583,15642,9828,5096,5111,6223,6439,21754,6626	BRMS1L,MSLN,FLJ39632,VGLL1,KRT16,FABP7,GABRP,PTX3,ZIC1,PKP1,MIA	11	-0.941498	6.26396e-45	1.11719	1.05246e-158	-0.0815049	0.0201455	0	0	0	0	1	0.01
MaxP53	3	6309,21754,4952,20528,10687,9828,15642,6342,5111,6626,6439,5096	TIMP4,PKP1,MSLN,ELF5,NRTN,KRT16,VGLL1,LY6D,GABRP,MIA,ZIC1,FABP7	12	-0.71966	2.85449e-27	1.11609	2.09206e-159	-0.150979	1.58412e-05	0	0	0	0	0	0
MaxP53	6	15086,5108,15642,9828,5111,5096,21754,6439,6223,4952	PTPN20A,ORM1,VGLL1,KRT16,GABRP,FABP7,PKP1,ZIC1,PTX3,MSLN	10	-0.889543	7.90937e-44	1.10866	8.60861e-170	-0.142169	2.31454e-05	0	0	0	0	0	0
MaxP53	1	5425,15642,6439,19380,5111,29472,4952,9828,5096,6626,6223	GRIA2,VGLL1,ZIC1,C1orf116,GABRP,C8orf46,MSLN,KRT16,FABP7,MIA,PTX3	11	-0.987438	4.26077e-51	1.10378	4.01354e-161	-0.0522219	0.1287	0	0	0	0	5	0.05
MaxP53	6	4216,21754,15642,23129,13181,4952,6342,9828,5096,6626,6223	GSTM4,PKP1,VGLL1,PSAT1,FOXC1,MSLN,LY6D,KRT16,FABP7,MIA,PTX3	11	-0.738696	3.34633e-37	1.10373	1.39037e-202	-0.0318699	0.294554	0	0	0	0	12	0.12
MaxP53	1	22634,4952,35336,21754,6342,6223,20528,5111,5096,15642,9828,6626	MEX3C,MSLN,SLC41A2,PKP1,LY6D,PTX3,ELF5,GABRP,FABP7,VGLL1,KRT16,MIA	12	-0.745721	1.62997e-34	1.09534	3.25699e-182	-0.151591	2.11087e-06	0	0	0	0	0	0
MaxP53	2	40607,15642,4885,18867,27684,4952,9828,5096,5111,6439,6626,6223	INADL,VGLL1,HSD17B2,KRT23,TFCP2L1,MSLN,KRT16,FABP7,GABRP,ZIC1,MIA,PTX3	12	-0.780746	1.74831e-34	1.09114	7.09125e-166	-0.0319364	0.339791	0	0	0	0	15	0.15
MaxP53	1	25913,4952,6517,4922,5096,6223,9828,6342,5111,15642,6626,21754	TRIM47,MSLN,TBCCD1,SERPINB5,FABP7,PTX3,KRT16,LY6D,GABRP,VGLL1,MIA,PKP1	12	-0.940529	5.84585e-49	1.08494	7.41581e-164	-0.127149	0.000147337	0	0	0	0	0	0
MaxP53	1	6135,4952,4791,29801,29194,6223,6439,20528,5111,9828,6626,18867,15642,5096	ACADL,MSLN,COL9A3,VEPH1,C4orf7,PTX3,ZIC1,ELF5,GABRP,KRT16,MIA,KRT23,VGLL1,FABP7	14	-0.614497	1.30833e-20	1.08264	2.0121e-152	0.0336983	0.331822	0	0	0	0	17	0.17
MaxP53	1	28185,4952,12039,20528,4922,15642,6223,14685,29194,5111,21754,9828,6439,6626,5096	CP,MSLN,LOC552889,ELF5,SERPINB5,VGLL1,PTX3,CLCN4,C4orf7,GABRP,PKP1,KRT16,ZIC1,MIA,FABP7	15	-0.883499	1.78901e-40	1.07061	7.97955e-149	-0.100664	0.00380626	0	0	0	0	0	0
MaxP53	2	44476,15642,16845,4542,13631,6439,9828,4952,5096,6626,5111,21754	SPRED1,VGLL1,C1orf46,MMP1,KRT81,ZIC1,KRT16,MSLN,FABP7,MIA,GABRP,PKP1	12	-0.690724	3.02472e-28	1.05712	4.37916e-161	-0.0623591	0.0582378	0	0	0	0	1	0.01
MaxP53	2	20825,4952,15642,3991,5096,38055,9828,6439,21754,6223	SPANXB1,MSLN,VGLL1,GSTA1,FABP7,FAM150B,KRT16,ZIC1,PKP1,PTX3	10	-0.798827	9.17631e-09	1.05649	2.23047e-26	0.10975	0.441598	0	0	0	0	1	0.01
MaxP53	3	10292,21754,4952,4326,6223,20528,5111,10687,9828,4801,6626,15642,5096	CYP2B7P1,PKP1,MSLN,MMP7,PTX3,ELF5,GABRP,NRTN,KRT16,KRT15,MIA,VGLL1,FABP7	13	-1.09309	5.37025e-67	1.03271	1.71821e-153	-0.137406	3.16287e-05	0	0	0	0	0	0
MaxP53	4	9335,21754,4371,14387,6439,9828,23925,5096,4952,6223,15642,5111	CA2,PKP1,PROM1,MYH6,ZIC1,KRT16,HORMAD1,FABP7,MSLN,PTX3,VGLL1,GABRP	12	-0.797798	2.79064e-43	1.0221	1.43067e-176	-0.0869132	0.00414781	0	0	0	0	0	0
MaxP53	3	27684,15270,9931,5096,38055,6439,19917,21754,23925,15642,4952,5111,9828,6223	TFCP2L1,TDRD12,HOXA9,FABP7,FAM150B,ZIC1,EPHX3,PKP1,HORMAD1,VGLL1,MSLN,GABRP,KRT16,PTX3	14	-0.677912	7.47862e-07	0.989252	5.27441e-24	0.00475836	0.973032	0	0	0	0	0	0
MaxP53	2	1824,21754,26950,19319,6439,38055,35533,23925,4801,6223,4952,5096,10687,15642,5111,9828	MCM5,PKP1,PPP1R14C,TTYH1,ZIC1,FAM150B,HRCT1,HORMAD1,KRT15,PTX3,MSLN,FABP7,NRTN,VGLL1,GABRP,KRT16	16	-0.824008	1.30735e-09	0.980794	4.11204e-24	0.105341	0.44926	0	0	0	0	0	0
MaxP53	7	14375,21754,20528,26956,29194,20100,8400,13631,6626,18867,29383,4952,5554,5096,5111,9828,6439,6223	SAA1,PKP1,ELF5,SOX8,C4orf7,MUC16,UGT8,KRT81,MIA,KRT23,TFCP2L1,MSLN,VGLL1,FABP7,GABRP,KRT16,ZIC1,PTX3	18	-0.78997	7.60786e-38	0.96839	3.0378e-142	0.000916412	0.977309	0	0	0	0	54	0.54
MaxP53	1	4506,4952,18713,9828,29194,6223,23925,5111,18867,6626,10687,6342,5096,15642,6439,21754,20528	IFI44L,MSLN,PANK2,KRT16,C4orf7,PTX3,HORMAD1,GABRP,KRT23,MIA,NRTN,LY6D,FABP7,VGLL1,ZIC1,PKP1,ELF5	17	-0.622407	8.35541e-30	0.968174	2.9503e-175	-0.066357	0.0213576	0	0	0	0	0	0
MaxP53	1	38800,4952,6626,14685,9828,29383,23925,6342,15642,6223,10687,5096,5111,21754	RBM20,MSLN,MIA,CLCN4,KRT16,TFCP2L1,HORMAD1,LY6D,VGLL1,PTX3,NRTN,FABP7,GABRP,PKP1	14	-0.691936	6.11742e-08	0.966595	3.91066e-26	0.145052	0.268858	0	0	0	0	0	0
MaxP53	2	17794,15642,5108,18867,29194,9828,20529,6439,4952,5096,6626	CYBRD1,VGLL1,ORM1,KRT23,C4orf7,KRT16,ELF5,ZIC1,MSLN,FABP7,MIA	11	-0.613771	1.0165e-22	0.958648	3.28538e-134	0.0163026	0.620169	0	0	0	0	35	0.35
MaxP53	1	19101,4952,4922,4326,18867,21754,9828,6342,29194,5554,5096,20528,5111,6439,6626,6223	SCUBE2,MSLN,SERPINB5,MMP7,KRT23,PKP1,KRT16,LY6D,C4orf7,VGLL1,FABP7,ELF5,GABRP,ZIC1,MIA,PTX3	16	-0.779534	4.26149e-42	0.936701	2.50921e-152	-0.0417371	0.164923	0	0	0	0	7	0.07
MaxP53	3	30017,21754,4542,4326,9820,5096,6626,6223,4952,5111,9828,15642	BMPR1B,PKP1,MMP1,MMP7,KLK10,FABP7,MIA,PTX3,MSLN,GABRP,KRT16,VGLL1	12	-0.877731	4.58161e-10	0.929197	1.52339e-20	0.345024	0.0169028	0	0	0	0	12	0.12
MaxP53	1	19660,4952,14685,20528,26956,29194,20100,6626,18867,29383,5554,5096,5111,9828,6439,6223	POF1B,MSLN,CLCN4,ELF5,SOX8,C4orf7,MUC16,MIA,KRT23,TFCP2L1,VGLL1,FABP7,GABRP,KRT16,ZIC1,PTX3	16	-0.62462	4.9743e-29	0.923363	3.88686e-155	-0.00536085	0.855013	0	0	0	0	41	0.41
MaxP53	2	13413,15642,3577,4801,26950,9820,3991,5111,10687,6090,9828,19319,6223,38055,5096,29383,21754,4952,6439	COL2A1,VGLL1,MET,KRT15,PPP1R14C,KLK10,GSTA1,GABRP,NRTN,NMU,KRT16,TTYH1,PTX3,FAM150B,FABP7,TFCP2L1,PKP1,MSLN,ZIC1	19	-0.748401	2.09625e-09	0.892279	1.23575e-23	0.149715	0.242524	0	0	0	0	0	0
MaxP53	2	15214,15642,5096,5111,21754,29383,10687,4801,6223,9828,6626,11616,20528,23925,29472,38055	FMO5,VGLL1,FABP7,GABRP,PKP1,TFCP2L1,NRTN,KRT15,PTX3,KRT16,MIA,CTAG1A,ELF5,HORMAD1,C8orf46,FAM150B	16	-0.905521	7.80049e-14	0.844131	8.83994e-23	0.12669	0.305779	0	0	0	0	0	0
MaxP53	2	12084,5983,6665,6230,3758,12456,8335	SDC2,S100A7,SLC16A5,CLCA2,PI3,LCN2,TH	7	0.140138	0.013374	0.691955	9.33571e-87	-0.138041	3.90339e-06	0	0	0	0	0	0
MaxP53	4	11601,4542,6668,9756,21754,27003,11578,14289,13631,5983,15642	CEACAM6,MMP1,HOXD3,HLA-DRB4,PKP1,CXCL17,IGHM,S100A8,KRT81,S100A7,VGLL1	11	0.277205	6.73825e-09	0.682336	8.20738e-117	0.0524018	0.0375682	0	0	0	0	3	0.03
MaxP53	5	2986,5108,13139,29806,14690,35800	S100A8,ORM1,ADCY2,TPRG1,TOX3,SLC44A5	6	0.245204	0.000500785	0.671528	2.95355e-39	-0.346354	2.0351e-06	0	0	0	0	0	0
MaxP53	6	9828,27592,28008,4575,39514,31898,42130,5292	KRT16,GFRA1,CCDC74A,CA12,EFHB,KIAA1244,SYTL5,ESR1	8	0.350489	2.37011e-07	0.670779	3.76543e-42	0.0984416	0.157746	0	0	0	0	0	0
MaxP53	4	17278,4542,5111,4952,15642,6439,9828	MDM2,MMP1,GABRP,MSLN,VGLL1,ZIC1,KRT16	7	-0.234656	0.00282886	1.28528	7.11491e-151	0.029725	0.47327	0	0	0	0	22	0.22
MaxP53	5	30017,5253,23928,4575,14323,40341,27592,29011,42130,5421,14690,9633,6046	BMPR1B,DNALI1,ANKRD30A,CA12,SPDEF,TMC5,GFRA1,AGR2,SYTL5,GAMT,TOX3,GATA3,SCGB2A1	13	0.0680951	0.294246	1.26437	5.27152e-209	-0.0668981	0.0508094	23	0.23	0	0	3	0.03
MaxP53	7	42660,27124,26040,23928,4575,14323,40341,4690,27592,29011,42130,5421,14690,9633,24208,6046	PSMG4,DNALI1,LONRF2,ANKRD30A,CA12,SPDEF,TMC5,TFF3,GFRA1,AGR2,SYTL5,GAMT,TOX3,GATA3,ABCC11,SCGB2A1	16	0.0197361	0.723499	1.17665	3.70162e-242	-0.0505004	0.0861874	34	0.34	0	0	3	0.03
MaxP53	7	39325,27124,27004,28344,40341,9633,14690,6046,5421,38054,27592,26640,6865,29011,23928,4575,42130,24208,14323	TNIK,DNALI1,PRR15,CAMK2N1,TMC5,GATA3,TOX3,SCGB2A1,GAMT,SDR16C5,GFRA1,REEP6,SCGB1D2,AGR2,ANKRD30A,CA12,SYTL5,ABCC11,SPDEF	19	-0.168559	0.00220529	1.17509	1.51012e-247	-0.0488818	0.0923461	1	0.01	0	0	5	0.05
MaxP53	5	27284,16533,14323,29011,3686,6046,26640,42130,27592,23928,9633,4575,40341,24208	MUC15,TOX3,SPDEF,AGR2,FAIM2,SCGB2A1,REEP6,SYTL5,GFRA1,ANKRD30A,GATA3,CA12,TMC5,ABCC11	14	-0.279775	1.02062e-06	1.16827	2.88293e-228	-0.0790511	0.008808	0	0	0	0	1	0.01
MaxP53	2	29868,15642,14685,20528,29194,4952,5096,9828	LOC440957,VGLL1,CLCN4,ELF5,C4orf7,MSLN,FABP7,KRT16	8	-0.571726	3.40567e-17	1.15894	1.36728e-164	-0.034468	0.334063	0	0	0	0	17	0.17
MaxP53	5	5288,27124,28298,28344,9207,16533,6865,17433,9633,4575,38054,23928,24208,40341,42130,14323,6046	HGD,DNALI1,EPB41L4A,CAMK2N1,AGR2,TOX3,SCGB1D2,CLCA2,GATA3,CA12,SDR16C5,ANKRD30A,ABCC11,TMC5,SYTL5,SPDEF,SCGB2A1	17	-0.386034	1.10015e-11	1.15513	7.11038e-227	-0.0251068	0.40159	0	0	0	0	23	0.23
MaxP53	5	13054,27124,6575,5421,3996,16533,23928,29011,27592,6046,24208,9633,4575,42130,14323	OLFM1,DNALI1,PIP,GAMT,MAPT,TOX3,ANKRD30A,AGR2,GFRA1,SCGB2A1,ABCC11,GATA3,CA12,SYTL5,SPDEF	15	0.0105747	0.846093	1.14095	5.20713e-239	-0.07798	0.00667465	56	0.56	0	0	0	0
MaxP53	5	39505,27592,9632,20096,5421,16533,37123,28283,5292,38054,6575,10292,42130,26640,29011,23928,4575,6046	MKX,GFRA1,GATA3,SPDEF,GAMT,TOX3,FOXA1,AGR3,ESR1,SDR16C5,PIP,CYP2B7P1,SYTL5,REEP6,AGR2,ANKRD30A,CA12,SCGB2A1	18	0.087281	0.114305	1.13698	2.74761e-231	-0.0636994	0.0289262	4	0.04	0	0	3	0.03
MaxP53	4	19291,4542,21754,23129,9828,15642,13631,6342,6439,5096,5111,4952	CCDC88A,MMP1,PKP1,PSAT1,KRT16,VGLL1,KRT81,LY6D,ZIC1,FABP7,GABRP,MSLN	12	-0.340783	1.40522e-07	1.13001	9.40169e-171	-0.0165972	0.626609	0	0	0	0	38	0.38
MaxP53	1	6865,6865,16533,5171,36533,28100,17433,9633,40341,31771,23928,42130,14323,6046,24208	SCGB1D2,SCGB1D2,TOX3,SNPH,DEGS2,ZG16B,CLCA2,GATA3,TMC5,CAPS,ANKRD30A,SYTL5,SPDEF,SCGB2A1,ABCC11	15	-0.301288	0.0197223	1.12684	2.07735e-33	-0.128257	0.336051	0	0	0	0	27	0.27
MaxP53	7	17467,14928,27124,16533,31771,6865,17433,38054,23928,24208,40341,42130,14323,6444,29011,6046	FAM5C,KCND3,DNALI1,TOX3,CAPS,SCGB1D2,CLCA2,SDR16C5,ANKRD30A,ABCC11,TMC5,SYTL5,SPDEF,SCGB2A2,AGR2,SCGB2A1	16	-0.337469	1.58397e-07	1.12176	3.42656e-170	0.00767435	0.821037	0	0	0	0	37	0.37
MaxP53	1	34801,4952,14685,6342,6626,5111,6223,15642,4542,9828,21754,5096,6439	IGLV1-44,MSLN,CLCN4,LY6D,MIA,GABRP,PTX3,VGLL1,MMP1,KRT16,PKP1,FABP7,ZIC1	13	-0.431633	2.27143e-12	1.11724	3.91498e-184	0.00222435	0.945258	0	0	0	0	57	0.57
MaxP53	6	15263,17433,26040,23928,5253,4575,14323,40341,4690,27592,29011,42130,26640,5421,14690,9633,24208,6046	hCG_1730474,CLCA2,LONRF2,ANKRD30A,DNALI1,CA12,SPDEF,TMC5,TFF3,GFRA1,AGR2,SYTL5,REEP6,GAMT,TOX3,GATA3,ABCC11,SCGB2A1	18	-0.0341605	0.52182	1.11233	3.21878e-237	-0.0848784	0.00256084	24	0.24	0	0	0	0
MaxP53	1	9312,4952,15642,4542,5111,6626,6439,5096	TFPI2,MSLN,VGLL1,MMP1,GABRP,MIA,ZIC1,FABP7	8	-0.505404	8.30206e-11	1.11202	3.35174e-117	-0.0482616	0.239047	0	0	0	0	12	0.12
MaxP53	2	32479,27124,19823,6575,5292,14323,5421,36533,14690,9633,40341,6046,29011,23928,4575,27592,42130	CPSF3L,DNALI1,SSH3,PIP,ESR1,SPDEF,GAMT,DEGS2,TOX3,GATA3,TMC5,SCGB2A1,AGR2,ANKRD30A,CA12,GFRA1,SYTL5	17	0.082404	0.112	1.10912	1.61218e-248	-0.021076	0.440957	1	0.01	0	0	20	0.2
MaxP53	4	42046,40341,28344,24208,14690,7863,6865,23928,14323,6046,42130,17433	SLC6A4,TMC5,CAMK2N1,ABCC11,TOX3,CRISP3,SCGB1D2,ANKRD30A,SPDEF,SCGB2A1,SYTL5,CLCA2	12	-0.317638	0.0218168	1.107	1.38411e-28	0.100811	0.48047	0	0	0	0	0	0
MaxP53	3	43858,4542,43198,9828,29194,4952,6223,5111,6626,6342,5096,15642,6439,21754	MRPS31,MMP1,ZFP42,KRT16,C4orf7,MSLN,PTX3,GABRP,MIA,LY6D,FABP7,VGLL1,ZIC1,PKP1	14	-0.357525	2.12483e-08	1.10438	5.5638e-168	0.0259552	0.440301	0	0	0	0	24	0.24
MaxP53	3	6447,4542,3758,4952,9828,13631,6342,5111,15642,6626,6439	SCN2A,MMP1,PI3,MSLN,KRT16,KRT81,LY6D,GABRP,VGLL1,MIA,ZIC1	11	-0.265433	7.98174e-05	1.09117	1.41087e-148	-0.0355282	0.316608	0	0	0	0	18	0.18
MaxP53	3	40354,17433,28008,26040,5421,4575,16533,14323,9633,29011,23928,42130,6865,27592,26640,6046	PCDHB4,CLCA2,CCDC74A,LONRF2,GAMT,CA12,TOX3,SPDEF,GATA3,AGR2,ANKRD30A,SYTL5,SCGB1D2,GFRA1,REEP6,SCGB2A1	16	0.024317	0.677026	1.08884	7.3634e-193	-0.155939	4.21756e-07	33	0.33	0	0	0	0
MaxP53	9	19205,35800,9343,4734,16533,40341,28344,9633,27592,38054,10292,24208,5292,28283,23928,42130,29011,26640,4575,14323,6046	CNTNAP2,SLC44A5,AZGP1,FOXA1,TOX3,TMC5,CAMK2N1,GATA3,GFRA1,SDR16C5,CYP2B7P1,ABCC11,ESR1,AGR3,ANKRD30A,SYTL5,AGR2,REEP6,CA12,SPDEF,SCGB2A1	21	-0.105589	0.0416223	1.08835	2.97596e-240	-0.0905767	0.000926153	2	0.02	0	0	0	0
MaxP53	3	5447,7863,17433,5115,38054,23928,24208,40341,42130,14690,14323,6444,29011,6046	PDZK1,CRISP3,CLCA2,PSPH,SDR16C5,ANKRD30A,ABCC11,TMC5,SYTL5,TOX3,SPDEF,SCGB2A2,AGR2,SCGB2A1	14	-0.341009	4.40891e-08	1.08604	2.4958e-170	-0.0976095	0.00295704	0	0	0	0	0	0
MaxP53	2	27782,27124,35800,16533,29011,42130,24208,14323,26640,5421,6575,23928,6444,38054,40341,4575,27592,4065,9633,6046	UHMK1,DNALI1,SLC44A5,TOX3,AGR2,SYTL5,ABCC11,SPDEF,REEP6,GAMT,PIP,ANKRD30A,SCGB2A2,SDR16C5,TMC5,CA12,GFRA1,SYT1,GATA3,SCGB2A1	20	-0.0992945	0.0479036	1.08035	2.2335e-251	-0.0237025	0.370655	5	0.05	0	0	15	0.15
MaxP53	4	14370,17433,33874,5983,16533,42130,14323,28344,6865,38054,29011,24208	TFAP2B,CLCA2,TNRC6A,S100A7,TOX3,SYTL5,SPDEF,CAMK2N1,SCGB1D2,SDR16C5,AGR2,ABCC11	12	-0.374667	4.53189e-09	1.06964	6.67714e-158	-0.0957118	0.00448287	0	0	0	0	0	0
MaxP53	5	2479,14690,10081,18116,14323,10120,6046,38054,23928,27124,42130,17433,26640,9633,24208,6865,4575,40341,28283,9207,27592	IGF2,TOX3,RND1,MLPH,SPDEF,CYP4B1,SCGB2A1,SDR16C5,ANKRD30A,DNALI1,SYTL5,CLCA2,REEP6,GATA3,ABCC11,SCGB1D2,CA12,TMC5,AGR3,AGR2,GFRA1	21	-0.335769	2.57002e-10	1.06445	5.17753e-221	0.0100516	0.719373	0	0	0	0	37	0.37
MaxP53	2	10044,27124,24208,22929,6820,38478,4575,14323,9633,29011,23928,42130,14690,40341,6865,27592,28283,26640,6046	CALML3,DNALI1,ABCC11,AK5,CYP2B6,PRKAA2,CA12,SPDEF,GATA3,AGR2,ANKRD30A,SYTL5,TOX3,TMC5,SCGB1D2,GFRA1,AGR3,REEP6,SCGB2A1	19	-0.168291	0.00242492	1.06306	8.31891e-203	-0.0233819	0.424333	0	0	0	0	16	0.16
MaxP53	1	9513,4952,6439,21754,23925,15642,9828,6223	HLA-DQB1,MSLN,ZIC1,PKP1,HORMAD1,VGLL1,KRT16,PTX3	8	-0.492819	0.000506835	1.0622	1.55297e-25	0.231456	0.11309	0	0	0	0	25	0.25
MaxP53	6	27427,4542,3577,13631,15642,9828,6439	LOC727820,MMP1,MET,KRT81,VGLL1,KRT16,ZIC1	7	-0.0338282	0.633452	1.05854	7.55216e-127	0.0892715	0.0170748	27	0.27	0	0	0	0
MaxP53	2	7492,17433,6444,30280,5253,38054,9633,31771,29011,40341,14690,24208,6575,4674,6865,6046,23928,14323,42130	MSMB,CLCA2,SCGB2A2,ANKRD43,DNALI1,SDR16C5,GATA3,CAPS,AGR2,TMC5,TOX3,ABCC11,PIP,HMGCS2,SCGB1D2,SCGB2A1,ANKRD30A,SPDEF,SYTL5	19	-0.145665	0.206225	1.0557	1.96479e-36	-0.0118679	0.92054	1	0.01	0	0	0	0
MaxP53	2	23785,7863,23928,19516,5421,14690,42130,28344,40341,6046	DNAJC12,CRISP3,ANKRD30A,FGG,GAMT,TOX3,SYTL5,CAMK2N1,TMC5,SCGB2A1	10	0.138528	0.258405	1.05509	1.36579e-32	0.0716383	0.571363	0	0	0	0	15	0.15
MaxP53	3	6290,27124,17433,24208,42130,14370,38054,16533,14323,4674,4690,6865,23928,9207	CST1,DNALI1,CLCA2,ABCC11,SYTL5,TFAP2B,SDR16C5,TOX3,SPDEF,HMGCS2,TFF3,SCGB1D2,ANKRD30A,AGR2	14	-0.35474	1.13494e-08	1.05368	9.03484e-162	0.0049507	0.879811	0	0	0	0	43	0.43
MaxP53	4	40078,27124,4674,38478,9207,23928,27592,16533,17433,42130,14323,6575,38054,6046,9633,5421,24208	PTCHD1,DNALI1,HMGCS2,PRKAA2,AGR2,ANKRD30A,GFRA1,TOX3,CLCA2,SYTL5,SPDEF,PIP,SDR16C5,SCGB2A1,GATA3,GAMT,ABCC11	17	-0.0197681	0.673288	1.05299	1.20358e-271	-0.0541928	0.0284679	32	0.32	0	0	3	0.03
MaxP53	4	36013,27592,14928,14323,38478,10120,6575,29011,4575,26640,5421,6046,9633,14690,23928,4065,42130	SLITRK6,GFRA1,KCND3,SPDEF,PRKAA2,CYP4B1,PIP,AGR2,CA12,REEP6,GAMT,SCGB2A1,GATA3,TOX3,ANKRD30A,SYT1,SYTL5	17	0.225905	0.0409085	1.05056	5.74482e-39	0.252773	0.0267747	0	0	0	0	39	0.39
MaxP53	6	35299,17433,4674,6046,23695,38054,27124,6575,29011,38478,23928,40341,42130,24208,16533	ZNF585A,CLCA2,HMGCS2,SCGB2A1,C19orf33,SDR16C5,DNALI1,PIP,AGR2,PRKAA2,ANKRD30A,TMC5,SYTL5,ABCC11,TOX3	15	-0.091343	0.072351	1.04829	2.31859e-232	0.0211155	0.431	3	0.03	0	0	19	0.19
MaxP53	3	32827,27124,14928,40341,5421,9633,16533,42130,6046,5288,27592,29011,24208,4575,26640	COG6,DNALI1,KCND3,TMC5,GAMT,GATA3,TOX3,SYTL5,SCGB2A1,HGD,GFRA1,AGR2,ABCC11,CA12,REEP6	15	-0.0711917	0.152868	1.04575	3.41402e-240	-0.0476324	0.0698423	8	0.08	0	0	2	0.02
MaxP53	5	23294,27124,14928,9633,6575,39514,29011,23928,27592,5421,42130,14690,4575	UBE2T,DNALI1,KCND3,GATA3,PIP,EFHB,AGR2,ANKRD30A,GFRA1,GAMT,SYTL5,TOX3,CA12	13	0.287611	9.26325e-10	1.04517	1.38888e-267	0.0283635	0.251866	0	0	0	0	22	0.22
MaxP53	1	29972,4952,221,15642,4542,9828,6342,21754,6626,6223,5111,5096,6439	LOC100134361,MSLN,BMP2K,VGLL1,MMP1,KRT16,LY6D,PKP1,MIA,PTX3,GABRP,FABP7,ZIC1	13	-0.521345	3.61982e-20	1.04357	2.40176e-189	-0.053388	0.0733332	0	0	0	0	8	0.08
MaxP53	5	16312,27124,4575,9207,38478,14690,5421,6575,4065,14323,40341,27592,26640,23928,42130,6046,9633	LOC652493,DNALI1,CA12,AGR2,PRKAA2,TOX3,GAMT,PIP,SYT1,SPDEF,TMC5,GFRA1,REEP6,ANKRD30A,SYTL5,SCGB2A1,GATA3	17	0.0303476	0.784521	1.03907	7.49421e-38	0.202575	0.0773533	15	0.15	0	0	46	0.46
MaxP53	1	2087,15642,29979,29676,6439,20318,9828,5096,6626,13631,4952,29194	LTF,VGLL1,LILRB1,TMEM139,ZIC1,CALML5,KRT16,FABP7,MIA,KRT81,MSLN,C4orf7	12	-0.139846	0.0445161	1.03718	1.51745e-126	0.125887	0.000608996	2	0.02	0	0	0	0
MaxP53	4	6865,5108,6173,11094,6820,5292,28283,27004,15022,26640,14323,10120,6046,10292,9633,6575,29011,23928,27592,40341,42130,24208,4575	SCGB1D2,ORM1,RGS11,AR,CYP2B6,ESR1,AGR3,PRR15,TOX3,REEP6,SPDEF,CYP4B1,SCGB2A1,CYP2B7P1,GATA3,PIP,AGR2,ANKRD30A,GFRA1,TMC5,SYTL5,ABCC11,CA12	23	-0.0664602	0.225016	1.03687	2.8849e-198	-0.0687726	0.0173305	16	0.16	0	0	1	0.01
MaxP53	4	6897,27124,17467,40341,9633,6444,16533,9207,14323,17433,4674,24208,38054,6046,42130,23928,28344,6865	ARSD,DNALI1,FAM5C,TMC5,GATA3,SCGB2A2,TOX3,AGR2,SPDEF,CLCA2,HMGCS2,ABCC11,SDR16C5,SCGB2A1,SYTL5,ANKRD30A,CAMK2N1,SCGB1D2	18	-0.239974	0.0450569	1.03661	5.84277e-33	0.135406	0.273237	0	0	0	0	22	0.22
MaxP53	3	8349,27124,11213,14323,10120,39514,14928,6046,23928,42130,15022,26640,36533,5421,9632,4575,4065,28283,9207,27592	PGR,DNALI1,ESR1,SPDEF,CYP4B1,EFHB,KCND3,SCGB2A1,ANKRD30A,SYTL5,TOX3,REEP6,DEGS2,GAMT,GATA3,CA12,SYT1,AGR3,AGR2,GFRA1	20	0.176181	0.00025071	1.03297	2.43779e-250	-0.012185	0.63104	0	0	0	0	29	0.29
MaxP53	5	31983,27124,14323,24208,15022,6392,38054,5421,6467,6046,17433,29011,26640,6575,42130,4575,40341,6865	MUC20,DNALI1,SPDEF,ABCC11,TOX3,GRP,SDR16C5,GAMT,MAPT,SCGB2A1,CLCA2,AGR2,REEP6,PIP,SYTL5,CA12,TMC5,SCGB1D2	18	-0.0813804	0.127704	1.03243	4.89222e-206	0.0173181	0.538883	3	0.03	0	0	22	0.22
MaxP53	2	37756,5983,40341,5421,15022,27124,17433,6865,14323,6444,38054,24208,42130,26640,4674,29011,23928,6046	RGS7BP,S100A7,TMC5,GAMT,TOX3,DNALI1,CLCA2,SCGB1D2,SPDEF,SCGB2A2,SDR16C5,ABCC11,SYTL5,REEP6,HMGCS2,AGR2,ANKRD30A,SCGB2A1	18	-0.212067	0.000485639	1.02847	7.51157e-161	-0.0473761	0.139445	0	0	0	0	10	0.1
MaxP53	1	11415,4952,465,14685,4542,29383,29194,21754,5111,20528,23925,15642,6342,5096,6223,6439,9828,6626	NFIB,MSLN,ELOVL1,CLCN4,MMP1,TFCP2L1,C4orf7,PKP1,GABRP,ELF5,HORMAD1,VGLL1,LY6D,FABP7,PTX3,ZIC1,KRT16,MIA	18	-0.40995	2.8472e-12	1.02727	7.62906e-172	-0.0580062	0.0605854	0	0	0	0	1	0.01
MaxP53	2	20075,27124,6582,14690,3996,6444,23928,4674,5421,9632,14323,4065,6575,6865,40341,26640,24208,28344,42130,27592,9207,38054,6046,4575	KIAA1704,DNALI1,AMH,TOX3,MAPT,SCGB2A2,ANKRD30A,HMGCS2,GAMT,GATA3,SPDEF,SYT1,PIP,SCGB1D2,TMC5,REEP6,ABCC11,CAMK2N1,SYTL5,GFRA1,AGR2,SDR16C5,SCGB2A1,CA12	24	-0.0583658	0.237835	1.02701	1.99435e-235	-0.0699283	0.0073544	10	0.1	0	0	1	0.01
MaxP53	3	23706,5983,5421,4446,3996,16533,6230,23928,29011,6444,27592,6046,24208,40341,4690,4575,42130,14323,26640,38054	ZIC2,S100A7,GAMT,FGFR3,MAPT,TOX3,CLCA2,ANKRD30A,AGR2,SCGB2A2,GFRA1,SCGB2A1,ABCC11,TMC5,TFF3,CA12,SYTL5,SPDEF,REEP6,SDR16C5	20	-0.103052	0.0356698	1.02073	3.11702e-236	-0.131465	3.85101e-07	5	0.05	0	0	0	0
MaxP53	4	40341,17433,6697,6865,9343,7863,14773,3824,16533,29095,28344,38054,24208,23928,4674,42130,4690,29011,14323,6444,6046	TMC5,CLCA2,PTGER2,SCGB1D2,AZGP1,CRISP3,PP14571,CEACAM6,TOX3,SYT17,CAMK2N1,SDR16C5,ABCC11,ANKRD30A,HMGCS2,SYTL5,TFF3,AGR2,SPDEF,SCGB2A2,SCGB2A1	21	-0.256188	8.29523e-06	1.02036	3.96706e-176	0.055398	0.0675213	0	0	0	0	5	0.05
MaxP53	5	33643,27124,5292,22929,29011,14690,42130,28008,6467,6575,14323,26640,9632,40341,24208,27592,5421,28283,6046,4575	FLJ22763,DNALI1,ESR1,AK5,AGR2,TOX3,SYTL5,CCDC74A,MAPT,PIP,SPDEF,REEP6,GATA3,TMC5,ABCC11,GFRA1,GAMT,AGR3,SCGB2A1,CA12	20	0.0481915	0.34088	1.0143	1.71064e-220	-0.0356031	0.182274	16	0.16	0	0	11	0.11
MaxP53	3	44821,27124,6467,6046,42130,4674,39514,4575,31771,9633,14323,5292,5421,38478,9207,6575,24208,16533,23928,27592	DHX57,DNALI1,MAPT,SCGB2A1,SYTL5,HMGCS2,EFHB,CA12,CAPS,GATA3,SPDEF,ESR1,GAMT,PRKAA2,AGR2,PIP,ABCC11,TOX3,ANKRD30A,GFRA1	20	0.112457	0.010158	1.01412	8.45602e-288	-0.0973494	2.48369e-05	0	0	0	0	0	0
MaxP53	6	10748,27124,5421,5983,35800,14690,6046,42130,38054,26640,29011,14323,24208,6444	HLA-DQB1,DNALI1,GAMT,S100A7,SLC44A5,TOX3,SCGB2A1,SYTL5,SDR16C5,REEP6,AGR2,SPDEF,ABCC11,SCGB2A2	14	-0.141809	0.00571926	1.00377	8.30643e-211	-0.0901909	0.000864511	1	0.01	0	0	0	0
MaxP53	3	12020,27124,14928,42130,14323,37123,26640,6046,4575,9207,14690,9633,24208	PEG10,DNALI1,KCND3,SYTL5,SPDEF,FOXA1,REEP6,SCGB2A1,CA12,AGR2,TOX3,GATA3,ABCC11	13	-0.342217	1.8804e-12	1.00138	8.71254e-233	-0.036475	0.154051	0	0	0	0	10	0.1
MaxP53	5	2902,14690,23928,17181,4030,5076,29095,20096,5292,28344,4065,27124,4674,9632,6444,38054,27004,40341,5421,42130,6046,5288,27592,29011,6865,24208,26640	SERPINA1,TOX3,ANKRD30A,SERHL2,CA12,TFF1,SYT17,SPDEF,ESR1,CAMK2N1,SYT1,DNALI1,HMGCS2,GATA3,SCGB2A2,SDR16C5,PRR15,TMC5,GAMT,SYTL5,SCGB2A1,HGD,GFRA1,AGR2,SCGB1D2,ABCC11,REEP6	27	-0.105493	0.0327681	1.00097	7.43331e-225	-0.0945891	0.000286087	2	0.02	0	0	0	0
MaxP53	4	5111,5108,9828,20528,18867,21754,5554,6626,6342,20318,6223,5096,4952,29194	GABRP,ORM1,KRT16,ELF5,KRT23,PKP1,VGLL1,MIA,LY6D,CALML5,PTX3,FABP7,MSLN,C4orf7	14	-0.553702	1.23366e-21	0.999525	1.18026e-167	-0.0618795	0.0423154	0	0	0	0	4	0.04
MaxP53	2	39241,15642,9203,33852,4371,5096,4542,6626,35533,13631,4952,21754,6223,6342,9828,5111,6439	ZNF75A,VGLL1,GPM6B,EFNA5,PROM1,FABP7,MMP1,MIA,HRCT1,KRT81,MSLN,PKP1,PTX3,LY6D,KRT16,GABRP,ZIC1	17	-0.482685	1.09744e-17	0.998892	3.79162e-176	-0.0972507	0.00104665	0	0	0	0	0	0
MaxP53	1	33555,4952,9203,5096,9384,6626,20318,5554,6223,4922,9828,5111,4801,6439	SPAG17,MSLN,GPM6B,FABP7,KRT14,MIA,CALML5,VGLL1,PTX3,SERPINB5,KRT16,GABRP,KRT15,ZIC1	14	-0.576773	2.34595e-19	0.996609	9.45678e-138	-0.0423706	0.209051	0	0	0	0	6	0.06
MaxP53	2	19618,5983,6230,14773,42130,40341,24208,7863,14690	CACNA2D3,S100A7,CLCA2,PP14571,SYTL5,TMC5,ABCC11,CRISP3,TOX3	9	-0.364156	1.35962e-07	0.996366	4.05447e-119	0.103591	0.00445382	0	0	0	0	0	0
MaxP53	2	6588,17433,4674,29211,24208,23695,6865,23928,6046,42130	MGAM,CLCA2,HMGCS2,TTC18,ABCC11,C19orf33,SCGB1D2,ANKRD30A,SCGB2A1,SYTL5	10	-0.0134144	0.905269	0.99476	4.61726e-34	-0.177603	0.127265	54	0.54	0	0	2	0.02
MaxP53	3	39052,17433,38054,5983,3824,17467,14690,7863,14370,6444,42130	FLJ39582,CLCA2,SDR16C5,S100A7,CEACAM6,FAM5C,TOX3,CRISP3,TFAP2B,SCGB2A2,SYTL5	11	-0.241288	0.000494017	0.989554	6.2616e-117	0.114599	0.00170722	0	0	0	0	0	0
MaxP53	3	24525,4542,43198,6439,20529,4371,5096,5554,21754,6223,6342,29194,6626,4952,13631,9828,5111	MESP1,MMP1,ZFP42,ZIC1,ELF5,PROM1,FABP7,VGLL1,PKP1,PTX3,LY6D,C4orf7,MIA,MSLN,KRT81,KRT16,GABRP	17	-0.288923	1.21625e-06	0.986575	8.10026e-155	0.0618663	0.0487023	0	0	0	0	1	0.01
MaxP53	3	19943,17433,4674,24208,4690,42130,14690,23928,28344,6865	CDKAL1,CLCA2,HMGCS2,ABCC11,TFF3,SYTL5,TOX3,ANKRD30A,CAMK2N1,SCGB1D2	10	0.024082	0.847291	0.983147	1.07232e-27	0.0232201	0.857309	48	0.48	0	0	3	0.03
MaxP53	6	2087,6439,4952,9828,21754,38055,15642	LTF,ZIC1,MSLN,KRT16,PKP1,FAM150B,VGLL1	7	-0.517145	0.00293707	0.982396	1.93997e-15	0.530964	0.00310624	0	0	0	0	0	0
MaxP53	1	11624,4952,15642,9868,5096,6439	UGT2B28,MSLN,VGLL1,SOX10,FABP7,ZIC1	6	-0.499812	4.65173e-12	0.979332	5.38344e-106	-0.0274867	0.470202	0	0	0	0	26	0.26
MaxP53	2	11624,5983,36240,15642,4542,6439,13631	UGT2B28,S100A7,HLA-DQA1,VGLL1,MMP1,ZIC1,KRT81	7	0.498265	7.70931e-14	0.978928	1.55844e-123	0.273656	7.18426e-15	0	0	0	0	0	0
MaxP53	4	6046,4542,29313,15022,14323,29011,6865,6444,26640,14773,42130,31771,23928,38054,17433,40341,24208,4674	SCGB2A1,MMP1,COL11A1,TOX3,SPDEF,AGR2,SCGB1D2,SCGB2A2,REEP6,PP14571,SYTL5,CAPS,ANKRD30A,SDR16C5,CLCA2,TMC5,ABCC11,HMGCS2	18	-0.377493	2.3927e-12	0.977922	4.59532e-184	-0.0885458	0.00180253	0	0	0	0	0	0
MaxP53	7	10532,35800,16533,34746,40341,6444,5983,14370,24208,5421,23928,6865,28344,38054,42130,6046,14323	BMPR1B,SLC44A5,TOX3,CAPN13,TMC5,SCGB2A2,S100A7,TFAP2B,ABCC11,GAMT,ANKRD30A,SCGB1D2,CAMK2N1,SDR16C5,SYTL5,SCGB2A1,SPDEF	17	-0.16859	0.128098	0.975301	6.16154e-34	0.0433119	0.704907	1	0.01	0	0	1	0.01
MaxP53	5	3716,14380,3939,15642,18867,20318,6626,9828,5111,5096,6342,6439,6223,4952	PLA2G2A,LBP,ACTA1,VGLL1,KRT23,CALML5,MIA,KRT16,GABRP,FABP7,LY6D,ZIC1,PTX3,MSLN	14	-0.163975	0.00180834	0.97456	6.44593e-191	0.0209076	0.450636	1	0.01	0	0	26	0.26
MaxP53	1	2930,4952,19908,26352,20529,10687,4922,24800,23925,5096,4801,21754,15642,6223,6342,6626,9828,5111	PER1,MSLN,DDX43,HAUS8,ELF5,NRTN,SERPINB5,CDCA5,HORMAD1,FABP7,KRT15,PKP1,VGLL1,PTX3,LY6D,MIA,KRT16,GABRP	18	-0.513108	3.50304e-22	0.974264	5.42112e-189	-0.064881	0.019883	0	0	0	0	0	0
MaxP53	2	23350,15642,5983,20100,18867,13377,9828,9384,20318,29194,6439,6626,4952,5096,13631	ST6GALNAC4,VGLL1,S100A7,MUC16,KRT23,SOSTDC1,KRT16,KRT14,CALML5,C4orf7,ZIC1,MIA,MSLN,FABP7,KRT81	15	-0.301897	2.21714e-06	0.972384	2.99729e-132	0.0807805	0.0163124	0	0	0	0	0	0
MaxP53	2	9428,17433,4575,26640,29072,5253,6444,40341,14370,38054,29011,9633,42130,28344,24208,6046,14323,23928,16533,5421,6865	CHI3L1,CLCA2,CA12,REEP6,CAPN8,DNALI1,SCGB2A2,TMC5,TFAP2B,SDR16C5,AGR2,GATA3,SYTL5,CAMK2N1,ABCC11,SCGB2A1,SPDEF,ANKRD30A,TOX3,GAMT,SCGB1D2	21	-0.204803	0.0628777	0.971487	4.30919e-34	0.00824494	0.942155	0	0	0	0	6	0.06
MaxP53	4	28534,5983,30724,16533,42130,24208,14370,14323,5421,23928,6444,6865,38054,40341,9207,28344,17433,6046	USP9Y,S100A7,ABCC3,TOX3,SYTL5,ABCC11,TFAP2B,SPDEF,GAMT,ANKRD30A,SCGB2A2,SCGB1D2,SDR16C5,TMC5,AGR2,CAMK2N1,CLCA2,SCGB2A1	18	-0.298183	1.77472e-06	0.966464	3.05485e-136	-0.00848507	0.796475	0	0	0	0	40	0.4
MaxP53	1	2104,4952,7151,6342,6223,21754,15642,9828,5096	SFRP1,MSLN,CSF2RA,LY6D,PTX3,PKP1,VGLL1,KRT16,FABP7	9	-0.464279	0.000299243	0.964328	1.21196e-25	0.384555	0.00369682	0	0	0	0	20	0.2
MaxP53	5	11151,21754,9828,28108,6342,35533,6439,23129,26950,3769,4542,5111,6223,4952,5096,4801,15642	PPP1R3A,PKP1,KRT16,C17orf96,LY6D,HRCT1,ZIC1,PSAT1,PPP1R14C,TTLL4,MMP1,GABRP,PTX3,MSLN,FABP7,KRT15,VGLL1	17	-0.289087	1.36382e-08	0.963041	2.19972e-198	-0.0278255	0.299687	0	0	0	0	22	0.22
MaxP53	4	10748,17433,15642,18867,20318,6626,9828,20529,5111,5096,6439,4801,6223,4952	HLA-DQB1,CLCA2,VGLL1,KRT23,CALML5,MIA,KRT16,ELF5,GABRP,FABP7,ZIC1,KRT15,PTX3,MSLN	14	-0.411441	1.20462e-11	0.958669	1.10383e-141	-0.0205788	0.519695	0	0	0	0	26	0.26
MaxP53	2	26191,4418,10120,14928,14690,9207,4674,26640,17433,6865,38054,31771,6575,14323,42130,6046	PIGR,S100P,CYP4B1,KCND3,TOX3,AGR2,HMGCS2,REEP6,CLCA2,SCGB1D2,SDR16C5,CAPS,PIP,SPDEF,SYTL5,SCGB2A1	16	-0.0589303	0.557697	0.957453	4.85905e-39	-0.0716194	0.490253	17	0.17	0	0	4	0.04
MaxP53	4	38117,27124,9207,39514,10120,28008,26640,17433,9632,5292,6575,28283,14323,6046,6467,23928,4575,24208,4065,14690,40341	B4GALNT4,DNALI1,AGR2,EFHB,CYP4B1,CCDC74A,REEP6,CLCA2,GATA3,ESR1,PIP,AGR3,SPDEF,SCGB2A1,MAPT,ANKRD30A,CA12,ABCC11,SYT1,TOX3,TMC5	21	-0.0473829	0.270122	0.95516	1.25766e-266	-0.0339012	0.134756	11	0.11	0	0	9	0.09
MaxP53	3	8645,27124,14928,5421,42130,38478,15022,9207,27592,4575,5288,6046,14323,9633,24208,38054,6575,6467,26640	SAA1,DNALI1,KCND3,GAMT,SYTL5,PRKAA2,TOX3,AGR2,GFRA1,CA12,HGD,SCGB2A1,SPDEF,GATA3,ABCC11,SDR16C5,PIP,MAPT,REEP6	19	-0.056345	0.192131	0.954633	9.37464e-264	-0.0572647	0.011991	7	0.07	0	0	0	0
MaxP53	4	6014,17433,10657,9632,5253,6467,10120,13333,29011,4575,16533,6575,4065,5421,23928,27592,6865,26640,38054,42130,6046,14323	VIPR2,CLCA2,TTC39A,GATA3,DNALI1,MAPT,CYP4B1,TJP3,AGR2,CA12,TOX3,PIP,SYT1,GAMT,ANKRD30A,GFRA1,SCGB1D2,REEP6,SDR16C5,SYTL5,SCGB2A1,SPDEF	22	0.057652	0.564022	0.954391	3.20981e-39	0.020632	0.841545	43	0.43	0	0	0	0
MaxP53	6	24412,14928,9632,28100,5253,6467,13333,29011,4575,16533,6575,40341,38478,4065,5421,23928,27592,6865,26640,38054,42130,6046,14323	MS4A7,KCND3,GATA3,ZG16B,DNALI1,MAPT,TJP3,AGR2,CA12,TOX3,PIP,TMC5,PRKAA2,SYT1,GAMT,ANKRD30A,GFRA1,SCGB1D2,REEP6,SDR16C5,SYTL5,SCGB2A1,SPDEF	23	0.156561	0.123965	0.954304	5.43771e-38	0.224987	0.0323829	6	0.06	0	0	50	0.5
MaxP53	3	20553,4542,3882,15642,21754,35533,13631,6439,4952	AGBL3,MMP1,GSTT1,VGLL1,PKP1,HRCT1,KRT81,ZIC1,MSLN	9	-0.0816366	0.0851004	0.952357	2.39966e-221	0.0749782	0.00272571	4	0.04	0	0	0	0
MaxP53	1	2087,15642,4952,5096,10687,5111,9828	LTF,VGLL1,MSLN,FABP7,NRTN,GABRP,KRT16	7	-0.557676	0.00122001	0.94832	9.83189e-15	0.779704	1.23886e-05	0	0	0	0	34	0.34
MaxP53	5	14289,27124,14928,6575,29011,4575,26640,38054,5421,13333,6046,31844,14690,23928,4065,17433,42130	S100A8,DNALI1,KCND3,PIP,AGR2,CA12,REEP6,SDR16C5,GAMT,TJP3,SCGB2A1,CLEC3A,TOX3,ANKRD30A,SYT1,CLCA2,SYTL5	17	0.112705	0.217047	0.944501	3.15199e-45	0.104257	0.268825	4	0.04	0	0	12	0.12
MaxP53	1	39828,15642,28322,23129,3577,33852,14685,20528,4542,5096,4801,6626,35533,21754,6342,4952,5111,9828,6223,6439	LOC404266,VGLL1,ZC3HAV1L,PSAT1,MET,EFNA5,CLCN4,ELF5,MMP1,FABP7,KRT15,MIA,HRCT1,PKP1,LY6D,MSLN,GABRP,KRT16,PTX3,ZIC1	20	-0.408686	8.1662e-17	0.937875	9.22978e-203	-0.0665849	0.00993939	0	0	0	0	0	0
MaxP53	4	5936,17433,5832,14370,14690,42130,5288,14773,14323,28344,4690,4674,40341,24208,6046,38054	PRSS1,CLCA2,CYP3A5,TFAP2B,TOX3,SYTL5,HGD,PP14571,SPDEF,CAMK2N1,TFF3,HMGCS2,TMC5,ABCC11,SCGB2A1,SDR16C5	16	-0.223987	1.18125e-06	0.937372	1.06112e-226	0.023807	0.327226	0	0	0	0	18	0.18
MaxP53	1	38667,4952,28737,4542,13631,29194,6439,20100,5554,9828,6223,5096,6626,5111	OPA3,MSLN,C8orf46,MMP1,KRT81,C4orf7,ZIC1,MUC16,VGLL1,KRT16,PTX3,FABP7,MIA,GABRP	14	-0.430199	2.40913e-13	0.936533	2.96657e-144	0.0629348	0.0418985	0	0	0	0	1	0.01
MaxP53	5	11581,5108,26640,15022,27744,9632,5292,9207,23928,27592,4065,20096,42130,10292,6575,10120,6046,5421,24208,5835	IGH@,ORM1,REEP6,TOX3,CYP4X1,GATA3,ESR1,AGR2,ANKRD30A,GFRA1,SYT1,SPDEF,SYTL5,CYP2B7P1,PIP,CYP4B1,SCGB2A1,GAMT,ABCC11,SLC27A2	20	0.0198634	0.650591	0.935412	3.43356e-247	-0.0854616	0.000222154	31	0.31	0	0	0	0
MaxP53	3	14078,17433,4674,24208,5545,14370,6444	PLCE1,CLCA2,HMGCS2,ABCC11,PPP1R1A,TFAP2B,SCGB2A2	7	-0.117807	0.368901	0.934729	2.95544e-23	-0.393054	0.00375159	37	0.37	0	0	39	0.39
MaxP53	2	6270,17433,6133,37432,6444,13333,23928,15022,20096,38054,9207,9633,6865,10292,27592,42130,5421,4575,26640,24208,10120,40341,6046	GRB14,CLCA2,WT1,CYP4Z1,SCGB2A2,TJP3,ANKRD30A,TOX3,SPDEF,SDR16C5,AGR2,GATA3,SCGB1D2,CYP2B7P1,GFRA1,SYTL5,GAMT,CA12,REEP6,ABCC11,CYP4B1,TMC5,SCGB2A1	23	-0.0760541	0.460707	0.932793	1.28204e-35	-0.0269079	0.800464	5	0.05	0	0	1	0.01
MaxP53	3	11470,17433,35800,16533,5108,14323	NFKB2,CLCA2,SLC44A5,TOX3,ORM1,SPDEF	6	-0.202941	0.000303927	0.923843	1.85539e-152	-0.323822	1.36001e-27	1	0.01	0	0	0	0
MaxP53	10	14519,14690,10058,9343,4734,40341,5538,30135,29095,3996,28344,9633,27592,38054,17433,10292,38478,24208,6820,5292,28283,23928,42130,36533,5421,20096,6575,10120,29011,26640,4575,4065,27124,6046	TPH1,TOX3,SPAG6,AZGP1,FOXA1,TMC5,DACH1,RSPH1,SYT17,MAPT,CAMK2N1,GATA3,GFRA1,SDR16C5,CLCA2,CYP2B7P1,PRKAA2,ABCC11,CYP2B6,ESR1,AGR3,ANKRD30A,SYTL5,DEGS2,GAMT,SPDEF,PIP,CYP4B1,AGR2,REEP6,CA12,SYT1,DNALI1,SCGB2A1	34	0.0866993	0.0362538	0.922611	7.36583e-268	-0.00526179	0.809595	0	0	0	0	33	0.33
MaxP53	4	24817,17433,5306,5983,7863,42130,17467,24208,6444,14690,38054,14370,40341	NAV1,CLCA2,AREG,S100A7,CRISP3,SYTL5,FAM5C,ABCC11,SCGB2A2,TOX3,SDR16C5,TFAP2B,TMC5	13	-0.472589	6.64765e-12	0.921815	1.26925e-103	0.0780161	0.0314381	0	0	0	0	1	0.01
MaxP53	1	17181,4952,33477,15642,18867,9828,20529,5096,6439,29194,6223	SERHL2,MSLN,C6orf162,VGLL1,KRT23,KRT16,ELF5,FABP7,ZIC1,C4orf7,PTX3	11	-0.374328	1.04244e-10	0.921588	1.69574e-143	0.0551314	0.0708917	0	0	0	0	1	0.01
MaxP53	5	7065,14690,17433,15616,10120,4690,4575,7122,6575,40341,6444,14370,37432,24208,9633,23928,6865,28344,26640,38054,42130,4674,6046,14323	IL12RB2,TOX3,CLCA2,CFTR,CYP4B1,TFF3,CA12,SLC4A8,PIP,TMC5,SCGB2A2,TFAP2B,CYP4Z1,ABCC11,GATA3,ANKRD30A,SCGB1D2,CAMK2N1,REEP6,SDR16C5,SYTL5,HMGCS2,SCGB2A1,SPDEF	24	-0.185271	0.069738	0.916925	3.76744e-35	-0.0224663	0.831252	0	0	0	0	45	0.45
MaxP53	1	20553,4952,5983,9384,4542,5554,13631	AGBL3,MSLN,S100A7,KRT14,MMP1,VGLL1,KRT81	7	0.142016	0.0139458	0.914625	5.99674e-142	0.0822072	0.00698082	0	0	0	0	0	0
MaxP53	5	5616,27124,39514,16533,40341,8928,5538,4607,3996,28344,9633,27592,38054,17433,26040,38478,24208,5292,5288,28283,23928,4674,42130,5421,20096,6575,4690,29011,26640,4575,4065,6444,6046	PCP4,DNALI1,EFHB,TOX3,TMC5,DUSP6,DACH1,EEF1A2,MAPT,CAMK2N1,GATA3,GFRA1,SDR16C5,CLCA2,LONRF2,PRKAA2,ABCC11,ESR1,HGD,AGR3,ANKRD30A,HMGCS2,SYTL5,GAMT,SPDEF,PIP,TFF3,AGR2,REEP6,CA12,SYT1,SCGB2A2,SCGB2A1	33	-0.0124048	0.76172	0.91272	2.29453e-268	-0.0762455	0.000413351	30	0.3	0	0	0	0
MaxP53	3	5107,5983,9343,7863,3824,16533,6230	ORM1,S100A7,AZGP1,CRISP3,CEACAM6,TOX3,CLCA2	7	-0.214997	0.00248521	0.911034	3.92789e-95	0.0421619	0.260643	1	0.01	0	0	9	0.09
MaxP53	5	19056,14690,2020,5108,40341,5983,17181,42130,38054,7863,17467,14370,17433,14323,24208,4674,6444	PODXL2,TOX3,ALCAM,ORM1,TMC5,S100A7,SERHL2,SYTL5,SDR16C5,CRISP3,FAM5C,TFAP2B,CLCA2,SPDEF,ABCC11,HMGCS2,SCGB2A2	17	-0.347666	1.29786e-09	0.910596	3.24161e-143	0.00284806	0.924835	0	0	0	0	41	0.41
MaxP53	5	8342,4542,16421,13631,15642,6439,4952	EVI5,MMP1,IGHA1,KRT81,VGLL1,ZIC1,MSLN	7	0.239637	9.56692e-06	0.909502	7.82256e-159	0.294335	9.05598e-25	0	0	0	0	0	0
MaxP53	4	31689,4542,13600,36481,29676,5983,29194,4418,15642,9828,6439,5111,4952,13631,5096,6626	FCRL5,MMP1,KRT6B,LOC389328,TMEM139,S100A7,C4orf7,S100P,VGLL1,KRT16,ZIC1,GABRP,MSLN,KRT81,FABP7,MIA	16	-0.0847493	0.177827	0.901194	1.78323e-117	0.053539	0.106616	8	0.08	0	0	5	0.05
MaxP53	4	14370,4542,21069,4952,15642,13631	TFAP2B,MMP1,FGF23,MSLN,VGLL1,KRT81	6	0.329398	4.09337e-08	0.900865	1.89998e-128	0.144572	4.9622e-06	0	0	0	0	0	0
MaxP53	2	6917,5983,2558,12959,16533,6444,11464,7863,5421,11601,23928,42130,9207,17433,6865,14773,6046,14323,31771,24208,38054	RNASE3,S100A7,FXYD3,ATP2A3,TOX3,SCGB2A2,BMP4,CRISP3,GAMT,CEACAM6,ANKRD30A,SYTL5,AGR2,CLCA2,SCGB1D2,PP14571,SCGB2A1,SPDEF,CAPS,ABCC11,SDR16C5	21	-0.130534	0.00720701	0.899205	2.92901e-190	0.0117713	0.645904	0	0	0	0	39	0.39
MaxP53	4	17186,4418,14773,5983,7863,42130,17181,3824	IGH@,S100P,PP14571,S100A7,CRISP3,SYTL5,SERHL2,CEACAM6	8	-0.151205	0.185853	0.899097	9.6292e-28	0.0490033	0.677924	8	0.08	0	0	0	0
MaxP53	5	4043,5108,16533,14323,9632,4082,6575,28848,6865,28283,28100,28344,25561,10120,36533,23928,4575,9207,4065,26640	CHAF1A,ORM1,TOX3,SPDEF,GATA3,DUSP4,PIP,RORC,SCGB1D2,AGR3,ZG16B,CAMK2N1,SLC7A2,CYP4B1,DEGS2,ANKRD30A,CA12,AGR2,SYT1,REEP6	20	-0.0942845	0.0286281	0.898035	4.8367e-237	-0.0145318	0.522482	1	0.01	0	0	30	0.3
MaxP53	2	12922,5983,21213,15642,9828,20318,6439,4791,13631,4542,4952,29194	HLA-DQB1,S100A7,FGF14,VGLL1,KRT16,CALML5,ZIC1,COL9A3,KRT81,MMP1,MSLN,C4orf7	12	0.438039	1.80145e-15	0.891696	1.30798e-148	0.278948	8.60657e-22	0	0	0	0	0	0
MaxP53	1	4108,4952,10139,26352,6223,9828,24800,15642,21754	MAOB,MSLN,RPL39L,HAUS8,PTX3,KRT16,CDCA5,VGLL1,PKP1	9	-0.346532	0.00128388	0.887807	2.68207e-30	0.233562	0.0353952	0	0	0	0	16	0.16
MaxP53	2	13353,17433,4674,6865,42101,8335,23695,14323,40341,10120,3686,16533,23928,24208,42130,38054,6046,14370	MUC5B,CLCA2,HMGCS2,SCGB1D2,SDK2,TH,C19orf33,SPDEF,TMC5,CYP4B1,FAIM2,TOX3,ANKRD30A,ABCC11,SYTL5,SDR16C5,SCGB2A1,TFAP2B	18	-0.0642796	0.503035	0.884175	8.79321e-37	0.0320334	0.746544	13	0.13	0	0	0	0
MaxP53	1	25772,4952,27296,29194,15642,14685,6223,5096,6626,23925,10687,21754	PLEKHH1,MSLN,CP,C4orf7,VGLL1,CLCN4,PTX3,FABP7,MIA,HORMAD1,NRTN,PKP1	12	-0.511662	5.2887e-06	0.882521	7.454e-28	0.239647	0.0382675	0	0	0	0	0	0
MaxP53	1	16312,4952,36481,4913,14380,9756	LOC652493,MSLN,LOC389328,CP,LBP,HLA-DRB4	6	0.244093	4.13625e-06	0.880981	1.2764e-155	0.093253	0.000850892	0	0	0	0	0	0
MaxP53	1	9756,4952,2304,24510,26352,6626,6223,15642,21754,5096,10687,9828,23925	HLA-DRB4,MSLN,SLC16A1,AIFM2,HAUS8,MIA,PTX3,VGLL1,PKP1,FABP7,NRTN,KRT16,HORMAD1	13	-0.367576	0.00094332	0.880434	3.4954e-28	0.141731	0.216052	0	0	0	0	1	0.01
MaxP53	3	5983,15270,4982,11601,7863,17181,24208,17467,17433,6865	S100A7,TDRD12,SOX11,CEACAM6,CRISP3,SERHL2,ABCC11,FAM5C,CLCA2,SCGB1D2	10	-0.161118	0.182908	0.878213	4.97897e-24	-0.0789666	0.527218	11	0.11	0	0	0	0
MaxP53	3	14693,5983,11464,12959,41932,14773,38054,17433,29011,14690,42130,6444	IGKV4-1,S100A7,BMP4,ATP2A3,LOC440905,PP14571,SDR16C5,CLCA2,AGR2,TOX3,SYTL5,SCGB2A2	12	-0.0923246	0.0497401	0.866354	2.40308e-188	-0.0320472	0.19663	2	0.02	0	0	12	0.12
MaxP53	2	7764,5983,38696,6439,36240,15642,4952,9828,29194,4542,13631	NLGN4Y,S100A7,KIAA0141,ZIC1,HLA-DQA1,VGLL1,MSLN,KRT16,C4orf7,MMP1,KRT81	11	0.35921	2.64496e-13	0.866238	2.96236e-174	0.106552	3.84898e-05	0	0	0	0	0	0
MaxP53	3	32946,17433,5107,4674,7863,14690,31771	GTF2H5,CLCA2,ORM1,HMGCS2,CRISP3,TOX3,CAPS	7	0.213905	1.63635e-05	0.845755	4.45342e-163	-0.095399	0.000268425	0	0	0	0	0	0
MaxP53	4	14519,35800,13584,16827,10292,6046,14323,23928,3177,16533,17433,6865	TPH1,SLC44A5,SLC1A1,SYCP1,CYP2B7P1,SCGB2A1,SPDEF,ANKRD30A,GPRC5A,TOX3,CLCA2,SCGB1D2	12	0.064653	0.513623	0.84245	6.23703e-32	-0.232366	0.0231447	0	0	0	0	0	0
MaxP53	2	20318,4418,28185,10989,5224,15642,6439,9828,4952,5096,6626	CALML5,S100P,CP,TRIM29,KRT17,VGLL1,ZIC1,KRT16,MSLN,FABP7,MIA	11	-0.405806	0.00263474	0.840084	2.5204e-18	0.599043	1.78306e-05	0	0	0	0	41	0.41
MaxP53	4	247,19516,13631,17433,24208,14370,16533,14323,7863,4674,5983,3824,6865	COL11A1,FGG,KRT81,CLCA2,ABCC11,TFAP2B,TOX3,SPDEF,CRISP3,HMGCS2,S100A7,CEACAM6,SCGB1D2	13	-0.126577	0.0455299	0.839126	2.24858e-101	0.0248621	0.45648	2	0.02	0	0	18	0.18
MaxP53	2	33086,5983,14394,17181,14690,6230,14773,11601,7863,42130,24208,6444	LOC286126,S100A7,CAPN3,SERHL2,TOX3,CLCA2,PP14571,CEACAM6,CRISP3,SYTL5,ABCC11,SCGB2A2	12	-0.251031	4.71742e-05	0.834691	1.79941e-105	0.122087	0.000175577	0	0	0	0	0	0
MaxP53	6	24238,27124,17433,6575,24208,4690,14370,16533,5421,6467,4674,4065	SOX6,DNALI1,CLCA2,PIP,ABCC11,TFF3,TFAP2B,TOX3,GAMT,MAPT,HMGCS2,SYT1	12	0.0147914	0.75009	0.834393	6.73703e-180	0.00867466	0.723262	47	0.47	0	0	39	0.39
MaxP53	2	5897,5983,41449,12456,42130,17181,17433,5171,4674,24208,7863	CLGN,S100A7,BTC,LCN2,SYTL5,SERHL2,CLCA2,SNPH,HMGCS2,ABCC11,CRISP3	11	-0.316558	7.28705e-08	0.816173	8.12062e-111	-0.062412	0.0440172	0	0	0	0	1	0.01
MaxP53	1	9756,4952,41951,36481,21754,23925,6223	HLA-DRB4,MSLN,ACSM2A,LOC389328,PKP1,HORMAD1,PTX3	7	-0.169314	0.0657876	0.814044	3.00983e-34	-0.0287382	0.762197	0	0	0	0	0	0
MaxP53	3	23874,5983,6230,13631,20318,5224,4418,6796,15642	KLHL1,S100A7,CLCA2,KRT81,CALML5,KRT17,S100P,GRIA3,VGLL1	9	0.305183	3.61866e-06	0.811931	2.45964e-88	0.0683489	0.0490953	0	0	0	0	1	0.01
MaxP53	6	29414,5108,14690,40341,27592,4690,9207,6444,31771,6865,4674,9632,20096	GOLT1A,ORM1,TOX3,TMC5,GFRA1,TFF3,AGR2,SCGB2A2,CAPS,SCGB1D2,HMGCS2,GATA3,SPDEF	13	-0.035048	0.506222	0.800826	3.61147e-131	-0.125487	6.52891e-06	22	0.22	0	0	0	0
MaxP53	1	6444,4952,7863,8605,24208,4674,14370,42130	SCGB2A2,MSLN,CRISP3,KCNJ12,ABCC11,HMGCS2,TFAP2B,SYTL5	8	-0.022844	0.813937	0.800664	3.48174e-30	-0.0972864	0.331871	41	0.41	0	0	1	0.01
MaxP53	2	17309,5983,42285,6230,16533,3824	COL2A1,S100A7,PHKB,CLCA2,TOX3,CEACAM6	6	-0.0106053	0.855662	0.795457	4.90808e-107	-0.185891	1.57764e-09	47	0.47	0	0	0	0
MaxP53	4	5939,14928,39514,4575,10723,5292,27124,4065,9207,33043,38478,27592,9633	PDE4DIP,KCND3,EFHB,CA12,PAK7,ESR1,DNALI1,SYT1,AGR2,PPP4R4,PRKAA2,GFRA1,GATA3	13	0.452671	4.01563e-09	0.777975	5.70398e-44	0.191687	0.0152262	0	0	0	0	22	0.22
MaxP53	8	20519,35800,34392,3824,6859,5983,6230,7863,7176,27003	FAR2,SLC44A5,ERBB2,CEACAM6,PNMT,S100A7,CLCA2,CRISP3,KCNJ12,CXCL17	10	0.0559329	0.316435	0.775689	8.56549e-111	0.142393	1.35997e-06	15	0.15	0	0	0	0
MaxP53	3	20091,4542,15642,13631,20100,33852,5096,9828,6439	STEAP4,MMP1,VGLL1,KRT81,MUC16,EFNA5,FABP7,KRT16,ZIC1	9	-0.0221335	0.852227	0.768104	1.58897e-19	0.746074	1.59744e-09	0	0	0	0	11	0.11
MaxP53	4	5545,17433,15215,4418,38629,5983,35800	PPP1R1A,CLCA2,LOC100130958,S100P,PDLIM3,S100A7,SLC44A5	7	0.129023	0.0403755	0.765314	5.28366e-86	-0.0980305	0.00315801	1	0.01	0	0	0	0
MaxP53	4	8078,7863,42130,6230,5115,4674,5983,14370	LAPTM4B,CRISP3,SYTL5,CLCA2,PSPH,HMGCS2,S100A7,TFAP2B	8	-0.0919979	0.131885	0.762964	1.4061e-90	-0.313691	2.80061e-22	4	0.04	0	0	0	0
MaxP53	2	17163,5983,38497,7208,8335,3824,6230,42130,7863,14690	IGL@,S100A7,FAM83A,KCNJ3,TH,CEACAM6,CLCA2,SYTL5,CRISP3,TOX3	10	0.143628	0.00539751	0.755331	2.80033e-122	0.115302	2.31122e-05	0	0	0	0	0	0
MaxP53	4	6405,17433,40341,13594,5983,8335,42130,14323,26640,38054,4674,9207,37432,14773	CARTPT,CLCA2,TMC5,IGHD,S100A7,TH,SYTL5,SPDEF,REEP6,SDR16C5,HMGCS2,AGR2,CYP4Z1,PP14571	14	-0.273958	3.77288e-12	0.748685	7.00659e-200	-0.046984	0.0237368	0	0	0	0	2	0.02
MaxP53	3	38999,17433,15616,5545,6865,17467,10120,14323,5107,6575,9343,16533	ZNF681,CLCA2,CFTR,PPP1R1A,SCGB1D2,FAM5C,CYP4B1,SPDEF,ORM1,PIP,AZGP1,TOX3	12	-0.0234385	0.752948	0.740066	4.22622e-42	-0.17504	0.0229825	29	0.29	0	0	2	0.02
MaxP53	2	4043,5983,10450,12456,8335,17433	CHAF1A,S100A7,SCN3A,LCN2,TH,CLCA2	6	0.0726681	0.286664	0.738685	5.58497e-69	-0.362456	1.02717e-23	17	0.17	0	0	0	0
MaxP53	3	16508,5983,5108,14380,14289,11601,7863,13631	CCL2,S100A7,ORM1,LBP,S100A8,CEACAM6,CRISP3,KRT81	8	-0.223351	0.00519437	0.730708	5.36631e-50	0.173953	3.71177e-05	1	0.01	0	0	0	0
MaxP53	3	3769,17433,25210,5107,4674,24208	TTLL4,CLCA2,PPP1R1B,ORM1,HMGCS2,ABCC11	6	0.0310936	0.735234	0.725909	6.62079e-28	-0.363344	0.000136169	33	0.33	0	0	0	0
MaxP53	5	37387,19516,5055,5983,20157,7863	TTC36,FGG,FGB,S100A7,LRP12,CRISP3	6	0.217363	0.000179128	0.71224	1.17171e-87	-0.076588	0.0123065	0	0	0	0	1	0.01
MaxP53	1	5425,4952,15642,20528,8400,24800,4801	GRIA2,MSLN,VGLL1,ELF5,UGT8,CDCA5,KRT15	7	-0.275856	0.00548856	0.704848	4.07178e-23	0.263071	0.0103217	0	0	0	0	0	0

## Sheet: MinP53
Experiment_Method	Run_Number	GIDX	Genes	Total_Genes	ER_coefficient	ER_pvalue	P53_coefficient	P53_value	Grade_coefficient	Grade_pvalue	Count_ER(Permutation:default 100x)	Pvalue_ER(Permutation:default 100x)	Count_P53(Permutation:default 100x)	Pvalue_P53(Permutation:default 100x)	Count_Grade(Permutation:default 100x)	Pvalue_Grade(Permutation:default 100x)
MinP53	1	7309,5425,2871,5576,5892,18528,6405,6357	CYP2A6,GRIA2,DHPS,CPB1,PCSK1,HMP19,CARTPT,NTS	8	0.662809	0.000627909	-1.05258	7.00383e-19	1.05048	1.32238e-24	0	0	0	0	0	0
MinP53	2	6500,36575,6357,5576,18528,6405,5892	SPOCK3,GRIA2,NTS,CPB1,HMP19,CARTPT,PCSK1	7	0.602973	0.00192029	-0.990658	7.90921e-17	1.02023	3.42581e-23	0	0	0	0	0	0
MinP53	2	9203,36575,5576,6405,4327,5892,6357	GPM6B,GRIA2,CPB1,CARTPT,CHGB,PCSK1,NTS	7	0.694557	0.000377933	-0.990016	1.17837e-16	1.14418	1.98381e-28	0	0	0	0	0	0
MinP53	3	9495,36575,39041,19181,6405,6357,23593,5892	APLP1,GRIA2,SQSTM1,OGDHL,CARTPT,NTS,SYT4,PCSK1	8	0.557846	0.00441556	-0.985677	1.97575e-16	1.17657	8.88554e-30	0	0	0	0	0	0
MinP53	2	27388,36575,5576,7309,4327,6405,6357,5892	TNFRSF10D,GRIA2,CPB1,CYP2A6,CHGB,CARTPT,NTS,PCSK1	8	0.66032	0.000293471	-0.969713	3.54344e-18	1.11025	1.42804e-30	0	0	0	0	0	0
MinP53	4	25561,7309,18867,5892,5425,18528,6405,6357	SLC7A2,CYP2A6,KRT23,PCSK1,GRIA2,HMP19,CARTPT,NTS	8	0.619758	0.000655883	-0.954728	9.43979e-18	1.16843	8.28584e-34	0	0	0	0	0	0
MinP53	3	19590,36575,5576,4327,5892,7309,18528,6405,6357	STK32B,GRIA2,CPB1,CHGB,PCSK1,CYP2A6,HMP19,CARTPT,NTS	9	0.6427	0.000305573	-0.945311	3.92224e-18	1.04492	1.48578e-28	0	0	0	0	0	0
MinP53	3	30909,36575,6357,7309,5892,6405	COL6A6,GRIA2,NTS,CYP2A6,PCSK1,CARTPT	6	0.625183	0.000382076	-0.944726	1.72552e-18	1.11369	7.26366e-33	0	0	0	0	0	0
MinP53	1	13353,5425,15047,5576,6405,5892,4327	MUC5B,GRIA2,FAM153A,CPB1,CARTPT,PCSK1,CHGB	7	0.61239	0.000586322	-0.940032	6.32808e-18	0.991428	7.43516e-26	0	0	0	0	0	0
MinP53	2	5301,36575,30279,4764,18528,9495,5892,6357,6568,6405	SLC16A4,GRIA2,ADCYAP1,CHGA,HMP19,APLP1,PCSK1,NTS,INSM1,CARTPT	10	0.542976	0.00509345	-0.939869	2.23028e-15	1.16787	5.75299e-30	0	0	0	0	0	0
MinP53	3	5447,6357,41246,6405,36575,5892	PDZK1,NTS,IQWD1,CARTPT,GRIA2,PCSK1	6	0.657327	0.00034534	-0.937222	7.26862e-17	1.15614	1.53529e-32	0	0	0	0	0	0
MinP53	1	7740,5425,14161,5576,4327,6405,6357,5892	PAX3,GRIA2,MAN1A2,CPB1,CHGB,CARTPT,NTS,PCSK1	8	0.671867	0.000181789	-0.928561	2.72329e-17	1.03385	1.45993e-27	0	0	0	0	0	0
MinP53	1	29313,5425,19849,18528,5892,6357,6405	COL11A1,GRIA2,DDX25,HMP19,PCSK1,NTS,CARTPT	7	0.543733	0.00203847	-0.926811	8.3885e-18	0.982626	6.31362e-26	0	0	0	0	0	0
MinP53	3	31593,36575,7309,5576,4327,6405,6357,5892	LOC729059,GRIA2,CYP2A6,CPB1,CHGB,CARTPT,NTS,PCSK1	8	0.629671	0.000404572	-0.925483	1.91069e-17	1.01898	3.05388e-27	0	0	0	0	0	0
MinP53	1	34577,5425,35336,5576,6357,5892,18528,6405	GCNT7,GRIA2,SLC41A2,CPB1,NTS,PCSK1,HMP19,CARTPT	8	0.565805	0.000587482	-0.920813	6.16143e-20	0.961869	2.60567e-28	0	0	0	0	0	0
MinP53	2	43147,36575,6735,6391,5892,6357	NPW,GRIA2,GAD1,SERPINA6,PCSK1,NTS	6	0.451577	0.00123193	-0.919224	6.85428e-27	0.948799	1.61386e-37	0	0	0	0	0	0
MinP53	1	18986,5425,5507,5576,6405,4327,5892,6357,18528	AMDHD2,GRIA2,NPY1R,CPB1,CARTPT,CHGB,PCSK1,NTS,HMP19	9	0.61449	0.000359589	-0.913554	4.27066e-18	1.00636	2.59133e-28	0	0	0	0	0	0
MinP53	1	39380,5425,4658,6357,5576,18528,6405,4327,5892	LOC728705,GRIA2,CHL1,NTS,CPB1,HMP19,CARTPT,CHGB,PCSK1	9	0.610516	0.000463246	-0.90469	2.21756e-17	1.04705	8.68089e-30	0	0	0	0	0	0
MinP53	1	25561,5425,23493,4764,18528,6357,5892,6405	SLC7A2,GRIA2,ISY1,CHGA,HMP19,NTS,PCSK1,CARTPT	8	0.609203	0.000804669	-0.898337	6.45407e-16	1.09916	3.55642e-30	0	0	0	0	0	0
MinP53	2	19205,36575,4327,13353,6357,6405,23593,6568,5892,9495	CNTNAP2,GRIA2,CHGB,MUC5B,NTS,CARTPT,SYT4,INSM1,PCSK1,APLP1	10	0.573338	0.000941107	-0.889246	4.99505e-17	1.13797	3.24163e-35	0	0	0	0	0	0
MinP53	1	16537,5425,14243,5424,6357,6405,18528,23593,5892	B4GALT1,GRIA2,GP2,AGTR1,NTS,CARTPT,HMP19,SYT4,PCSK1	9	0.54423	0.00146996	-0.887922	2.19999e-17	0.965189	1.67021e-26	0	0	0	0	0	0
MinP53	1	17412,5425,12039,6357,6405,4327,5576,5892	SLC11A1,GRIA2,LOC552889,NTS,CARTPT,CHGB,CPB1,PCSK1	8	0.609404	0.000271955	-0.886648	4.76008e-18	0.987837	7.69474e-29	0	0	0	0	0	0
MinP53	4	3686,41848,36575,30017,6405,5892,6357,23593,9495,18528	FAIM2,SLC6A4,GRIA2,BMPR1B,CARTPT,PCSK1,NTS,SYT4,APLP1,HMP19	10	0.524786	0.00113319	-0.867508	1.43144e-18	1.06235	1.82436e-35	0	0	0	0	0	0
MinP53	1	3615,5425,27655,6405,18528,6357,5892,23593	LPL,GRIA2,ZNF331,CARTPT,HMP19,NTS,PCSK1,SYT4	8	0.518731	0.00274627	-0.865222	3.16518e-16	1.00342	7.4989e-28	0	0	0	0	0	0
MinP53	1	6793,5425,1967,7309,5576,4327,6357,6405,5892,18528	C9,GRIA2,UBE2A,CYP2A6,CPB1,CHGB,NTS,CARTPT,PCSK1,HMP19	10	0.538494	0.000569602	-0.864163	1.61426e-19	0.914286	2.25915e-28	0	0	0	0	0	0
MinP53	2	24056,36575,44472,5892,13353,18528,6405,6357	SLC12A9,GRIA2,C10orf141,PCSK1,MUC5B,HMP19,CARTPT,NTS	8	0.508274	0.00105746	-0.847919	4.32525e-19	1.00382	3.07507e-34	0	0	0	0	0	0
MinP53	2	19501,36575,14243,5424,6357,6405,18528,23593,5892,5576	DUOX1,GRIA2,GP2,AGTR1,NTS,CARTPT,HMP19,SYT4,PCSK1,CPB1	10	0.538703	0.000810456	-0.847362	7.20355e-18	0.912874	8.23398e-27	0	0	0	0	0	0
MinP53	1	11588,5425,9643,28441,17186,9384,26191	IGK@,GRIA2,ADH1B,OSR1,IGH@,KRT14,PIGR	7	0.192112	0.0952972	-0.844483	1.795e-24	0.924308	1.58014e-14	14	0.14	0	0	0	0
MinP53	2	28385,36575,31330,7309,5576,6357,6405,5892,18528	POU2F2,GRIA2,CCDC88C,CYP2A6,CPB1,NTS,CARTPT,PCSK1,HMP19	9	0.492023	0.000751449	-0.836701	7.7014e-21	0.897823	3.79275e-31	0	0	0	0	0	0
MinP53	1	26111,5425,40992,7309,5576,6405,6357,18528,5892	C20orf114,GRIA2,PANX3,CYP2A6,CPB1,CARTPT,NTS,HMP19,PCSK1	9	0.534856	0.000721222	-0.836434	5.43454e-18	0.808942	4.17392e-22	0	0	0	0	0	0
MinP53	3	15090,10583,9384,4522,28441,16932,26191,17283,2105,6865,11588	LOC100291464,CYP4F8,KRT14,DST,OSR1,IGH@,PIGR,LOC100130100,SFRP1,SCGB1D2,IGK@	11	0.442442	0.000438921	-0.829619	5.30749e-27	0.812467	4.00576e-34	0	0	0	0	0	0
MinP53	3	3308,36575,27806,30017,6357,7499	FCGBP,GRIA2,LYPD6,BMPR1B,NTS,NOVA1	6	0.439787	0.000599711	-0.816195	2.51117e-25	0.721091	2.19317e-26	0	0	0	0	0	0
MinP53	3	26752,10583,7911,5892,6357,36575,6405,23593	ROBO2,CYP4F8,CXCL5,PCSK1,NTS,GRIA2,CARTPT,SYT4	8	0.461841	0.00158415	-0.816032	7.49577e-20	0.938261	9.71367e-34	0	0	0	0	0	0
MinP53	1	23785,5425,6827,6735,5892,14239,18528,6405,6357	DNAJC12,GRIA2,CD96,GAD1,PCSK1,CYP2A6,HMP19,CARTPT,NTS	9	0.524622	0.00012888	-0.812595	3.3845e-22	0.865213	9.76289e-33	0	0	0	0	0	0
MinP53	3	38055,10583,17283,16932,2105,4522,9384,6046,34801,2837,14693,11588,26191,28441	FAM150B,CYP4F8,LOC100130100,IGH@,SFRP1,DST,KRT14,SCGB2A1,IGLV1-44,FOSB,IGKV4-1,IGK@,PIGR,OSR1	14	0.359997	0.000522807	-0.792638	1.40249e-35	0.790951	1.07463e-46	0	0	0	0	0	0
MinP53	2	27991,36575,30015,14243,18528,30017,5892,7309,6357,6405,23593	PHACTR3,GRIA2,C1orf173,GP2,HMP19,BMPR1B,PCSK1,CYP2A6,NTS,CARTPT,SYT4	11	0.507573	0.000358817	-0.790017	1.11127e-19	0.939044	1.34307e-35	0	0	0	0	0	0
MinP53	2	6626,5507,16932,17283,3098,9384,26191,34801	MIA,NPY1R,IGH@,LOC100130100,PTPRN2,KRT14,PIGR,IGLV1-44	8	0.139477	0.233321	-0.787735	5.39994e-21	0.895626	2.29457e-13	17	0.17	0	0	0	0
MinP53	2	17433,16932,9384,17283,15035,2105	CLCA2,IGH@,KRT14,LOC100130100,IGL@,SFRP1	6	0.630525	4.36324e-05	-0.773211	1.45079e-12	0.883214	3.23887e-08	0	0	0	0	0	0
MinP53	2	6865,10583,893,2104,29989,2837	SCGB1D2,CYP4F8,GSTP1,SFRP1,PI15,FOSB	6	0.271371	0.00458739	-0.762599	1.65022e-38	0.760723	1.558e-50	0	0	0	0	0	0
MinP53	1	43124,5425,14942,6735,5424,92,5892,6357,18528,6405,5576	WDR63,GRIA2,SEMA6A,GAD1,AGTR1,CYP2A6,PCSK1,NTS,HMP19,CARTPT,CPB1	11	0.470538	0.000115323	-0.751719	8.19799e-24	0.781708	1.23267e-33	0	0	0	0	0	0
MinP53	4	41217,10583,4922,14370,31815,5537,6865	LOC100129112,CYP4F8,SERPINB5,TFAP2B,ANGPTL1,KLK11,SCGB1D2	7	0.264173	0.0314826	-0.743325	4.94108e-23	0.702072	3.68627e-27	1	0.01	0	0	0	0
MinP53	1	4674,5425,17111,30017,5345,26653,5892,6405,18528,6357,7208,23593	HMGCS2,GRIA2,MTRF1L,BMPR1B,GAD1,CENPV,PCSK1,CARTPT,HMP19,NTS,KCNJ3,SYT4	12	0.404008	0.000528067	-0.73343	9.16408e-25	0.758158	1.30636e-34	0	0	0	0	0	0
MinP53	1	5780,5425,33895,5188,30017,6405,5892,6357	COMP,GRIA2,ASB2,SGCB,BMPR1B,CARTPT,PCSK1,NTS	8	0.455754	0.000317458	-0.710291	4.71748e-20	0.772231	1.08686e-30	0	0	0	0	0	0
MinP53	2	6865,7309,4791,42046,36575,5892	SCGB1D2,CYP2A6,COL9A3,SLC6A4,GRIA2,PCSK1	6	0.322594	0.00554392	-0.698486	1.03979e-22	0.848795	5.35358e-43	0	0	0	0	0	0
MinP53	1	2087,5425,43975,3577,12693,26191	LTF,GRIA2,DNAH5,MET,OLFM4,PIGR	6	-0.0523798	0.624994	-0.696296	1.05075e-19	0.942575	4.73137e-17	0	0	0	0	0	0
MinP53	3	27744,5507,6935,39828,30017,5425,13353	CYP4X1,NPY1R,CHAD,LOC404266,BMPR1B,GRIA2,MUC5B	7	0.311336	0.0202214	-0.811495	2.07536e-17	0.422277	0.00230805	0	0	0	0	0	0
MinP53	4	5545,8540,8424,19044,5980,10108	PPP1R1A,PITX1,PCK1,RBP4,PLIN1,TPSAB1	6	-0.512066	2.15275e-05	-0.743798	6.76152e-24	0.489205	1.55594e-14	0	0	0	0	0	0
MinP53	12	16776,16776,6865,2105,2837,8349	COL14A1,COL14A1,SCGB1D2,SFRP1,FOSB,PGR	6	-0.136416	0.127526	-0.731309	1.0811e-29	0.399437	1.66031e-05	36	0.36	0	0	0	0
MinP53	3	14370,6865,2106,28695,27049,2087,19672,9692,9384,26191,16932,2837	TFAP2B,SCGB1D2,SFRP1,SAMD5,PPP1R14A,LTF,VTCN1,ITGA7,KRT14,PIGR,IGH@,FOSB	12	0.277786	0.012848	-0.726507	2.40025e-26	0.651077	3.43744e-28	0	0	0	0	0	0
MinP53	1	19989,5425,6935,5507,13353,39828	HELLS,GRIA2,CHAD,NPY1R,MUC5B,LOC404266	6	0.192442	0.109149	-0.716969	5.76359e-17	0.286166	0.0211413	4	0.04	0	0	0	0
MinP53	3	12517,10583,7242,29989,10730,6865,4922,9384	IGJ,CYP4F8,PTGFR,PI15,NPY2R,SCGB1D2,SERPINB5,KRT14	8	0.0483565	0.62562	-0.711844	1.1309e-31	0.49585	3.25469e-21	35	0.35	0	0	0	0
MinP53	1	10408,5425,27845,6935,13353,6405,5892,5576	CCL14-CCL15,GRIA2,ENPP5,CHAD,MUC5B,CARTPT,PCSK1,CPB1	8	0.450944	0.000388701	-0.680774	2.05189e-18	0.603093	2.89427e-19	0	0	0	0	0	0
MinP53	1	20021,5425,8393,5576,6391,30017	ZNF385D,GRIA2,CSN1S1,CPB1,SERPINA6,BMPR1B	6	0.351946	0.00141796	-0.677362	6.79448e-18	0.441062	0.00010956	0	0	0	0	0	0
MinP53	4	28283,8540,5537,8424,19044,5980	AGR3,PITX1,KLK11,PCK1,RBP4,PLIN1	6	-0.367735	0.000116306	-0.668436	2.97328e-30	0.522855	4.03943e-25	0	0	0	0	0	0
MinP53	1	6444,5425,4932,15086,6935,5507	SCGB2A2,GRIA2,CA3,PTPN20A,CHAD,NPY1R	6	0.12866	0.185992	-0.662536	1.94052e-21	0.407765	5.20122e-05	10	0.1	0	0	0	0
MinP53	1	5386,5425,6357,26130,6405,5892	PSCA,GRIA2,NTS,SYT13,CARTPT,PCSK1	6	0.327268	0.0579622	-0.662103	5.75998e-08	0.0208784	0.906693	0	0	0	0	0	0
MinP53	3	21189,10583,11415,12693,4801,19672,6865,2105,2837	MGC29506,CYP4F8,NFIB,OLFM4,KRT15,VTCN1,SCGB1D2,SFRP1,FOSB	9	0.215277	0.0171728	-0.654159	3.57153e-32	0.589572	8.17194e-35	0	0	0	0	0	0
MinP53	1	4779,5425,37264,15214,7309,5576,5345,6357,6405,4327	WIF1,GRIA2,NEK10,FMO5,CYP2A6,CPB1,GAD1,NTS,CARTPT,CHGB	10	0.342271	0.000162783	-0.641	1.03365e-30	0.658354	1.61967e-42	0	0	0	0	0	0
MinP53	3	8928,10583,13377,10730,14169,4922,6444	DUSP6,CYP4F8,SOSTDC1,NPY2R,NUMA1,SERPINB5,SCGB2A2	7	0.13593	0.120529	-0.624546	2.82896e-31	0.466904	7.18623e-24	9	0.09	0	0	0	0

## Sheet: MaxGrade
Experiment_Method	Run_Number	GIDX	Genes	Total_Genes	ER_coefficient	ER_pvalue	P53_coefficient	P53_value	Grade_coefficient	Grade_pvalue	Count_ER(Permutation:default 100x)	Pvalue_ER(Permutation:default 100x)	Count_P53(Permutation:default 100x)	Pvalue_P53(Permutation:default 100x)	Count_Grade(Permutation:default 100x)	Pvalue_Grade(Permutation:default 100x)
MaxGrade	5	43113,5892,3686,6405,4327,6357,23593,6568,5425,9495	GLI4,PCSK1,FAIM2,CARTPT,CHGB,NTS,SYT4,INSM1,GRIA2,APLP1	10	0.625083	0.00102047	-0.91681	3.30818e-15	1.20615	5.7824e-33	0	0	0	0	0	0
MaxGrade	4	26824,5892,2871,4327,18528,6568,3099,6405,6357,23593,9495,5425	C7orf55,PCSK1,DHPS,CHGB,HMP19,INSM1,PTPRN2,CARTPT,NTS,SYT4,APLP1,GRIA2	12	0.577448	0.00180414	-0.882861	6.06757e-15	1.13907	3.33015e-31	0	0	0	0	0	0
MaxGrade	4	7309,5892,6860,6568,36575,5345,6405,6357,23593,4327	CYP2A6,PCSK1,ERBB4,INSM1,GRIA2,GAD1,CARTPT,NTS,SYT4,CHGB	10	0.631158	9.42489e-05	-0.831957	3.89122e-17	1.1566	1.89523e-41	0	0	0	0	0	0
MaxGrade	4	11245,5892,22896,19181,26130,9495,6405,6357,5425,23593,4764,4327,6568	TBX1,PCSK1,IL20RA,OGDHL,SYT13,APLP1,CARTPT,NTS,GRIA2,SYT4,CHGA,CHGB,INSM1	13	0.490435	0.00328498	-0.828278	4.76568e-16	1.09042	6.39701e-35	0	0	0	0	0	0
MaxGrade	1	31844,13353,6132,7309,4327,6405,5425,6568,6357,5892	CLEC3A,MUC5B,RAD51C,CYP2A6,CHGB,CARTPT,GRIA2,INSM1,NTS,PCSK1	10	0.662114	3.1581e-05	-0.818145	4.13612e-17	1.12421	1.76581e-40	0	0	0	0	0	0
MaxGrade	8	16226,7309,6865,6357,5892,23593,4327,6568,36575,6405	CRISP1,CYP2A6,SCGB1D2,NTS,PCSK1,SYT4,CHGB,INSM1,GRIA2,CARTPT	10	0.608274	0.000208535	-0.815636	4.23817e-16	1.13241	9.8993e-39	0	0	0	0	0	0
MaxGrade	4	13509,5892,32153,10418,6357,4327,36575,6568,6405	B3GNTL1,PCSK1,LOC730125,GRIN2C,NTS,CHGB,GRIA2,INSM1,CARTPT	9	0.624784	0.00086439	-0.8081	1.79881e-12	1.15373	3.63217e-31	0	0	0	0	0	0
MaxGrade	3	16863,5892,29505,4764,18528,6357,5862,23593,29693,4327,6568,9495,36575,6405	WT1,PCSK1,NTRK2,CHGA,HMP19,NTS,NRXN3,SYT4,SEZ6,CHGB,INSM1,APLP1,GRIA2,CARTPT	14	0.525876	0.00299646	-0.806795	9.48915e-14	1.07311	2.87919e-30	0	0	0	0	0	0
MaxGrade	6	18446,25561,6568,6405,6357,5892	C8orf4,SLC7A2,INSM1,CARTPT,NTS,PCSK1	6	0.758286	0.00027748	-0.791577	5.23965e-10	1.24377	2.09509e-29	0	0	0	0	0	0
MaxGrade	4	29881,5892,4479,5862,23593,6405,4764,5576,9495,29693,4327,36575,6568,6357	SCARA5,PCSK1,NEFH,NRXN3,SYT4,CARTPT,CHGA,CPB1,APLP1,SEZ6,CHGB,GRIA2,INSM1,NTS	14	0.526826	0.00146976	-0.783788	1.00509e-14	1.0278	1.12815e-31	0	0	0	0	0	0
MaxGrade	11	8540,7309,7981,20013,5425,5345,5892,31844	PITX1,CYP2A6,CST5,TF,GRIA2,GAD1,PCSK1,CLEC3A	8	0.461795	2.77591e-05	-0.767088	6.54921e-30	0.854035	3.12338e-48	0	0	0	0	0	0
MaxGrade	5	14692,5892,27654,4327,2577,28169,4764,10418,6357,5425,29693,18528,6405,23593,6568,9495	XYLB,PCSK1,ELAVL3,CHGB,SNAP25,KCNK3,CHGA,GRIN2C,NTS,GRIA2,SEZ6,HMP19,CARTPT,SYT4,INSM1,APLP1	16	0.507496	0.00182073	-0.760796	2.09621e-14	1.03499	3.65868e-33	0	0	0	0	0	0
MaxGrade	4	35815,5892,8319,6357,4764,6019,6568,3099,36575,29693,9495,23593,6405,4327	ANKRD44,PCSK1,UTF1,NTS,CHGA,KCNK3,INSM1,PTPRN2,GRIA2,SEZ6,APLP1,SYT4,CARTPT,CHGB	14	0.501591	0.00176173	-0.756548	1.20953e-14	1.04288	1.36899e-34	0	0	0	0	0	0
MaxGrade	5	23841,5892,9552,4764,9495,10418,19181,6357,6568,36575,6405,23593,4327	MGC13005,PCSK1,NCBP1,CHGA,APLP1,GRIN2C,OGDHL,NTS,INSM1,GRIA2,CARTPT,SYT4,CHGB	13	0.461007	0.00313022	-0.73595	1.22339e-14	1.01095	2.37052e-34	0	0	0	0	0	0
MaxGrade	11	31704,7309,5892,31844,7981,36575,6405,4327,23593	ARG1,CYP2A6,PCSK1,CLEC3A,CST5,GRIA2,CARTPT,CHGB,SYT4	9	0.597749	1.42075e-05	-0.734388	2.80474e-18	0.97377	1.5502e-40	0	0	0	0	0	0
MaxGrade	4	39478,5892,39660,30905,5425,29693,18528,6568,2577,6357,6405,4327,23593,9495	ZNF780A,PCSK1,FLJ44606,LRP2,GRIA2,SEZ6,HMP19,INSM1,SNAP25,NTS,CARTPT,CHGB,SYT4,APLP1	14	0.536921	0.000827478	-0.732579	8.53788e-14	1.00403	3.96049e-32	0	0	0	0	0	0
MaxGrade	4	3290,5892,6568,7309,2087,13353,23593,28838,36575,4327,6405,6357	TLE1,PCSK1,INSM1,CYP2A6,LTF,MUC5B,SYT4,CPNE4,GRIA2,CHGB,CARTPT,NTS	12	0.517509	0.000169618	-0.712113	2.67085e-17	0.954236	4.75141e-39	0	0	0	0	0	0
MaxGrade	4	289,5892,29146,3099,13353,6865,6357,6405,36575,6568,4327	HPX,PCSK1,GPR39,PTPRN2,MUC5B,SCGB1D2,NTS,CARTPT,GRIA2,INSM1,CHGB	11	0.494417	0.00031211	-0.68837	2.26511e-16	0.997498	9.70784e-43	0	0	0	0	0	0
MaxGrade	11	10704,7309,23928,32403,5425,2087,2837	PTGIS,CYP2A6,ANKRD30A,EHF,GRIA2,LTF,FOSB	7	0.432584	7.76212e-06	-0.678682	2.38754e-30	0.872862	2.11109e-64	0	0	0	0	0	0
MaxGrade	6	35540,25561,28560,5892,6357,6568,36575,6405,4327	ASB5,SLC7A2,IGH@,PCSK1,NTS,INSM1,GRIA2,CARTPT,CHGB	9	0.667706	3.00303e-05	-0.662085	1.26581e-11	1.07465	8.81479e-37	0	0	0	0	0	0
MaxGrade	5	21850,36013,6568,13353,6405,6357,5892	EMX2,SLITRK6,INSM1,MUC5B,CARTPT,NTS,PCSK1	7	0.477194	0.00107055	-0.648931	3.40963e-13	1.02432	5.53528e-40	0	0	0	0	0	0
MaxGrade	5	14169,17467,8450,31844,6736,7309,5425	NUMA1,FAM5C,SLC14A2,CLEC3A,GAD1,CYP2A6,GRIA2	7	0.349419	3.83695e-05	-0.64281	4.90705e-35	0.755306	1.00657e-62	0	0	0	0	0	0
MaxGrade	5	27237,36013,11379,23593,30017,6405,4327,5425,6568,5892,6357	FAM3B,SLITRK6,SERPINA1,SYT4,BMPR1B,CARTPT,CHGB,GRIA2,INSM1,PCSK1,NTS	11	0.661119	2.27565e-05	-0.632458	3.29654e-11	1.08073	5.84319e-39	0	0	0	0	0	0
MaxGrade	7	15485,6357,14737,23783,43147,1953,9495,10013,5892,23593,2577,29693,4327,18528,6405,6568,4764,36575	LOC646934,NTS,FAM5B,RTBDN,NPW,CEACAM5,APLP1,ASCL1,PCSK1,SYT4,SNAP25,SEZ6,CHGB,HMP19,CARTPT,INSM1,CHGA,GRIA2	18	0.479038	0.000651099	-0.630269	2.17032e-13	0.916003	9.28935e-35	0	0	0	0	0	0
MaxGrade	7	16100,36013,28560,4764,11379,5892,6357,6568,36575,6405,4327	MYCNOS,SLITRK6,IGH@,CHGA,SERPINA1,PCSK1,NTS,INSM1,GRIA2,CARTPT,CHGB	11	0.639928	6.72605e-06	-0.628614	4.58219e-13	1.03471	7.86178e-43	0	0	0	0	0	0
MaxGrade	6	39514,36013,13353,6357,5425,6405,6568,5892	EFHB,SLITRK6,MUC5B,NTS,GRIA2,CARTPT,INSM1,PCSK1	8	0.653315	3.74853e-05	-0.618879	1.6343e-10	1.09698	6.25177e-39	0	0	0	0	0	0
MaxGrade	10	9234,7309,23928,32403,36575,2837,38518,2087	MEF2C,CYP2A6,ANKRD30A,EHF,GRIA2,FOSB,MGP,LTF	8	0.343962	5.96434e-05	-0.614728	1.22232e-31	0.861096	4.67564e-79	0	0	0	0	0	0
MaxGrade	1	14374,13353,33442,44472,4327,6568,6405,6357,3098	HIST1H2BC,MUC5B,TM6SF2,C10orf141,CHGB,INSM1,CARTPT,NTS,PTPRN2	9	0.407152	0.000366672	-0.612049	2.043e-18	0.82406	4.72061e-42	0	0	0	0	0	0
MaxGrade	14	37387,7875,8393,5977,30017,7864	TTC36,LALBA,CSN1S1,CEL,BMPR1B,CSN3	6	0.284796	0.0135987	-0.604251	1.68354e-13	1.1379	6.28569e-21	25	0.25	0	0	0	0
MaxGrade	1	6381,13353,27655,6568,6865,6405,2087,5425,6357,5892,4327	CRLF1,MUC5B,ZNF331,INSM1,SCGB1D2,CARTPT,LTF,GRIA2,NTS,PCSK1,CHGB	11	0.482906	5.73978e-05	-0.597837	3.77854e-16	0.866766	3.57987e-42	0	0	0	0	0	0
MaxGrade	9	2105,7309,5862,6865,6444,6405,13353	SFRP1,CYP2A6,NRXN3,SCGB1D2,SCGB2A2,CARTPT,MUC5B	7	0.0944096	0.290439	-0.585435	1.05119e-26	0.909834	4.59782e-81	8	0.08	0	0	0	0
MaxGrade	1	31815,13353,38525,6865,6444,6046	ANGPTL1,MUC5B,IPO11,SCGB1D2,SCGB2A2,SCGB2A1	6	-0.178856	0.255661	-0.582972	1.34235e-09	1.14445	1.04203e-42	16	0.16	0	0	0	0
MaxGrade	8	8370,17495,7309,23928,42046,36575	CYP2A13,TRPA1,CYP2A6,ANKRD30A,SLC6A4,GRIA2	6	0.46612	9.1572e-07	-0.566838	1.74767e-22	0.807147	1.66225e-57	0	0	0	0	0	0
MaxGrade	4	25561,36013,10609,6357,30017,5892,23646,23593,6568,6405,5425	SLC7A2,SLITRK6,GNAT2,NTS,BMPR1B,PCSK1,GPR98,SYT4,INSM1,CARTPT,GRIA2	11	0.613007	1.37029e-05	-0.538718	3.94355e-10	0.998369	1.17415e-40	0	0	0	0	0	0
MaxGrade	4	30017,7864,21141,5977,7875,8393,2087	BMPR1B,CSN3,NSBP1,CEL,LALBA,CSN1S1,LTF	7	0.361919	0.00198695	-0.507391	8.81294e-10	1.07569	1.71051e-18	0	0	0	0	0	0
MaxGrade	10	41719,20529,22551,16932,26191,9407,17055,6458,14593,15090,34801,17283,4542,11588,16312,31689	KLHL23,ELF5,CXCL14,IGH@,PIGR,IGHM,LOC100293440,RARRES1,IGL@,LOC100291464,IGLV1-44,LOC100130100,MMP1,IGK@,LOC652493,FCRL5	16	0.355604	0.00562832	-0.4837	9.66078e-08	1.25006	1.8355e-20	0	0	0	0	0	0
MaxGrade	3	33477,23928,10781,2087,1565,6046,2837,4355,14169,32403,6865,6444,29989	C6orf162,ANKRD30A,GRIN1,LTF,MYH11,SCGB2A1,FOSB,SORBS2,NUMA1,EHF,SCGB1D2,SCGB2A2,PI15	13	0.257078	0.00351539	-0.481501	4.13437e-19	0.827086	1.9618e-69	0	0	0	0	0	0
MaxGrade	17	17467,20444,28677,8393,31983,7864,7875	FAM5C,KCNK15,PCDH10,CSN1S1,MUC20,CSN3,LALBA	7	0.146067	0.136124	-0.472016	1.14193e-11	0.954187	1.96393e-20	6	0.06	0	0	0	0
MaxGrade	4	5354,6865,44736,10022,6046,5722,2087,3577,6444,14169	TFAP2C,SCGB1D2,AHI1,PCM1,SCGB2A1,MDM4,LTF,MET,SCGB2A2,NUMA1	10	0.355199	0.00019257	-0.465128	1.40715e-15	0.812321	8.26157e-58	0	0	0	0	0	0
MaxGrade	13	14030,7863,8349,40836,14961,30017,32403,9312,36575	OPCML,CRISP3,PGR,SLC35F4,TRIM58,BMPR1B,EHF,TFPI2,GRIA2	9	0.445848	6.4433e-08	-0.4624	2.40485e-15	0.997516	2.0134e-30	0	0	0	0	0	0
MaxGrade	13	5345,5507,5506,28441,3793,13917,2837,5111,9384	GAD1,NPY1R,GSTT2,OSR1,LAMA3,DDX17,FOSB,GABRP,KRT14	9	-0.222094	0.00393511	-0.455678	9.76026e-17	0.885458	1.47241e-27	0	0	0	0	0	0
MaxGrade	6	18785,36013,13245,6357,43147,30017,6568,23593,6405,13353,4327,5892	FOSL2,SLITRK6,SRC,NTS,NPW,BMPR1B,INSM1,SYT4,CARTPT,MUC5B,CHGB,PCSK1	12	0.371166	0.000255928	-0.444628	7.73085e-13	0.792346	7.33999e-49	0	0	0	0	0	0
MaxGrade	4	41344,23928,44480,4108,7309,5425,2837,5447,38518,32403,2087	RP1,ANKRD30A,CHD2,MAOB,CYP2A6,GRIA2,FOSB,PDZK1,MGP,EHF,LTF	11	0.294624	6.51739e-06	-0.442566	2.04421e-28	0.706288	7.6098e-91	0	0	0	0	0	0
MaxGrade	25	5896,6865,13353,10347,9820,24012,6046	HSD17B1,SCGB1D2,MUC5B,GNMT,KLK10,TMPRSS3,SCGB2A1	7	-0.0625565	0.516876	-0.429491	3.43304e-10	0.819191	5.15565e-16	14	0.14	0	0	0	0
MaxGrade	25	9247,7875,8004,2087,12693,23751,2986,3602,14380,26191,6439	CBR1,LALBA,CSN2,LTF,OLFM4,LY6K,S100A8,S100A9,LBP,PIGR,ZIC1	11	0.0599529	0.480466	-0.4166	5.03448e-12	1.11342	9.82264e-35	1	0.01	0	0	0	0
MaxGrade	7	29820,7864,7151,8393,6270,2087,6439,26191,7875	C12orf39,CSN3,CSF2RA,CSN1S1,GRB14,LTF,ZIC1,PIGR,LALBA	9	0.144612	0.148476	-0.415834	4.36918e-09	1.05399	1.6625e-23	14	0.14	0	0	0	0
MaxGrade	10	4745,10317,16312,34801,16894,117,11583,17055,38618,11588,11594,17283,14693,15090,9407	KCNK1,MSMB,LOC652493,IGLV1-44,IGL@,CCL18,IGH@,LOC100293440,GBP5,IGK@,IGHA1,LOC100130100,IGKV4-1,LOC100291464,IGHM	15	0.515452	0.00112296	-0.415012	1.74011e-05	1.57381	1.69645e-77	0	0	0	0	0	0
MaxGrade	22	4913,16932,14684,16894,117,13834,34801,16312,5096,11588,31689,17283,26191,4542,17055,14693,16402	CP,IGH@,FAM20B,IGL@,CCL18,NKG7,IGLV1-44,LOC652493,FABP7,IGK@,FCRL5,LOC100130100,PIGR,MMP1,LOC100293440,IGKV4-1,IGHM	17	0.669663	3.47991e-05	-0.413024	0.000278989	1.71252	7.39767e-24	0	0	2	0.02	0	0
MaxGrade	18	9384,36533,30017,28277,8393,14961,7864,7875	KRT14,DEGS2,BMPR1B,MGC16121,CSN1S1,TRIM58,CSN3,LALBA	8	0.145877	0.0616252	-0.412504	1.03992e-13	0.879769	1.47566e-26	29	0.29	0	0	0	0
MaxGrade	6	4745,11588,15128,9407,21189,17055,15090,11581,16312,11594,38618,34801,14693,17283	KCNK1,IGK@,IGL@,IGHM,MGC29506,LOC100293440,LOC100291464,IGH@,LOC652493,IGHA1,GBP5,IGLV1-44,IGKV4-1,LOC100130100	14	0.53712	0.00370443	-0.404466	0.000343807	1.67817	5.76168e-65	0	0	0	0	0	0
MaxGrade	14	36575,27241,7863,10870,5433,31422,32403,8393,7864,7875,30017,14961	GRIA2,AFF3,CRISP3,ZEB1,HOXB6,C8orf34,EHF,CSN1S1,CSN3,LALBA,BMPR1B,TRIM58	12	0.238089	0.000261146	-0.403766	3.5526e-18	0.79153	1.95693e-30	0	0	0	0	0	0
MaxGrade	5	13035,36013,11936,4418,23646,13123,43147,13353	SQSTM1,SLITRK6,STIP1,S100P,GPR98,TNNT1,NPW,MUC5B	8	0.177597	0.015925	-0.403726	3.4186e-19	0.791271	1.14805e-89	0	0	0	0	0	0
MaxGrade	1	23706,16402,16894,17055,11583,5096,9950,38618,5957,17283,15090,11734,14684,16312,11588,14380,4542,34801,31689,14693	ZIC2,IGHM,IGL@,LOC100293440,IGH@,FABP7,CCL18,GBP5,GABBR1,LOC100130100,LOC100291464,IGLJ3,FAM20B,LOC652493,IGK@,LBP,MMP1,IGLV1-44,FCRL5,IGKV4-1	20	0.632784	3.0698e-05	-0.402751	0.000159658	1.61803	3.76127e-24	0	0	0	0	0	0
MaxGrade	30	43180,8393,2087,12693,5983,14380,23751,3602,2986,6439	FAM24A,CSN1S1,LTF,OLFM4,S100A7,LBP,LY6K,S100A9,S100A8,ZIC1	10	0.311799	0.0059032	-0.401852	4.96009e-07	1.31612	4.30381e-28	50	0.5	14	0.14	0	0
MaxGrade	4	26372,7864,8393,9384,20529,7875,2087	KLF16,CSN3,CSN1S1,KRT14,ELF5,LALBA,LTF	7	0.323336	0.00532687	-0.400863	9.73967e-07	1.11055	7.32389e-20	1	0.01	1	0.01	0	0
MaxGrade	11	6270,7875,32920,7863,6439,31422,2087,36353,23751,5983,8393,7864,26191	GRB14,LALBA,CRTC3,CRISP3,ZIC1,C8orf34,LTF,FAM3C,LY6K,S100A7,CSN1S1,CSN3,PIGR	13	0.299731	0.000192547	-0.398947	2.44122e-12	1.01922	6.52029e-33	0	0	0	0	0	0
MaxGrade	7	9513,20529,1556,1020,3098,11579,17265,24397,31689,38618,5957,16312,11732,14380,6458,11588,17283,14693,34801,15862,14888,15090,14684,26191,5096,4542,11734,17055,117	HLA-DQB1,ELF5,CTSC,CCND2,PTPRN2,IGH@,IGHA1,IGL@,FCRL5,GBP5,GABBR1,LOC652493,TRBC1,LBP,RARRES1,IGK@,LOC100130100,IGKV4-1,IGLV1-44,IGHM,IGHD,LOC100291464,FAM20B,PIGR,FABP7,MMP1,IGLJ3,LOC100293440,CCL18	29	0.470567	6.72799e-05	-0.394923	2.02706e-06	1.35809	1.14063e-27	0	0	0	0	0	0
MaxGrade	9	3140,7309,20100,43147,36013,42608,13353	SEMA3B,CYP2A6,MUC16,NPW,SLITRK6,REPS2,MUC5B	7	0.0611481	0.363555	-0.394712	9.89311e-22	0.727631	8.88645e-91	11	0.11	0	0	0	0
MaxGrade	14	23646,17186,4542,219,26191,31689,14888,16739,5957,14693,117,13834,34921,11732,14684,11734,11594,16402,17055,5096,34801,17283	GPR98,IGH@,MMP1,GNLY,PIGR,FCRL5,IGHD,IGK@,GABBR1,IGKV4-1,CCL18,NKG7,IGL@,TRBC1,FAM20B,IGLJ3,IGHA1,IGHM,LOC100293440,FABP7,IGLV1-44,LOC100130100	22	0.526302	0.000386678	-0.393572	0.000161139	1.52089	1.66078e-22	0	0	10	0.1	0	0
MaxGrade	11	5111,11581,17341,9950,17265,24397,31689,38618,5957,16312,11732,14380,11588,17283,14693,34801,15862,14888,15090,14684,26191,5096,4542,17055	GABRP,IGH@,HLA-J,CCL18,IGHA1,IGL@,FCRL5,GBP5,GABBR1,LOC652493,TRBC1,LBP,IGK@,LOC100130100,IGKV4-1,IGLV1-44,IGHM,IGHD,LOC100291464,FAM20B,PIGR,FABP7,MMP1,LOC100293440	24	0.585865	1.72457e-05	-0.390781	4.52921e-05	1.45528	3.11795e-24	0	0	1	0.01	0	0
MaxGrade	29	12150,16470,1556,9950,17265,31689,38618,5957,16312,11732,11797,14380,11588,17283,14693,34801,15862,14888,15090,14684,26191,5096,4542,17055	ALDH1A1,IGL@,CTSC,CCL18,IGHA1,FCRL5,GBP5,GABBR1,LOC652493,TRBC1,IGH@,LBP,IGK@,LOC100130100,IGKV4-1,IGLV1-44,IGHM,IGHD,LOC100291464,FAM20B,PIGR,FABP7,MMP1,LOC100293440	24	0.498126	0.000349219	-0.386518	8.02041e-05	1.47862	6.22702e-24	0	0	1	0.01	0	0
MaxGrade	4	22992,23928,904,14370,2087,37432,29989	DCDC2,ANKRD30A,MAP4,TFAP2B,LTF,CYP4Z1,PI15	7	0.243344	0.00744862	-0.385736	3.93555e-12	0.86751	1.47912e-71	0	0	0	0	0	0
MaxGrade	12	16276,6575,4542,26191,31689,14380,11581,14888,16739,5957,14693,117,13834,14684,11594,16402,17055,5096,34801,17283	IGL@,PIP,MMP1,PIGR,FCRL5,LBP,IGH@,IGHD,IGK@,GABBR1,IGKV4-1,CCL18,NKG7,FAM20B,IGHA1,IGHM,LOC100293440,FABP7,IGLV1-44,LOC100130100	20	0.484791	0.000988422	-0.379305	0.000249042	1.57792	2.39861e-24	1	0.01	28	0.28	0	0
MaxGrade	34	36925,5309,31689,38618,5957,16312,11732,11797,14380,11588,17283,14693,34801,15862,16894,15090,14684,26191,5096,4542,17055,117	CAPZA3,CXCL13,FCRL5,GBP5,GABBR1,LOC652493,TRBC1,IGH@,LBP,IGK@,LOC100130100,IGKV4-1,IGLV1-44,IGHM,IGL@,LOC100291464,FAM20B,PIGR,FABP7,MMP1,LOC100293440,CCL18	22	0.553169	8.46258e-05	-0.376213	0.000142964	1.54954	1.39119e-25	0	0	0	0	0	0
MaxGrade	20	44754,16932,39380,9950,3098,17265,24397,31689,38618,5957,16312,11732,14380,6458,11588,17283,14693,34801,15862,14888,15090,14684,26191,21189,5096,4542,11734,17055	SV2B,IGH@,LOC728705,CCL18,PTPRN2,IGHA1,IGL@,FCRL5,GBP5,GABBR1,LOC652493,TRBC1,LBP,RARRES1,IGK@,LOC100130100,IGKV4-1,IGLV1-44,IGHM,IGHD,LOC100291464,FAM20B,PIGR,MGC29506,FABP7,MMP1,IGLJ3,LOC100293440	28	0.43587	0.000406259	-0.375875	1.48365e-05	1.32178	2.27228e-24	0	0	0	0	0	0
MaxGrade	2	20336,43147,10058,6865,13353,4418,6444,6046	CYP39A1,NPW,SPAG6,SCGB1D2,MUC5B,S100P,SCGB2A2,SCGB2A1	8	-0.00896655	0.941166	-0.374545	4.50964e-07	1.00905	6.17446e-55	40	0.4	0	0	0	0
MaxGrade	5	31659,36013,23646,7222,10013,6357,25561,5892,23593,9495,4327	C22orf33,SLITRK6,GPR98,HIST1H2AG,ASCL1,NTS,SLC7A2,PCSK1,SYT4,APLP1,CHGB	11	0.510723	8.07695e-06	-0.374249	8.49648e-08	0.797887	1.77274e-39	0	0	0	0	0	0
MaxGrade	1	6111,13353,30049,4418,6865,6046,43147	NOL4,MUC5B,JMJD1C,S100P,SCGB1D2,SCGB2A1,NPW	7	0.355293	0.00308681	-0.370747	4.29519e-07	0.980588	3.12479e-53	0	0	0	0	0	0
MaxGrade	15	28504,6444,10347,13353,6865,24012,6046	IRX2,SCGB2A2,GNMT,MUC5B,SCGB1D2,TMPRSS3,SCGB2A1	7	0.0618472	0.646703	-0.368994	0.000105648	0.98801	2.24988e-12	33	0.33	0	0	0	0
MaxGrade	10	41979,11588,34801,14831,14684,5635,17163,6458,21189,14693,16402,11734,14888,9950,26191,17055,15090,16312,5096,4542,31689,17283	PXDNL,IGK@,IGLV1-44,IGH@,FAM20B,AQP9,IGL@,RARRES1,MGC29506,IGKV4-1,IGHM,IGLJ3,IGHD,CCL18,PIGR,LOC100293440,LOC100291464,LOC652493,FABP7,MMP1,FCRL5,LOC100130100	22	0.504805	0.000343445	-0.368118	0.000205406	1.57657	2.87233e-26	0	0	1	0.01	0	0
MaxGrade	1	5417,13353,33874,43147,6046,6865,4418	CRABP1,MUC5B,TNRC6A,NPW,SCGB2A1,SCGB1D2,S100P	7	0.00713735	0.948322	-0.365198	5.71729e-08	0.954971	1.2206e-59	48	0.48	0	0	0	0
MaxGrade	6	8614,7492,23706,13998,5096,3602,32212,6232,14380,38497,5983,4542,2986	HIST1H3B,MSMB,ZIC2,DHRS2,FABP7,S100A9,S100A7A,CLCA2,LBP,FAM83A,S100A7,MMP1,S100A8	13	-0.00439319	0.965173	-0.364789	2.92419e-07	1.00638	2.01246e-21	0	0	25	0.25	0	0
MaxGrade	6	19663,17467,5309,16312,34801,16894,17055,11581,38618,11588,11594,17283,14693,15090,9407	ERAP2,FAM5C,CXCL13,LOC652493,IGLV1-44,IGL@,LOC100293440,IGH@,GBP5,IGK@,IGHA1,LOC100130100,IGKV4-1,LOC100291464,IGHM	15	0.48409	0.00596466	-0.362802	0.00073651	1.67205	5.95539e-71	1	0.01	0	0	0	0
MaxGrade	8	20826,30017,31983,10317,6529,31771,18561	SPANXA1,BMPR1B,MUC20,MSMB,DHRS2,CAPS,RAPGEFL1	7	0.375955	2.40632e-06	-0.361234	1.37173e-10	0.952936	1.03954e-29	0	0	0	0	0	0
MaxGrade	2	12638,43147,4108,17794,6865,4081,30830	MFAP4,NPW,MAOB,CYBRD1,SCGB1D2,DUSP4,GCNT2	7	-0.0151897	0.861751	-0.359562	1.55619e-11	0.697945	3.53212e-51	51	0.51	0	0	0	0
MaxGrade	15	34657,3357,14684,9513,16894,117,13834,34801,16312,5309,5096,11588,31689,11583,11594,11732,17283,11734,26191,4542,15090,17055,14693,16402,5957	LOC402643,HLA-DQA1,FAM20B,HLA-DQB1,IGL@,CCL18,NKG7,IGLV1-44,LOC652493,CXCL13,FABP7,IGK@,FCRL5,IGH@,IGHA1,TRBC1,LOC100130100,IGLJ3,PIGR,MMP1,LOC100291464,LOC100293440,IGKV4-1,IGHM,GABBR1	25	0.490183	0.000855764	-0.354352	0.000609412	1.53181	3.88542e-23	0	0	4	0.04	0	0
MaxGrade	5	26262,9384,1725,16486,6439,2928,4542,13834,11581,11577,14380,16894,16402,11734,6707,9950,16421,17055,11732,5635,14693,5957,14888,5096,38618,17283,15090,16312,31689,21189,14684,26191,34801	IL7R,KRT14,ITGA6,IGK@,ZIC1,IL8,MMP1,NKG7,IGH@,IGHG1,LBP,IGL@,IGHM,IGLJ3,TNFRSF17,CCL18,IGHA1,LOC100293440,TRBC1,AQP9,IGKV4-1,GABBR1,IGHD,FABP7,GBP5,LOC100130100,LOC100291464,LOC652493,FCRL5,MGC29506,FAM20B,PIGR,IGLV1-44	33	0.503604	4.25193e-05	-0.353728	4.33052e-05	1.38002	1.85765e-26	0	0	1	0.01	0	0
MaxGrade	2	41679,43147,16312,6865,14693,6444,34801,16402,11594,17186,17283,6046,11588	TLK1,NPW,LOC652493,SCGB1D2,IGKV4-1,SCGB2A2,IGLV1-44,IGHM,IGHA1,IGH@,LOC100130100,SCGB2A1,IGK@	13	0.367273	0.0168748	-0.352786	0.000170625	1.35635	1.13724e-61	1	0.01	0	0	0	0
MaxGrade	10	17467,3758,2928,16894,38497,4542,26191,11581,5957,14693,117,13834,14684,16402,11588,17055,5096,34801,17283	FAM5C,PI3,IL8,IGL@,FAM83A,MMP1,PIGR,IGH@,GABBR1,IGKV4-1,CCL18,NKG7,FAM20B,IGHM,IGK@,LOC100293440,FABP7,IGLV1-44,LOC100130100	19	0.528098	9.92697e-05	-0.352308	0.000220557	1.50966	4.60163e-26	0	0	14	0.14	0	0
MaxGrade	8	44784,7309,3865,13353,6865,30830	NPNT,CYP2A6,VSNL1,MUC5B,SCGB1D2,GCNT2	6	0.0534382	0.387657	-0.351679	1.60268e-20	0.684646	6.58259e-95	18	0.18	0	0	0	0
MaxGrade	10	39942,16470,11581,11588,17055,14693,16312,9407,34801,15090,17283	YTHDC1,IGL@,IGH@,IGK@,LOC100293440,IGKV4-1,LOC652493,IGHM,IGLV1-44,LOC100291464,LOC100130100	11	0.5847	0.00402597	-0.351075	0.00466716	1.76511	8.26405e-60	0	0	0	0	0	0
MaxGrade	25	15599,16341,31689,5957,16312,11732,11797,14380,11588,17283,14693,34801,15862,14888,15090,11594,14684,26191,21189,5096,4542,17055,117	TFAP2B,IGL@,FCRL5,GABBR1,LOC652493,TRBC1,IGH@,LBP,IGK@,LOC100130100,IGKV4-1,IGLV1-44,IGHM,IGHD,LOC100291464,IGHA1,FAM20B,PIGR,MGC29506,FABP7,MMP1,LOC100293440,CCL18	23	0.532672	0.000208383	-0.350862	0.000510052	1.5202	8.06438e-24	0	0	5	0.05	0	0
MaxGrade	9	29351,17163,88,17289,6707,15090,16312,4542,26191,31689,11581,5957,14693,117,16402,11588,17055,34801,17283	ADRB1,IGL@,CCL5,IGHV3-23,TNFRSF17,LOC100291464,LOC652493,MMP1,PIGR,FCRL5,IGH@,GABBR1,IGKV4-1,CCL18,IGHM,IGK@,LOC100293440,IGLV1-44,LOC100130100	19	0.581329	0.000810493	-0.350056	0.00410408	1.69825	1.10695e-20	0	0	19	0.19	0	0
MaxGrade	8	27784,7309,904,6865,29806,4108,6046,2087,26191	CLIC6,CYP2A6,MAP4,SCGB1D2,TPRG1,MAOB,SCGB2A1,LTF,PIGR	9	0.289946	0.0022326	-0.348448	1.81276e-09	0.899645	8.39043e-71	0	0	0	0	0	0
MaxGrade	26	11266,11214,17495,8393,43147,7864,31844,5977,7875	FOLH1B,FGFR4,TRPA1,CSN1S1,NPW,CSN3,CLEC3A,CEL,LALBA	9	0.229108	0.00771038	-0.348364	9.97159e-09	0.85965	1.84241e-21	0	0	0	0	0	0
MaxGrade	11	41939,36013,17495,8393,43147,7864,30017,7875	MKX,SLITRK6,TRPA1,CSN1S1,NPW,CSN3,BMPR1B,LALBA	8	0.129165	0.0821592	-0.347587	4.19568e-11	0.807979	6.72661e-25	45	0.45	0	0	0	0
MaxGrade	3	31234,14380,35313,11581,17055,6458,11594,11732,26191,34801,38618,16894,5096,16402,31689,4542,16312,15090,11588,14693,14684,5957,17283,117	LPAR3,LBP,EPSTI1,IGH@,LOC100293440,RARRES1,IGHA1,TRBC1,PIGR,IGLV1-44,GBP5,IGL@,FABP7,IGHM,FCRL5,MMP1,LOC652493,LOC100291464,IGK@,IGKV4-1,FAM20B,GABBR1,LOC100130100,CCL18	24	0.571222	6.39262e-05	-0.346977	0.000547022	1.5646	2.46387e-25	0	0	6	0.06	0	0
MaxGrade	15	4885,11214,13353,7864,5977,20529,8393,7875	HSD17B2,FGFR4,MUC5B,CSN3,CEL,ELF5,CSN1S1,LALBA	8	0.164198	0.053586	-0.345171	9.70708e-09	0.867068	3.47469e-22	40	0.4	0	0	0	0
MaxGrade	4	31234,30017,27934,4885,25690,2087,12693,5983,3704,6439,26191,3602,2986,23751,14380	LPAR3,BMPR1B,PRKAA2,HSD17B2,EHF,LTF,OLFM4,S100A7,MID1,ZIC1,PIGR,S100A9,S100A8,LY6K,LBP	15	0.368223	4.70861e-06	-0.344868	1.22572e-09	0.999894	7.58173e-32	0	0	49	0.49	0	0
MaxGrade	24	23925,6865,10020,9407,5309,14684,11588,117,15090,31689,11594,17055,34921,34801,11581,14693,14888,17283,5096,13834,4542,26191,16312	HORMAD1,SCGB1D2,ABCB1,IGHM,CXCL13,FAM20B,IGK@,CCL18,LOC100291464,FCRL5,IGHA1,LOC100293440,IGL@,IGLV1-44,IGH@,IGKV4-1,IGHD,LOC100130100,FABP7,NKG7,MMP1,PIGR,LOC652493	23	0.592406	3.63759e-05	-0.343231	0.000658016	1.52459	5.0549e-24	0	0	0	0	0	0
MaxGrade	11	22602,16402,14684,15690,16894,117,13834,34801,16312,5309,5096,11588,31689,17283,26191,11581,4542,17055,14693	INF2,IGHM,FAM20B,IGLV4-60,IGL@,CCL18,NKG7,IGLV1-44,LOC652493,CXCL13,FABP7,IGK@,FCRL5,LOC100130100,PIGR,IGH@,MMP1,LOC100293440,IGKV4-1	19	0.502922	0.00146417	-0.342192	0.0020749	1.64371	4.76377e-23	0	0	3	0.03	0	0
MaxGrade	18	22574,16894,9950,10187,16763,17186,14684,16312,14888,4542,16402,5096,5957,14693,11588,17283,31689,17055,34801	TMEM9B,IGL@,CCL18,CXCL11,IGLV3-19,IGH@,FAM20B,LOC652493,IGHD,MMP1,IGHM,FABP7,GABBR1,IGKV4-1,IGK@,LOC100130100,FCRL5,LOC100293440,IGLV1-44	19	0.758616	1.11008e-06	-0.341004	0.00178944	1.7047	2.17097e-25	0	0	6	0.06	0	0
MaxGrade	33	29767,27767,31689,38618,5957,16312,5983,14380,17186,17283,14693,34801,15862,16894,14888,15090,11594,9074,14684,26191,5096,4542,17055,117	ACSL6,ST6GALNAC1,FCRL5,GBP5,GABBR1,LOC652493,S100A7,LBP,IGH@,LOC100130100,IGKV4-1,IGLV1-44,IGHM,IGL@,IGHD,LOC100291464,IGHA1,PSMB8,FAM20B,PIGR,FABP7,MMP1,LOC100293440,CCL18	24	0.50578	0.000110798	-0.339689	0.000221284	1.44777	8.38393e-26	0	0	7	0.07	0	0
MaxGrade	2	34106,43147,11402,6865,6444,14693,11588,17283,26191,16421,17055,9407,6046,16312	AP2A1,NPW,AKT2,SCGB1D2,SCGB2A2,IGKV4-1,IGK@,LOC100130100,PIGR,IGHA1,LOC100293440,IGHM,SCGB2A1,LOC652493	14	0.217982	0.0399861	-0.339349	1.65912e-07	1.05926	5.7453e-78	1	0.01	0	0	0	0
MaxGrade	3	36776,23928,1594,14370,14169,2087,29989,6865,30830,37432	LOC150622,ANKRD30A,APOD,TFAP2B,NUMA1,LTF,PI15,SCGB1D2,GCNT2,CYP4Z1	10	0.312945	0.000936982	-0.337307	5.2869e-09	0.863508	7.94195e-66	0	0	0	0	0	0
MaxGrade	19	41946,10870,36013,6529,7492,14380	TNKS2,ZEB1,SLITRK6,DHRS2,MSMB,LBP	6	0.0253194	0.700695	-0.33705	6.04834e-13	0.769365	2.86081e-28	0	0	0	0	0	0
MaxGrade	21	19238,7875,43058,5430,2087,5983,14380,23751,3602,2986,6439	OBFC2A,LALBA,LOC100293580,BBOX1,LTF,S100A7,LBP,LY6K,S100A9,S100A8,ZIC1	11	0.289422	0.00695672	-0.336282	8.65371e-06	1.31811	4.66284e-31	48	0.48	2	0.02	0	0
MaxGrade	4	4745,7864,2087,9868,23751,2986,5096,4542,26191,6439,16894	KCNK1,CSN3,LTF,SOX10,LY6K,S100A8,FABP7,MMP1,PIGR,ZIC1,IGL@	11	0.211873	0.0170366	-0.333699	1.04141e-07	1.1782	1.38137e-35	38	0.38	50	0.5	0	0
MaxGrade	19	15838,16402,17163,11797,5957,16312,31689,5096,9950,17283,34801,14684,17055,14693,11588,4542	CD72,IGHM,IGL@,IGH@,GABBR1,LOC652493,FCRL5,FABP7,CCL18,LOC100130100,IGLV1-44,FAM20B,LOC100293440,IGKV4-1,IGK@,MMP1	16	0.657687	2.63649e-05	-0.332625	0.00245896	1.6803	1.77796e-24	0	0	3	0.03	0	0
MaxGrade	1	22929,13353,12990,23928,6865,14169	AK5,MUC5B,MYH10,ANKRD30A,SCGB1D2,NUMA1	6	0.0886085	0.371833	-0.328722	5.88864e-08	0.813083	1.49287e-53	17	0.17	0	0	0	0
MaxGrade	3	5957,23928,32860,5309,15035,9407,11797,17055,15090,16421,10096,16312,14585,11587,14684,34801,14693,17283,11734	GABBR1,ANKRD30A,LTBR,CXCL13,IGL@,IGHM,IGH@,LOC100293440,LOC100291464,IGHA1,CCL19,LOC652493,IGKC,IGK@,FAM20B,IGLV1-44,IGKV4-1,LOC100130100,IGLJ3	19	0.374462	0.00595652	-0.327711	8.0855e-05	1.27544	4.1566e-69	0	0	0	0	0	0
MaxGrade	3	10317,34801,6260,11581,11588,17055,14693,16312,11734,16276,9407,11594,15090,38618,17283	MSMB,IGLV1-44,HOXC4,IGH@,IGK@,LOC100293440,IGKV4-1,LOC652493,IGLJ3,IGL@,IGHM,IGHA1,LOC100291464,GBP5,LOC100130100	15	0.513521	0.00192926	-0.32602	0.00125934	1.53426	1.10615e-67	0	0	0	0	0	0
MaxGrade	6	10254,25561,26617,10317,30017,13353	IL1RAP,SLC7A2,DIRAS1,MSMB,BMPR1B,MUC5B	6	0.24933	0.000158462	-0.325145	7.89583e-16	0.686759	1.87972e-84	0	0	0	0	0	0
MaxGrade	14	11936,9384,9407,14486,15859,2087,31619,9868,5636,4728,3716,8645,14684,11588,117,15090,9074,31689,11594,17055,11577,10187,15293,11797,34801,14693,14888,17283,5096,13834,11732,4542,26191,5957,11734,16312	STIP1,KRT14,IGHM,XCL1,IGLL3,LTF,GBP1,SOX10,LAMP3,CD52,PLA2G2A,SAA1,FAM20B,IGK@,CCL18,LOC100291464,PSMB8,FCRL5,IGHA1,LOC100293440,IGHG1,CXCL11,IGL@,IGH@,IGLV1-44,IGKV4-1,IGHD,LOC100130100,FABP7,NKG7,TRBC1,MMP1,PIGR,GABBR1,IGLJ3,LOC652493	36	0.530354	4.19857e-06	-0.324293	6.18269e-05	1.31677	2.19905e-27	0	0	2	0.02	0	0
MaxGrade	12	5430,10317,38234,2087,12693,23751,5983,2986,3602,12456,4542,6439	BBOX1,MSMB,GATA5,LTF,OLFM4,LY6K,S100A7,S100A8,S100A9,LCN2,MMP1,ZIC1	12	0.191714	0.0823928	-0.324067	3.13567e-05	1.2202	1.19914e-25	17	0.17	20	0.2	0	0
MaxGrade	30	26679,16932,6458,4430,14693,5957,34801,16312,31689,23129,16470,15090,11734,4542,11588,21189,26191,11732,16402,117,14684,17283,5096,17055	PLD1,IGH@,RARRES1,F3,IGKV4-1,GABBR1,IGLV1-44,LOC652493,FCRL5,PSAT1,IGL@,LOC100291464,IGLJ3,MMP1,IGK@,MGC29506,PIGR,TRBC1,IGHM,CCL18,FAM20B,LOC100130100,FABP7,LOC100293440	24	0.556969	7.27983e-05	-0.321499	0.00111369	1.479	1.2311e-23	0	0	1	0.01	0	0
MaxGrade	28	25773,16341,16486,14585,4542,13834,11581,14380,16402,11734,9950,17055,11732,14693,5957,5096,17283,15090,16312,31689,26191,34801	SORBS2,IGL@,IGK@,IGKC,MMP1,NKG7,IGH@,LBP,IGHM,IGLJ3,CCL18,LOC100293440,TRBC1,IGKV4-1,GABBR1,FABP7,LOC100130100,LOC100291464,LOC652493,FCRL5,PIGR,IGLV1-44	22	0.503304	0.000311051	-0.319052	0.00114348	1.57014	1.47717e-26	0	0	17	0.17	0	0
MaxGrade	7	15636,25561,17572,30017,6568,36013,23593,5892,4764	PLD1,SLC7A2,LOC729799,BMPR1B,INSM1,SLITRK6,SYT4,PCSK1,CHGA	9	0.42215	6.98202e-06	-0.318279	2.87308e-08	0.784176	1.50127e-55	0	0	0	0	0	0
MaxGrade	12	14109,20529,10870,6439,4542,14380,16894,3602,16402,2087,11734,6707,9950,4728,17186,28098,17055,9074,11732,5635,14693,11588,6457,5957,14888,5096,38618,17283,15090,16312,31689,21189,14684,26191,34801,11594	GGA2,ELF5,ZEB1,ZIC1,MMP1,LBP,IGL@,S100A9,IGHM,LTF,IGLJ3,TNFRSF17,CCL18,CD52,IGH@,NAPSB,LOC100293440,PSMB8,TRBC1,AQP9,IGKV4-1,IGK@,RARRES1,GABBR1,IGHD,FABP7,GBP5,LOC100130100,LOC100291464,LOC652493,FCRL5,MGC29506,FAM20B,PIGR,IGLV1-44,IGHA1	36	0.382644	0.000565556	-0.31808	4.66229e-05	1.29042	3.66971e-28	0	0	10	0.1	0	0
MaxGrade	1	44472,13353,34880,9820,34759,20100,5507,15086	C10orf141,MUC5B,KREMEN1,KLK10,OBP2B,MUC16,NPY1R,PTPN20A	8	0.0548707	0.41029	-0.315818	2.41056e-11	0.820521	4.46412e-31	4	0.04	0	0	0	0
MaxGrade	3	38084,7492,4542,31689,14380,11581,38618,14888,16739,5957,3716,14693,117,13834,34921,11732,14684,11734,11594,16402,17055,5096,34801,17283	RP13-102H20.1,MSMB,MMP1,FCRL5,LBP,IGH@,GBP5,IGHD,IGK@,GABBR1,PLA2G2A,IGKV4-1,CCL18,NKG7,IGL@,TRBC1,FAM20B,IGLJ3,IGHA1,IGHM,LOC100293440,FABP7,IGLV1-44,LOC100130100	24	0.592347	8.83325e-06	-0.315571	0.000743677	1.44532	6.28805e-25	0	0	14	0.14	0	0
MaxGrade	17	5107,3716,1556,9950,32212,17265,24397,31689,38618,5957,16312,5983,11732,11797,14380,11588,17283,14693,34801,15862,14888,15090,9074,14684,26191,21189,5096,4542,11734,17055	ORM1,PLA2G2A,CTSC,CCL18,S100A7A,IGHA1,IGL@,FCRL5,GBP5,GABBR1,LOC652493,S100A7,TRBC1,IGH@,LBP,IGK@,LOC100130100,IGKV4-1,IGLV1-44,IGHM,IGHD,LOC100291464,PSMB8,FAM20B,PIGR,MGC29506,FABP7,MMP1,IGLJ3,LOC100293440	30	0.370459	0.0016361	-0.315551	0.000138078	1.3156	2.9749e-26	1	0.01	7	0.07	0	0
MaxGrade	1	19909,13353,14304,6444,43147,6046,4418,6865	P2RY13,MUC5B,LOC100293983,SCGB2A2,NPW,SCGB2A1,S100P,SCGB1D2	8	-0.0675248	0.593144	-0.315375	4.39443e-05	0.971473	2.01745e-47	26	0.26	0	0	0	0
MaxGrade	16	26661,20318,7776,31689,38618,5957,16312,5983,11732,14380,17186,17283,14693,34801,15862,16894,14888,15090,11594,9074,14684,26191,5096,4542,17055,117	FLJ25076,CALML5,CRYGB,FCRL5,GBP5,GABBR1,LOC652493,S100A7,TRBC1,LBP,IGH@,LOC100130100,IGKV4-1,IGLV1-44,IGHM,IGL@,IGHD,LOC100291464,IGHA1,PSMB8,FAM20B,PIGR,FABP7,MMP1,LOC100293440,CCL18	26	0.539487	1.49704e-05	-0.315291	0.000315035	1.37147	1.36915e-25	0	0	15	0.15	0	0
MaxGrade	25	43650,17186,2136,34404,11578,13834,6458,14693,5957,34801,16312,31689,15090,11734,9074,4542,11588,26191,11732,117,14684,17283,5096,17055	DENND5B,IGH@,LDLR,IGL@,IGHM,NKG7,RARRES1,IGKV4-1,GABBR1,IGLV1-44,LOC652493,FCRL5,LOC100291464,IGLJ3,PSMB8,MMP1,IGK@,PIGR,TRBC1,CCL18,FAM20B,LOC100130100,FABP7,LOC100293440	24	0.535762	5.30931e-05	-0.315258	0.000709909	1.49383	1.13032e-26	0	0	6	0.06	0	0
MaxGrade	24	32946,5911,9950,1020,11579,17265,24397,31689,38618,5957,16312,11732,14380,16739,17283,14693,34801,15862,14888,15090,14684,26191,21189,5096,4542,11734,17055	GTF2H5,VNN1,CCL18,CCND2,IGH@,IGHA1,IGL@,FCRL5,GBP5,GABBR1,LOC652493,TRBC1,LBP,IGK@,LOC100130100,IGKV4-1,IGLV1-44,IGHM,IGHD,LOC100291464,FAM20B,PIGR,MGC29506,FABP7,MMP1,IGLJ3,LOC100293440	27	0.471317	0.000184055	-0.314147	0.000390629	1.36467	8.13945e-25	0	0	23	0.23	0	0
MaxGrade	8	24889,17467,14751,34801,14888,13834,15035,14585,16932,9407,5309,11594,14684,17283,11734,15090,14693,16312,38618,17055	SLAIN2,FAM5C,IGK@,IGLV1-44,IGHD,NKG7,IGL@,IGKC,IGH@,IGHM,CXCL13,IGHA1,FAM20B,LOC100130100,IGLJ3,LOC100291464,IGKV4-1,LOC652493,GBP5,LOC100293440	20	0.425014	0.0043238	-0.313167	0.00057297	1.38061	9.65891e-68	0	0	0	0	0	0
MaxGrade	8	11581,9407,20262,36240,17163,14684,34801,5309,16312,14693,11594,38618,11588,15090,17283	IGH@,IGHM,BATF3,HLA-DQA1,IGL@,FAM20B,IGLV1-44,CXCL13,LOC652493,IGKV4-1,IGHA1,GBP5,IGK@,LOC100291464,LOC100130100	15	0.588292	0.000454374	-0.312962	0.00224214	1.65167	5.4545e-76	0	0	0	0	0	0
MaxGrade	23	23697,16894,2136,11578,13834,6458,14693,11581,5957,34801,16312,31689,15090,11734,9074,4542,11588,26191,11732,117,14684,17283,5096,17055	BCAN,IGL@,LDLR,IGHM,NKG7,RARRES1,IGKV4-1,IGH@,GABBR1,IGLV1-44,LOC652493,FCRL5,LOC100291464,IGLJ3,PSMB8,MMP1,IGK@,PIGR,TRBC1,CCL18,FAM20B,LOC100130100,FABP7,LOC100293440	24	0.553318	7.59376e-05	-0.312631	0.00145619	1.52271	4.43482e-25	0	0	4	0.04	0	0
MaxGrade	7	33378,17467,15035,9407,11797,21189,17055,15090,16421,16312,11587,14684,34801,14693,17283,11734	LOC284861,FAM5C,IGL@,IGHM,IGH@,MGC29506,LOC100293440,LOC100291464,IGHA1,LOC652493,IGK@,FAM20B,IGLV1-44,IGKV4-1,LOC100130100,IGLJ3	16	0.420755	0.00552071	-0.311772	0.000756815	1.42261	2.53508e-69	0	0	0	0	0	0
MaxGrade	35	6136,34921,14693,697,11581,5957,34801,16312,31689,15090,11734,9074,4542,11588,26191,11732,16402,117,14684,17283,5096,17055	EPHA3,IGL@,IGKV4-1,WARS,IGH@,GABBR1,IGLV1-44,LOC652493,FCRL5,LOC100291464,IGLJ3,PSMB8,MMP1,IGK@,PIGR,TRBC1,IGHM,CCL18,FAM20B,LOC100130100,FABP7,LOC100293440	22	0.558807	0.000116773	-0.31173	0.00221171	1.56554	1.11065e-24	0	0	4	0.04	0	0
MaxGrade	25	9643,27767,14684,8928,16894,117,11586,34801,16312,5096,11588,31689,11583,11594,11577,14380,17283,11734,26191,15862,4542,15090,17055,14693,5957	ADH1B,ST6GALNAC1,FAM20B,DUSP6,IGL@,CCL18,C12orf32,IGLV1-44,LOC652493,FABP7,IGK@,FCRL5,IGH@,IGHA1,IGHG1,LBP,LOC100130100,IGLJ3,PIGR,IGHM,MMP1,LOC100291464,LOC100293440,IGKV4-1,GABBR1	25	0.513616	0.000137004	-0.311211	0.00100598	1.49575	5.73122e-26	0	0	14	0.14	0	0
MaxGrade	10	11428,16402,14380,13894,6458,15293,16739,15137,17186,14585,17283,14693,16421,34801,14888,15090,9074,14684,26191,21189,5096,11577,4542,11734,17055,117	SLCO1A2,IGHM,LBP,LYZ,RARRES1,IGL@,IGK@,SOD2,IGH@,IGKC,LOC100130100,IGKV4-1,IGHA1,IGLV1-44,IGHD,LOC100291464,PSMB8,FAM20B,PIGR,MGC29506,FABP7,IGHG1,MMP1,IGLJ3,LOC100293440,CCL18	26	0.497174	0.000136224	-0.31061	0.000694269	1.36836	1.7304e-23	0	0	12	0.12	0	0
MaxGrade	7	4907,20529,9407,2087,9868,117,23751,31689,17055,11577,16739,10187,3323,34921,34801,28098,6707,11581,14693,14888,16508,17283,5096,13834,14380,38618,11732,4542,26191,5957,11734,16312	EEA1,ELF5,IGHM,LTF,SOX10,CCL18,LY6K,FCRL5,LOC100293440,IGHG1,IGK@,CXCL11,CDH3,IGL@,IGLV1-44,NAPSB,TNFRSF17,IGH@,IGKV4-1,IGHD,CCL2,LOC100130100,FABP7,NKG7,LBP,GBP5,TRBC1,MMP1,PIGR,GABBR1,IGLJ3,LOC652493	32	0.42122	5.95223e-05	-0.31018	2.63125e-05	1.32312	1.26841e-32	0	0	3	0.03	0	0
MaxGrade	20	42323,117,11584,11594,34801,14684,5635,17163,9074,14693,16402,11734,14888,17186,26191,17055,15090,5957,11588,16312,5096,4542,31689,17283	GRIN2A,CCL18,IGHG1,IGHA1,IGLV1-44,FAM20B,AQP9,IGL@,PSMB8,IGKV4-1,IGHM,IGLJ3,IGHD,IGH@,PIGR,LOC100293440,LOC100291464,GABBR1,IGK@,LOC652493,FABP7,MMP1,FCRL5,LOC100130100	24	0.629167	2.09468e-05	-0.307996	0.0029991	1.65938	1.73081e-26	0	0	7	0.07	0	0
MaxGrade	5	3865,7864,23141,8393,6439,5983,2986,23751,14380,26191,2087	VSNL1,CSN3,AIF1L,CSN1S1,ZIC1,S100A7,S100A8,LY6K,LBP,PIGR,LTF	11	0.262118	0.00269837	-0.306925	6.36257e-07	1.10525	1.01327e-32	34	0.34	12	0.12	0	0
MaxGrade	26	32322,16932,10870,15293,3615,34801,20529,14693,14888,16508,14585,17283,6457,5096,16421,13834,14380,38618,11732,16763,9950,4542,26191,5957,11734,16312	SLC25A29,IGH@,ZEB1,IGL@,LPL,IGLV1-44,ELF5,IGKV4-1,IGHD,CCL2,IGKC,LOC100130100,RARRES1,FABP7,IGHA1,NKG7,LBP,GBP5,TRBC1,IGLV3-19,CCL18,MMP1,PIGR,GABBR1,IGLJ3,LOC652493	26	0.394893	6.83387e-05	-0.306744	1.10302e-05	1.12335	6.43855e-27	0	0	1	0.01	0	0
MaxGrade	20	39584,5911,13834,6458,4949,14693,11581,5957,34801,16312,31689,16470,15090,4542,11588,26191,11732,16402,117,17283,5096,17055	HS3ST6,VNN1,NKG7,RARRES1,ARHGAP25,IGKV4-1,IGH@,GABBR1,IGLV1-44,LOC652493,FCRL5,IGL@,LOC100291464,MMP1,IGK@,PIGR,TRBC1,IGHM,CCL18,LOC100130100,FABP7,LOC100293440	22	0.486544	0.000715761	-0.306239	0.00244391	1.57774	2.21483e-25	0	0	8	0.08	0	0
MaxGrade	30	24089,4108,12693,33615,14961,30017,15381,31983,25561,2087	CCL28,MAOB,OLFM4,HMGCLL1,TRIM58,BMPR1B,LOC647070,MUC20,SLC7A2,LTF	10	0.339146	5.85995e-07	-0.305606	1.75458e-10	0.869489	1.18719e-33	0	0	0	0	0	0
MaxGrade	18	27281,15086,19684,16402,34007,2087,2105,11734,6707,9950,17186,3895,15859,10188,28098,16421,17055,9074,11732,5635,14693,11588,5957,14888,5096,5334,38618,17283,6458,15090,16312,31689,16763,21189,14684,26191,34801	MUC15,PTPN20A,ZNF771,IGHM,IGL@,LTF,SFRP1,IGLJ3,TNFRSF17,CCL18,IGH@,IL32,IGLL3,GZMB,NAPSB,IGHA1,LOC100293440,PSMB8,TRBC1,AQP9,IGKV4-1,IGK@,GABBR1,IGHD,FABP7,POU2AF1,GBP5,LOC100130100,RARRES1,LOC100291464,LOC652493,FCRL5,IGLV3-19,MGC29506,FAM20B,PIGR,IGLV1-44	37	0.230125	0.026622	-0.305221	3.03037e-05	1.1754	8.59466e-27	9	0.09	0	0	0	0
MaxGrade	8	19101,6865,3357,23999,27794,41786,42608,6046,32403	SCUBE2,SCGB1D2,HLA-DQA1,FOXP1,SPTLC3,MURC,REPS2,SCGB2A1,EHF	9	0.330677	2.48218e-05	-0.304903	3.49301e-08	0.780196	2.34404e-21	0	0	0	0	0	0
MaxGrade	3	12693,17163,17303,32212,16993,31689,38618,5957,16312,2087,5983,11732,11797,14380,11588,17283,14693,34801,15862,14888,15090,9074,14684,26191,21189,5096,4542,11734,17055,117	OLFM4,IGL@,GAPDH,S100A7A,IGHA1,FCRL5,GBP5,GABBR1,LOC652493,LTF,S100A7,TRBC1,IGH@,LBP,IGK@,LOC100130100,IGKV4-1,IGLV1-44,IGHM,IGHD,LOC100291464,PSMB8,FAM20B,PIGR,MGC29506,FABP7,MMP1,IGLJ3,LOC100293440,CCL18	30	0.383299	0.00104312	-0.302717	0.000232787	1.31261	1.91665e-26	0	0	24	0.24	0	0
MaxGrade	7	42046,9384,6439,7863,5983,25690,2986,23751,2928,14380,26191,32212,4542,2087,12456,5957	SLC6A4,KRT14,ZIC1,CRISP3,S100A7,EHF,S100A8,LY6K,IL8,LBP,PIGR,S100A7A,MMP1,LTF,LCN2,GABBR1	16	0.264181	0.00217368	-0.302503	6.48592e-07	1.06517	2.16421e-31	13	0.13	47	0.47	0	0
MaxGrade	1	17186,5096,36597,14684,5957,16739,34921,31689,17283,11732,13834,14380,4542,14693,17055,117,34801,16312,16402	IGH@,FABP7,LOC100129884,FAM20B,GABBR1,IGK@,IGL@,FCRL5,LOC100130100,TRBC1,NKG7,LBP,MMP1,IGKV4-1,LOC100293440,CCL18,IGLV1-44,LOC652493,IGHM	19	0.673233	4.22462e-06	-0.301578	0.00330059	1.63493	2.62654e-26	0	0	44	0.44	0	0
MaxGrade	23	3769,16470,5970,13018,16486,14585,4542,13834,11581,11577,14380,16402,11734,9950,17055,11732,14693,5957,5096,17283,15090,16312,31689,26191,34801	TTLL4,IGL@,KCNN3,AIF1,IGK@,IGKC,MMP1,NKG7,IGH@,IGHG1,LBP,IGHM,IGLJ3,CCL18,LOC100293440,TRBC1,IGKV4-1,GABBR1,FABP7,LOC100130100,LOC100291464,LOC652493,FCRL5,PIGR,IGLV1-44	25	0.473924	0.000490652	-0.301434	0.00160691	1.54159	6.28978e-27	0	0	19	0.19	0	0
MaxGrade	3	11577,23928,11797,10096,13834,14585,13594,14693,15128,9407,15090,17055,16421,34801,38618,5309,16312,17283,14684,11588	IGHG1,ANKRD30A,IGH@,CCL19,NKG7,IGKC,IGHD,IGKV4-1,IGL@,IGHM,LOC100291464,LOC100293440,IGHA1,IGLV1-44,GBP5,CXCL13,LOC652493,LOC100130100,FAM20B,IGK@	20	0.292099	0.0492182	-0.300775	0.000910509	1.36993	4.34321e-67	0	0	0	0	0	0
MaxGrade	10	16932,12922,17163,5334,10187,14585,5957,16312,31689,5096,9950,17283,16421,9407,34801,14684,26191,13834,11734,17055,14888,15090,14693,11588,4542	IGH@,HLA-DQB1,IGL@,POU2AF1,CXCL11,IGKC,GABBR1,LOC652493,FCRL5,FABP7,CCL18,LOC100130100,IGHA1,IGHM,IGLV1-44,FAM20B,PIGR,NKG7,IGLJ3,LOC100293440,IGHD,LOC100291464,IGKV4-1,IGK@,MMP1	25	0.57618	8.5211e-05	-0.30008	0.00356126	1.501	1.87956e-22	0	0	0	0	0	0
MaxGrade	32	6405,6444,6935,3793,5507,44472,13353,6575,3824,6046	CARTPT,SCGB2A2,CHAD,LAMA3,NPY1R,C10orf141,MUC5B,PIP,CEACAM6,SCGB2A1	10	0.27018	0.00150564	-0.299216	6.25174e-07	0.743706	6.59133e-17	0	0	0	0	0	0
MaxGrade	33	23658,16276,7319,5028,14751,9407,15859,5309,3716,8645,14684,117,15090,31689,11594,17055,11577,34801,11581,14693,14888,17283,5096,13834,11732,4542,26191,5957,11734,16312	TMEM117,IGL@,SLC15A1,NCF1,IGK@,IGHM,IGLL3,CXCL13,PLA2G2A,SAA1,FAM20B,CCL18,LOC100291464,FCRL5,IGHA1,LOC100293440,IGHG1,IGLV1-44,IGH@,IGKV4-1,IGHD,LOC100130100,FABP7,NKG7,TRBC1,MMP1,PIGR,GABBR1,IGLJ3,LOC652493	30	0.548484	4.28657e-05	-0.298917	0.00149506	1.47319	1.66743e-25	0	0	6	0.06	0	0
MaxGrade	19	11214,19516,39380,14380,11588,4047,17186,18885,14585,17283,14693,16421,34801,23129,34921,15862,14888,15090,9074,14684,26191,21189,5096,11577,4542,11734,17055,117	FGFR4,FGG,LOC728705,LBP,IGK@,FABP4,IGH@,ACN9,IGKC,LOC100130100,IGKV4-1,IGHA1,IGLV1-44,PSAT1,IGL@,IGHM,IGHD,LOC100291464,PSMB8,FAM20B,PIGR,MGC29506,FABP7,IGHG1,MMP1,IGLJ3,LOC100293440,CCL18	28	0.504322	8.58744e-06	-0.298566	0.000175961	1.21679	1.71591e-24	0	0	3	0.03	0	0
[truncated: 310 more rows]

## Sheet: MinGrade
Experiment_Method	Run_Number	GIDX	Genes	Total_Genes	ER_coefficient	ER_pvalue	P53_coefficient	P53_value	Grade_coefficient	Grade_pvalue	Count_ER(Permutation:default 100x)	Pvalue_ER(Permutation:default 100x)	Count_P53(Permutation:default 100x)	Pvalue_P53(Permutation:default 100x)	Count_Grade(Permutation:default 100x)	Pvalue_Grade(Permutation:default 100x)
[truncated: 48 more rows]
